# Supplementary material for: Transcriptomic analysis of equine chorioallantois reveals immune networks and molecular mechanisms involved in nocardioform placentitis
Source: Vet Res. 2021 Jul 8;52:103. doi: 10.1186/s13567-021-00972-4 (PMC8268225; doi:10.1186/s13567-021-00972-4)
Supplement: Supplementary file 2 — Additional file 2. Clinical and pathological findings in for all mares included in the current study. [file 13567_2021_972_MOESM2_ESM.xlsx]

## Sheet: Sheet1
Additional file 2. Clinical and pathological findings in for all mares included in the current study.
Sample	Age	Gestational age	Premature mammary development	Foal weight	Neonatal status	PCR result	Histopathology comments
1 - NP lesion	14	339	n	125	live	Amycolatopsis	Chorioallantois: Severe, subacute to chronic, focal, superficial exudative, mixed inflammatory placentitis, with marked chorionic epithelial squamous metaplasia, allantoic epithelial hypertrophy, and rare intralesional filamentous branching bacilli.
2 - NP lesion	8	323	y	95	live	Amycolatopsis	Allantochorion: Segmental regions are lined by hypoplastic and necrotic chorionic villi exhibiting squamous metaplasia and overlaid by moderate amounts of cellular exudate. The cellular exudate is composed of eosinophilic amorphous to granular material admixed with large numbers of neutrophils, fewer macrophages, and moderate numbers of basophilic, slender, branching bacilli.
4 - NP lesion	10	338	n	110	live	Amycolatopsis	Chorioallantois: Severe, subacute to chronic, locally extensive, superficial exudative, mixed inflammatory placentitis, with marked chorionic epithelial squamous metaplasia, stromal fibrosis, allantoic epithelial hypertrophy, and rare intralesional filamentous bacilli.
5 - NP lesion	13	349	n	125	live	Amycolatopsis	Allantochorion- Minimal to marked severe villar stromal and somatic mesoderm subacute inflammation with branching bacilli, PMN and karyorrhectic debris in minimal to severe multifocal ectodermal surface material
1 - Control	8	346	n	125	live	negative	No significant lesions
2 - Control	9	341	n	150	live	negative	No significant lesions
3 - Control	10	359	n	150	live	negative	No significant lesions
4 - Control	10	347	n	130	live	negative	No significant lesions
