# Supplementary material for: Transcriptomic analysis of equine chorioallantois reveals immune networks and molecular mechanisms involved in nocardioform placentitis
Source: Vet Res. 2021 Jul 8;52:103. doi: 10.1186/s13567-021-00972-4 (PMC8268225; doi:10.1186/s13567-021-00972-4)
Supplement: Supplementary file 3 — Additional file 3. Read counts and mapping quality of Illumina RNA-sequencing dataset from equine chorioallantois (CA) retrieved from CRL, NPL, and NPN. Key; CRL; normal postpartum (control), NPL; nocardioform placentitis lesion, and NPN; nocardioform placentitis normal region. [file 13567_2021_972_MOESM3_ESM.xlsx]

## Sheet: NP
Additional file 3. Read counts and mapping quality of Illumina RNA-sequencing dataset from chorioallantois (CA) retrieved from control (CRL) and Nocardioform placentitis lesion (NPL) and Nocardioform placentitis normal region (NPN).
	NPN-1	NPN-2	NPN-3	NPN-4	NPL-1	NPL-2	NPL-3	NPL-4	CRL-1	CRL-2	CRL-3	CRL-4
Number of input reads	9401870	8184339	8361819	9328585	7315493	7184798	7082590	6711554	8172422	7500894	7845522	7353960
Average input read length	276	277	274	275	276	281	285	257	280	279	278	275
UNIQUE READS:
Uniquely mapped reads number	7812707	6848674	6960351	7761151	6026770	6026748	5819664	5663541	6780349	6266901	6529853	6112078
Uniquely mapped reads %	0.831	0.8368	0.8324	0.832	0.8238	0.8388	0.8217	0.8438	0.8297	0.8355	0.8323	0.8311
Average mapped length	267.64	268.58	265.85	266.86	267.12	273.48	277.06	249.28	271.73	271.13	269.44	267.78
Number of splices: Total	4549782	4173809	3945480	4453784	3700762	3448584	3512656	2756175	4089888	3836547	3936577	3462299
Number of splices: GT/AG	4519268	4145928	3919846	4421724	3675047	3425269	3487583	2735195	4061186	3809461	3908906	3438009
Number of splices: GC/AG	19822	17439	16279	18685	16589	15261	15295	13846	17028	15636	16297	14841
Number of splices: AT/AC	2228	2372	2139	2539	1334	1655	1524	1033	2237	2280	2161	1876
Number of splices: Non-canonical	8464	8070	7216	10836	7792	6399	8254	6101	9437	9170	9213	7573
Mismatch rate per base, %	0.0145	0.0143	0.0143	0.0146	0.0148	0.0143	0.0153	0.0127	0.015	0.0144	0.0146	0.0139
Deletion rate per base	0.0001	0.0001	0.0001	0.0001	0.0001	0.0001	0.0001	0.0001	0.0001	0.0001	0.0001	0.0001
Deletion average length	1.64	1.67	1.78	1.75	1.7	1.71	2.04	1.9	1.67	1.72	1.66	1.7
Insertion rate per base	0	0	0	0	0.0001	0	0.0001	0	0	0	0	0
Insertion average length	1.56	1.65	1.62	1.59	1.55	1.52	1.73	1.73	1.67	1.62	1.7	1.63
MULTI-MAPPING READS:
Number of reads mapped to multiple loci	364044	279365	283385	330947	334328	291445	251241	253407	282792	241794	272981	274129
% of reads mapped to multiple loci	0.0387	0.0341	0.0339	0.0355	0.0457	0.0406	0.0355	0.0378	0.0346	0.0322	0.0348	0.0373
Number of reads mapped to too many loci	1712	1870	2107	1999	2503	1897	1526	2260	1120	1680	1442	1807
% of reads mapped to too many loci	0.0002	0.0002	0.0003	0.0002	0.0003	0.0003	0.0002	0.0003	0.0001	0.0002	0.0002	0.0002
UNMAPPED READS:
% of reads unmapped: too many mismatches	0	0	0	0	0	0	0	0	0	0	0	0
% of reads unmapped: too short	0.13	0.1287	0.1333	0.1322	0.13	0.1202	0.1425	0.1178	0.1355	0.132	0.1326	0.1312
% of reads unmapped: other	0.0001	0.0001	0.0001	0.0001	0.0001	0.0002	0.0001	0.0003	0.0001	0.0001	0.0001	0.0001
Total mapped reads %	0.8697	0.8709	0.8663	0.8675	0.8695	0.8794	0.8572	0.8816	0.8643	0.8677	0.8671	0.8684
