# Supplementary material for: Transcriptomic analysis of equine chorioallantois reveals immune networks and molecular mechanisms involved in nocardioform placentitis
Source: Vet Res. 2021 Jul 8;52:103. doi: 10.1186/s13567-021-00972-4 (PMC8268225; doi:10.1186/s13567-021-00972-4)
Supplement: Supplementary file 4 — Additional file 4. Differentially expressed genes (DEGs) in equine chorioallantois during nocardioform placentitis (NPL vs. CRL and NPL vs. NPN sets). Key; CRL; normal postpartum (control), NPL; nocardioform placentitis lesion, and NPN; nocardioform placentitis normal region. [file 13567_2021_972_MOESM4_ESM.xlsx]

## Sheet: NPL vs. CRL 
Additional file 4. Differentially expressed genes (DEGs) in CA retrieved from the Nocardioform placentitis lesion (NPL) set in comparison to the control (CRL) set.
Gene Symbol	Gene ID	Log2(fold_change)	p_value	q_value (FDR)
IL1B	ENSECAG00000000051	4.00708	5e-05	0.000451462
METRNL	ENSECAG00000000074	1.85886	5e-05	0.000451462
MAP3K8	ENSECAG00000000090	2.53515	5e-05	0.000451462
GDA	ENSECAG00000000122	1.90875	5e-05	0.000451462
FRMPD4	ENSECAG00000000153	3.2128	5e-05	0.000451462
-	ENSECAG00000000168	inf	5e-05	0.000451462
TLR3	ENSECAG00000000197	3.1914	5e-05	0.000451462
MTSS1L	ENSECAG00000000217	-1.22203	5e-05	0.000451462
WAS	ENSECAG00000000253	3.89579	5e-05	0.000451462
PLCG2	ENSECAG00000000291	2.75523	5e-05	0.000451462
ECI2	ENSECAG00000000313	2.01004	5e-05	0.000451462
IKBKE	ENSECAG00000000352	2.24027	5e-05	0.000451462
DOCK10	ENSECAG00000000357	2.83962	5e-05	0.000451462
RGS18	ENSECAG00000000360	2.16219	5e-05	0.000451462
DMXL2	ENSECAG00000000381	2.63017	5e-05	0.000451462
ATXN7L1	ENSECAG00000000399	2.12179	5e-05	0.000451462
-	ENSECAG00000000454	inf	5e-05	0.000451462
PTPN6	ENSECAG00000000465	2.56077	5e-05	0.000451462
NRROS	ENSECAG00000000470	2.07841	5e-05	0.000451462
IFI6	ENSECAG00000000500	4.87401	5e-05	0.000451462
STK17B	ENSECAG00000000520	2.50011	5e-05	0.000451462
PAX5	ENSECAG00000000551	inf	5e-05	0.000451462
FOXP4	ENSECAG00000000572	1.402	5e-05	0.000451462
ADAMTS17	ENSECAG00000000579	2.35388	5e-05	0.000451462
PCDH7	ENSECAG00000000599	1.95637	5e-05	0.000451462
BIRC2	ENSECAG00000000609	-1.69798	5e-05	0.000451462
ZWINT	ENSECAG00000000633	inf	5e-05	0.000451462
SMPDL3B	ENSECAG00000000634	2.21601	5e-05	0.000451462
SEL1L3	ENSECAG00000000638	-1.86627	5e-05	0.000451462
SPINK5	ENSECAG00000000651	3.67494	5e-05	0.000451462
B2M	ENSECAG00000000685	2.94009	5e-05	0.000451462
LAPTM5	ENSECAG00000000686	4.10742	5e-05	0.000451462
S100A16	ENSECAG00000000730	2.25909	5e-05	0.000451462
TBC1D2	ENSECAG00000000744	1.84716	5e-05	0.000451462
NEDD4L	ENSECAG00000000751	-1.23557	5e-05	0.000451462
DDI2	ENSECAG00000000762	1.82088	5e-05	0.000451462
SLC4A7	ENSECAG00000000767	2.29419	5e-05	0.000451462
SUN2	ENSECAG00000000797	-1.28509	5e-05	0.000451462
-	ENSECAG00000000825	3.26039	5e-05	0.000451462
CRY2	ENSECAG00000000940	-1.36783	5e-05	0.000451462
ACKR3	ENSECAG00000000942	1.63448	5e-05	0.000451462
NPR1	ENSECAG00000000954	-1.83187	5e-05	0.000451462
ADAR	ENSECAG00000000974	1.4558	5e-05	0.000451462
ABCC3	ENSECAG00000001014	2.21957	5e-05	0.000451462
SESN1	ENSECAG00000001101	-1.39182	5e-05	0.000451462
TMEM79	ENSECAG00000001165	2.14114	5e-05	0.000451462
SOCS3	ENSECAG00000001249	2.04004	5e-05	0.000451462
TMEM45B	ENSECAG00000001267	inf	5e-05	0.000451462
RTL6	ENSECAG00000001294	-1.70797	5e-05	0.000451462
GPR146	ENSECAG00000001312	-2.96626	5e-05	0.000451462
ISG15	ENSECAG00000001324	4.00779	5e-05	0.000451462
MPEG1	ENSECAG00000001394	2.7222	5e-05	0.000451462
SAMD9	ENSECAG00000001399	6.23847	5e-05	0.000451462
KBTBD6	ENSECAG00000001410	-2.71586	5e-05	0.000451462
TNK2	ENSECAG00000001441	1.14447	5e-05	0.000451462
-	ENSECAG00000001476	-1.91225	5e-05	0.000451462
SAMD9L	ENSECAG00000001481	5.94221	5e-05	0.000451462
-	ENSECAG00000001514	2.72671	5e-05	0.000451462
MAP7D1	ENSECAG00000001581	1.20278	5e-05	0.000451462
WDFY4	ENSECAG00000001649	3.64917	5e-05	0.000451462
ITGA6	ENSECAG00000001652	1.81746	5e-05	0.000451462
PCSK6	ENSECAG00000001688	-2.82294	5e-05	0.000451462
HEG1	ENSECAG00000001870	-1.58602	5e-05	0.000451462
-	ENSECAG00000001923	inf	5e-05	0.000451462
CD68	ENSECAG00000002186	2.57668	5e-05	0.000451462
CD80	ENSECAG00000002211	2.45978	5e-05	0.000451462
-	ENSECAG00000002223	2.22519	5e-05	0.000451462
-	ENSECAG00000002256	3.26372	5e-05	0.000451462
-	ENSECAG00000002346	inf	5e-05	0.000451462
RFX7	ENSECAG00000002379	1.54899	5e-05	0.000451462
GLDC	ENSECAG00000002389	-2.43875	5e-05	0.000451462
SIRPB2	ENSECAG00000002438	1.45486	5e-05	0.000451462
-	ENSECAG00000002540	inf	5e-05	0.000451462
L1CAM	ENSECAG00000002810	3.64771	5e-05	0.000451462
PSTPIP1	ENSECAG00000002988	3.32003	5e-05	0.000451462
S1PR3	ENSECAG00000003011	-2.04825	5e-05	0.000451462
SERPINB2	ENSECAG00000003015	7.13929	5e-05	0.000451462
C3AR1	ENSECAG00000003106	2.81107	5e-05	0.000451462
RCSD1	ENSECAG00000003124	1.55948	5e-05	0.000451462
P2RY10	ENSECAG00000003181	2.36494	5e-05	0.000451462
REL	ENSECAG00000003277	1.43677	5e-05	0.000451462
LY6E	ENSECAG00000003310	2.7087	5e-05	0.000451462
-	ENSECAG00000003345	2.04482	5e-05	0.000451462
-	ENSECAG00000003532	2.09267	5e-05	0.000451462
-	ENSECAG00000003563	4.05653	5e-05	0.000451462
ISLR	ENSECAG00000003606	5.21313	5e-05	0.000451462
-	ENSECAG00000003702	inf	5e-05	0.000451462
CXCR4	ENSECAG00000003837	3.00558	5e-05	0.000451462
-	ENSECAG00000003944	1.54666	5e-05	0.000451462
TRPV2	ENSECAG00000003955	1.84706	5e-05	0.000451462
GIMAP6	ENSECAG00000003981	2.53017	5e-05	0.000451462
F2R	ENSECAG00000004055	-1.16902	5e-05	0.000451462
APOLD1	ENSECAG00000004066	-3.55592	5e-05	0.000451462
ABCG4	ENSECAG00000004092	1.92346	5e-05	0.000451462
EVI2B	ENSECAG00000004162	4.26728	5e-05	0.000451462
CCR8	ENSECAG00000004303	inf	5e-05	0.000451462
AIFM2	ENSECAG00000004338	-2.65136	5e-05	0.000451462
IFIT5	ENSECAG00000004349	2.7359	5e-05	0.000451462
SLC22A3	ENSECAG00000004372	1.66541	5e-05	0.000451462
WFDC1	ENSECAG00000004502	-1.20627	5e-05	0.000451462
ARSI	ENSECAG00000004586	2.25187	5e-05	0.000451462
DUSP4	ENSECAG00000004592	2.72311	5e-05	0.000451462
PML	ENSECAG00000004617	2.28309	5e-05	0.000451462
-	ENSECAG00000004696	-1.94605	5e-05	0.000451462
C2	ENSECAG00000004709	3.53872	5e-05	0.000451462
MYORG	ENSECAG00000004776	-2.63439	5e-05	0.000451462
RGS1	ENSECAG00000004942	1.98711	5e-05	0.000451462
CERK	ENSECAG00000004944	1.82496	5e-05	0.000451462
RBM44	ENSECAG00000004979	3.97682	5e-05	0.000451462
EGLN3	ENSECAG00000005086	5.0144	5e-05	0.000451462
TTYH3	ENSECAG00000005100	1.49904	5e-05	0.000451462
TRIM22	ENSECAG00000005126	6.77369	5e-05	0.000451462
-	ENSECAG00000005231	inf	5e-05	0.000451462
GJB4	ENSECAG00000005240	-1.83012	5e-05	0.000451462
RNF183	ENSECAG00000005307	inf	5e-05	0.000451462
HAND1	ENSECAG00000005327	-1.66556	5e-05	0.000451462
GCNT4	ENSECAG00000005515	-1.54692	5e-05	0.000451462
SFN	ENSECAG00000005550	2.30726	5e-05	0.000451462
CARD11	ENSECAG00000005704	3.60674	5e-05	0.000451462
PRKD1	ENSECAG00000005719	-1.3651	5e-05	0.000451462
SCPEP1	ENSECAG00000005781	-1.26706	5e-05	0.000451462
ATP2C2	ENSECAG00000005796	-2.00562	5e-05	0.000451462
LY9	ENSECAG00000005856	3.64542	5e-05	0.000451462
RAPGEF3	ENSECAG00000005870	-1.44679	5e-05	0.000451462
ADGRL4	ENSECAG00000005896	-1.93694	5e-05	0.000451462
MYBL2	ENSECAG00000005925	4.17396	5e-05	0.000451462
IRF2BP1	ENSECAG00000005987	-1.92252	5e-05	0.000451462
-	ENSECAG00000005999	2.35938	5e-05	0.000451462
RALGPS2	ENSECAG00000006011	4.25997	5e-05	0.000451462
PHC3	ENSECAG00000006043	2.51258	5e-05	0.000451462
-	ENSECAG00000006071	3.21079	5e-05	0.000451462
ESAM	ENSECAG00000006110	-1.80432	5e-05	0.000451462
PSCA	ENSECAG00000006143	2.93108	5e-05	0.000451462
TRIM21	ENSECAG00000006211	1.8307	5e-05	0.000451462
PDK1	ENSECAG00000006213	-1.3241	5e-05	0.000451462
BAG5	ENSECAG00000006244	-1.72121	5e-05	0.000451462
-	ENSECAG00000006288	-1.97214	5e-05	0.000451462
SLC25A29	ENSECAG00000006302	1.69555	5e-05	0.000451462
TTC21A	ENSECAG00000006305	3.13642	5e-05	0.000451462
-	ENSECAG00000006357	-2.74954	5e-05	0.000451462
ZRSR2	ENSECAG00000006454	1.35278	5e-05	0.000451462
CYP51A1	ENSECAG00000006455	-1.5127	5e-05	0.000451462
LGALS3	ENSECAG00000006474	1.93997	5e-05	0.000451462
ELK4	ENSECAG00000006540	1.49163	5e-05	0.000451462
PRRG4	ENSECAG00000006554	3.54008	5e-05	0.000451462
ATG9B	ENSECAG00000006591	2.68938	5e-05	0.000451462
-	ENSECAG00000006646	2.83248	5e-05	0.000451462
CELF2	ENSECAG00000006649	2.20513	5e-05	0.000451462
-	ENSECAG00000006663	5.52183	5e-05	0.000451462
TMTC4	ENSECAG00000006696	-1.50084	5e-05	0.000451462
CLCN2	ENSECAG00000006719	2.93702	5e-05	0.000451462
LGALS1	ENSECAG00000006745	2.62659	5e-05	0.000451462
NMI	ENSECAG00000006801	1.6139	5e-05	0.000451462
PIK3CD	ENSECAG00000006847	1.54939	5e-05	0.000451462
MAP3K1	ENSECAG00000006890	3.53234	5e-05	0.000451462
STK17A	ENSECAG00000006915	1.5616	5e-05	0.000451462
PHLDA2	ENSECAG00000006973	-2.13037	5e-05	0.000451462
PECAM1	ENSECAG00000006991	-1.28248	5e-05	0.000451462
TMEM59	ENSECAG00000006995	-1.5207	5e-05	0.000451462
ITPKC	ENSECAG00000007009	1.3788	5e-05	0.000451462
ABHD6	ENSECAG00000007024	3.83696	5e-05	0.000451462
SOX15	ENSECAG00000007026	2.15916	5e-05	0.000451462
RASSF4	ENSECAG00000007066	-1.87955	5e-05	0.000451462
TAP2	ENSECAG00000007152	3.12089	5e-05	0.000451462
ELOVL7	ENSECAG00000007176	3.72357	5e-05	0.000451462
PTPRC	ENSECAG00000007192	5.47151	5e-05	0.000451462
HEYL	ENSECAG00000007220	-2.21503	5e-05	0.000451462
ARHGAP31	ENSECAG00000007228	-1.65225	5e-05	0.000451462
SPATA2	ENSECAG00000007234	-1.98368	5e-05	0.000451462
CYLD	ENSECAG00000007240	1.38526	5e-05	0.000451462
SAMD11	ENSECAG00000007281	-2.49411	5e-05	0.000451462
PLAU	ENSECAG00000007351	1.97779	5e-05	0.000451462
IRS1	ENSECAG00000007393	-1.38996	5e-05	0.000451462
EML4	ENSECAG00000007410	1.38946	5e-05	0.000451462
RAMP2	ENSECAG00000007412	-1.36458	5e-05	0.000451462
OSBPL5	ENSECAG00000007415	-1.27967	5e-05	0.000451462
-	ENSECAG00000007462	1.89795	5e-05	0.000451462
RRM2	ENSECAG00000007464	5.33279	5e-05	0.000451462
NCAPG	ENSECAG00000007470	4.04606	5e-05	0.000451462
TULP1	ENSECAG00000007517	-1.74845	5e-05	0.000451462
TMEM132C	ENSECAG00000007519	-1.41703	5e-05	0.000451462
HELB	ENSECAG00000007536	3.02571	5e-05	0.000451462
EREG	ENSECAG00000007588	3.22995	5e-05	0.000451462
MAPK8IP1	ENSECAG00000007619	-1.52576	5e-05	0.000451462
PPP1R18	ENSECAG00000007626	1.53832	5e-05	0.000451462
PKM	ENSECAG00000007644	1.83862	5e-05	0.000451462
EPHA2	ENSECAG00000007650	1.86947	5e-05	0.000451462
-	ENSECAG00000007668	2.50254	5e-05	0.000451462
PTPN14	ENSECAG00000007687	-1.60734	5e-05	0.000451462
RBM38	ENSECAG00000007700	2.83878	5e-05	0.000451462
PHACTR3	ENSECAG00000007706	-2.62815	5e-05	0.000451462
PIP4K2A	ENSECAG00000007707	1.3983	5e-05	0.000451462
PLEKHA8	ENSECAG00000007737	-1.50517	5e-05	0.000451462
BAZ1A	ENSECAG00000007751	1.32752	5e-05	0.000451462
DSC2	ENSECAG00000007761	2.24198	5e-05	0.000451462
GDPD2	ENSECAG00000007828	2.23388	5e-05	0.000451462
FGR	ENSECAG00000007837	2.32618	5e-05	0.000451462
SH3BP1	ENSECAG00000007864	2.95199	5e-05	0.000451462
TCF19	ENSECAG00000007872	2.13937	5e-05	0.000451462
IFIH1	ENSECAG00000007881	5.39977	5e-05	0.000451462
TLR7	ENSECAG00000007883	5.34185	5e-05	0.000451462
ALDH3B1	ENSECAG00000007907	-2.4904	5e-05	0.000451462
COL17A1	ENSECAG00000007909	3.89327	5e-05	0.000451462
SOAT1	ENSECAG00000007962	1.34147	5e-05	0.000451462
FAM111B	ENSECAG00000008096	1.86989	5e-05	0.000451462
TCF7	ENSECAG00000008098	3.58081	5e-05	0.000451462
CBX5	ENSECAG00000008101	1.41963	5e-05	0.000451462
FAM111A	ENSECAG00000008106	1.91538	5e-05	0.000451462
BANK1	ENSECAG00000008109	1.59809	5e-05	0.000451462
ITPR2	ENSECAG00000008131	1.50416	5e-05	0.000451462
HSD17B11	ENSECAG00000008173	-1.14633	5e-05	0.000451462
UPP1	ENSECAG00000008193	5.09305	5e-05	0.000451462
PDZD2	ENSECAG00000008199	-1.22323	5e-05	0.000451462
LAMB3	ENSECAG00000008204	1.54334	5e-05	0.000451462
ZNFX1	ENSECAG00000008210	2.59005	5e-05	0.000451462
MCCC1	ENSECAG00000008214	-2.08467	5e-05	0.000451462
TTC19	ENSECAG00000008225	-2.16128	5e-05	0.000451462
ACSS3	ENSECAG00000008242	-1.90921	5e-05	0.000451462
MASP1	ENSECAG00000008259	-2.85411	5e-05	0.000451462
FABP5	ENSECAG00000008270	2.85307	5e-05	0.000451462
CCBE1	ENSECAG00000008296	-3.28367	5e-05	0.000451462
MAPKAPK3	ENSECAG00000008331	1.83471	5e-05	0.000451462
PDK4	ENSECAG00000008335	-2.2764	5e-05	0.000451462
SLC4A9	ENSECAG00000008363	1.58537	5e-05	0.000451462
NQO2	ENSECAG00000008386	-1.5712	5e-05	0.000451462
CALM2	ENSECAG00000008396	1.45261	5e-05	0.000451462
S100A6	ENSECAG00000008401	2.70517	5e-05	0.000451462
EFHC1	ENSECAG00000008434	1.40708	5e-05	0.000451462
ADORA2B	ENSECAG00000008441	-1.99277	5e-05	0.000451462
ITGAL	ENSECAG00000008485	4.51667	5e-05	0.000451462
CD74	ENSECAG00000008503	4.75577	5e-05	0.000451462
ITGA10	ENSECAG00000008533	-1.3107	5e-05	0.000451462
LTB	ENSECAG00000008555	inf	5e-05	0.000451462
GPR37	ENSECAG00000008565	2.16835	5e-05	0.000451462
PPP5C	ENSECAG00000008603	-1.63545	5e-05	0.000451462
SEMA4A	ENSECAG00000008622	2.90226	5e-05	0.000451462
CCL28	ENSECAG00000008624	1.4709	5e-05	0.000451462
NCAPH	ENSECAG00000008634	3.18434	5e-05	0.000451462
AGPS	ENSECAG00000008695	-1.89471	5e-05	0.000451462
MTFR1L	ENSECAG00000008719	-2.12337	5e-05	0.000451462
CAPN2	ENSECAG00000008742	1.40243	5e-05	0.000451462
POR	ENSECAG00000008755	-1.80289	5e-05	0.000451462
UNC93A	ENSECAG00000008764	-2.32006	5e-05	0.000451462
RIPK3	ENSECAG00000008781	1.43963	5e-05	0.000451462
PPP1R16B	ENSECAG00000008784	1.71583	5e-05	0.000451462
OAS3	ENSECAG00000008809	5.26765	5e-05	0.000451462
KCNJ15	ENSECAG00000008811	-1.85583	5e-05	0.000451462
CDH11	ENSECAG00000008823	1.50117	5e-05	0.000451462
NDC80	ENSECAG00000008827	inf	5e-05	0.000451462
MCM6	ENSECAG00000008840	1.75192	5e-05	0.000451462
ABCA1	ENSECAG00000008852	1.60086	5e-05	0.000451462
PARP15	ENSECAG00000008906	3.37878	5e-05	0.000451462
CHD1L	ENSECAG00000008915	1.24408	5e-05	0.000451462
HEPHL1	ENSECAG00000008947	-2.88759	5e-05	0.000451462
NCF4	ENSECAG00000008957	3.26164	5e-05	0.000451462
SAMHD1	ENSECAG00000008959	2.10888	5e-05	0.000451462
HIP1R	ENSECAG00000008993	-1.20237	5e-05	0.000451462
PUDP	ENSECAG00000009014	-2.41529	5e-05	0.000451462
IFI44	ENSECAG00000009020	5.21592	5e-05	0.000451462
DUOXA1	ENSECAG00000009034	2.31548	5e-05	0.000451462
STAT1	ENSECAG00000009039	2.55659	5e-05	0.000451462
PRDM1	ENSECAG00000009044	1.40061	5e-05	0.000451462
BIN2	ENSECAG00000009046	1.97322	5e-05	0.000451462
CD4	ENSECAG00000009049	3.23945	5e-05	0.000451462
AUTS2	ENSECAG00000009074	2.28402	5e-05	0.000451462
SLCO4C1	ENSECAG00000009100	-1.63577	5e-05	0.000451462
JAK2	ENSECAG00000009119	1.52587	5e-05	0.000451462
FAM107A	ENSECAG00000009135	-2.46486	5e-05	0.000451462
CFTR	ENSECAG00000009139	-2.01598	5e-05	0.000451462
ARHGAP25	ENSECAG00000009153	2.20286	5e-05	0.000451462
GADD45B	ENSECAG00000009168	-1.39656	5e-05	0.000451462
TLR8	ENSECAG00000009180	4.25247	5e-05	0.000451462
-	ENSECAG00000009190	1.6671	5e-05	0.000451462
SRGN	ENSECAG00000009192	2.87294	5e-05	0.000451462
-	ENSECAG00000009241	-1.37616	5e-05	0.000451462
DAAM1	ENSECAG00000009258	1.1672	5e-05	0.000451462
AOAH	ENSECAG00000009261	4.46291	5e-05	0.000451462
ZNF114	ENSECAG00000009283	1.46533	5e-05	0.000451462
USP27X	ENSECAG00000009308	-2.51795	5e-05	0.000451462
ACOD1	ENSECAG00000009363	inf	5e-05	0.000451462
ORC1	ENSECAG00000009370	2.90373	5e-05	0.000451462
ARRDC4	ENSECAG00000009400	2.82936	5e-05	0.000451462
SYK	ENSECAG00000009488	2.05652	5e-05	0.000451462
C1S	ENSECAG00000009519	2.06031	5e-05	0.000451462
SLC16A3	ENSECAG00000009524	2.31664	5e-05	0.000451462
CDH3	ENSECAG00000009528	2.36732	5e-05	0.000451462
FCER1G	ENSECAG00000009535	3.07654	5e-05	0.000451462
EPSTI1	ENSECAG00000009543	3.93655	5e-05	0.000451462
IFI44L	ENSECAG00000009618	5.83209	5e-05	0.000451462
TNFAIP3	ENSECAG00000009626	1.66192	5e-05	0.000451462
FCER2	ENSECAG00000009646	inf	5e-05	0.000451462
DTX3L	ENSECAG00000009686	3.134	5e-05	0.000451462
CDC42BPG	ENSECAG00000009712	-1.22264	5e-05	0.000451462
CDK1	ENSECAG00000009716	4.31928	5e-05	0.000451462
YOD1	ENSECAG00000009722	-1.36732	5e-05	0.000451462
S100A12	ENSECAG00000009742	5.65725	5e-05	0.000451462
IRF7	ENSECAG00000009744	5.1865	5e-05	0.000451462
DOCK2	ENSECAG00000009761	4.2636	5e-05	0.000451462
ABCG2	ENSECAG00000009773	-2.69988	5e-05	0.000451462
PFKFB2	ENSECAG00000009799	-1.77621	5e-05	0.000451462
GCGR	ENSECAG00000009806	-1.41622	5e-05	0.000451462
CD83	ENSECAG00000009813	2.6425	5e-05	0.000451462
BTBD11	ENSECAG00000009835	4.0971	5e-05	0.000451462
AKAP1	ENSECAG00000009841	-1.22142	5e-05	0.000451462
HSPA4L	ENSECAG00000009877	2.83072	5e-05	0.000451462
THY1	ENSECAG00000009966	2.0949	5e-05	0.000451462
AJUBA	ENSECAG00000009971	-1.55423	5e-05	0.000451462
GRB2	ENSECAG00000010007	1.25712	5e-05	0.000451462
-	ENSECAG00000010014	inf	5e-05	0.000451462
EVPL	ENSECAG00000010028	1.63106	5e-05	0.000451462
SATB2	ENSECAG00000010043	-2.14736	5e-05	0.000451462
PRDX4	ENSECAG00000010085	1.49423	5e-05	0.000451462
TAGLN2	ENSECAG00000010107	1.36428	5e-05	0.000451462
ITPRIP	ENSECAG00000010108	-2.34839	5e-05	0.000451462
RASGRP1	ENSECAG00000010114	3.53515	5e-05	0.000451462
INSR	ENSECAG00000010127	-2.52824	5e-05	0.000451462
HMGB2	ENSECAG00000010132	1.78838	5e-05	0.000451462
IFIT3	ENSECAG00000010153	5.9506	5e-05	0.000451462
ITGB4	ENSECAG00000010178	1.55509	5e-05	0.000451462
ADAMTSL3	ENSECAG00000010184	-2.35435	5e-05	0.000451462
IFIT2	ENSECAG00000010185	5.51101	5e-05	0.000451462
TCIRG1	ENSECAG00000010196	2.97563	5e-05	0.000451462
-	ENSECAG00000010201	-1.20207	5e-05	0.000451462
SLK	ENSECAG00000010212	1.17171	5e-05	0.000451462
MCCC2	ENSECAG00000010213	-1.63647	5e-05	0.000451462
SLC37A2	ENSECAG00000010251	-2.07785	5e-05	0.000451462
SASH3	ENSECAG00000010263	4.34578	5e-05	0.000451462
NFAT5	ENSECAG00000010266	2.1034	5e-05	0.000451462
CD44	ENSECAG00000010267	2.64118	5e-05	0.000451462
COLCA2	ENSECAG00000010274	-2.88161	5e-05	0.000451462
CITED2	ENSECAG00000010289	1.48221	5e-05	0.000451462
FAM78A	ENSECAG00000010356	4.19242	5e-05	0.000451462
ARSE	ENSECAG00000010384	-2.28401	5e-05	0.000451462
MET	ENSECAG00000010385	1.59566	5e-05	0.000451462
SLC30A2	ENSECAG00000010399	-1.97109	5e-05	0.000451462
TRIB2	ENSECAG00000010405	-1.64957	5e-05	0.000451462
PON2	ENSECAG00000010414	-1.35481	5e-05	0.000451462
CAMSAP3	ENSECAG00000010533	-2.55779	5e-05	0.000451462
HSD17B12	ENSECAG00000010538	-1.58476	5e-05	0.000451462
SKAP1	ENSECAG00000010544	inf	5e-05	0.000451462
KLF5	ENSECAG00000010546	1.30583	5e-05	0.000451462
ALDH7A1	ENSECAG00000010547	-1.27605	5e-05	0.000451462
CXCL1	ENSECAG00000010560	2.19423	5e-05	0.000451462
CELSR1	ENSECAG00000010573	2.83042	5e-05	0.000451462
TSPAN13	ENSECAG00000010623	-1.70695	5e-05	0.000451462
NECTIN1	ENSECAG00000010624	1.77852	5e-05	0.000451462
ACACA	ENSECAG00000010631	-1.22518	5e-05	0.000451462
IDE	ENSECAG00000010646	1.55808	5e-05	0.000451462
HBEGF	ENSECAG00000010656	1.53684	5e-05	0.000451462
ERG	ENSECAG00000010667	-2.18572	5e-05	0.000451462
CSPG4	ENSECAG00000010692	-1.45808	5e-05	0.000451462
CTPS1	ENSECAG00000010772	-1.45337	5e-05	0.000451462
LMCD1	ENSECAG00000010791	-1.40633	5e-05	0.000451462
PXYLP1	ENSECAG00000010807	-2.25746	5e-05	0.000451462
RACGAP1	ENSECAG00000010821	3.64155	5e-05	0.000451462
RMDN3	ENSECAG00000010848	-1.4866	5e-05	0.000451462
ETHE1	ENSECAG00000010891	1.33384	5e-05	0.000451462
ETS1	ENSECAG00000010897	1.8154	5e-05	0.000451462
TNS2	ENSECAG00000010909	-1.38011	5e-05	0.000451462
-	ENSECAG00000010913	3.11591	5e-05	0.000451462
MBP	ENSECAG00000010961	-2.14971	5e-05	0.000451462
SERPING1	ENSECAG00000010963	1.77548	5e-05	0.000451462
DENND1C	ENSECAG00000010964	4.73381	5e-05	0.000451462
CYBA	ENSECAG00000010965	2.77162	5e-05	0.000451462
PDE4B	ENSECAG00000011003	-1.36108	5e-05	0.000451462
TGFA	ENSECAG00000011006	2.94067	5e-05	0.000451462
MCOLN2	ENSECAG00000011008	-1.2046	5e-05	0.000451462
WARS	ENSECAG00000011037	1.75505	5e-05	0.000451462
CEACAM19	ENSECAG00000011053	3.19864	5e-05	0.000451462
PARP8	ENSECAG00000011108	3.50279	5e-05	0.000451462
ADGRF5	ENSECAG00000011109	-2.7282	5e-05	0.000451462
ARHGEF38	ENSECAG00000011171	-2.06695	5e-05	0.000451462
HAT1	ENSECAG00000011218	-1.30052	5e-05	0.000451462
CREM	ENSECAG00000011220	-2.39559	5e-05	0.000451462
MXD1	ENSECAG00000011257	2.43779	5e-05	0.000451462
MSR1	ENSECAG00000011292	2.3695	5e-05	0.000451462
BCAT2	ENSECAG00000011310	-2.22828	5e-05	0.000451462
POU2AF1	ENSECAG00000011348	inf	5e-05	0.000451462
SLC49A3	ENSECAG00000011353	-1.82389	5e-05	0.000451462
TMEM86A	ENSECAG00000011358	-1.53952	5e-05	0.000451462
TACC3	ENSECAG00000011380	3.32524	5e-05	0.000451462
CD40LG	ENSECAG00000011392	inf	5e-05	0.000451462
SAA1	ENSECAG00000011404	3.11832	5e-05	0.000451462
CDCA7	ENSECAG00000011492	2.18488	5e-05	0.000451462
SFRP4	ENSECAG00000011498	2.09416	5e-05	0.000451462
CHKA	ENSECAG00000011539	-1.50866	5e-05	0.000451462
PRDX2	ENSECAG00000011541	1.19287	5e-05	0.000451462
RIPOR2	ENSECAG00000011553	2.8845	5e-05	0.000451462
GSTO1	ENSECAG00000011560	-1.9589	5e-05	0.000451462
KRT14	ENSECAG00000011583	8.10597	5e-05	0.000451462
S1PR1	ENSECAG00000011626	-1.28808	5e-05	0.000451462
GMIP	ENSECAG00000011647	1.47236	5e-05	0.000451462
-	ENSECAG00000011673	4.98819	5e-05	0.000451462
MYCBP2	ENSECAG00000011696	1.79981	5e-05	0.000451462
TMCC3	ENSECAG00000011697	-1.63192	5e-05	0.000451462
GAREM1	ENSECAG00000011708	2.46406	5e-05	0.000451462
EIF2AK2	ENSECAG00000011726	3.64457	5e-05	0.000451462
PYGL	ENSECAG00000011728	1.46639	5e-05	0.000451462
TRPV4	ENSECAG00000011734	-1.90674	5e-05	0.000451462
MX1	ENSECAG00000011776	4.10526	5e-05	0.000451462
SOD2	ENSECAG00000011797	1.79466	5e-05	0.000451462
SH3BGRL3	ENSECAG00000011837	1.83691	5e-05	0.000451462
CXCL13	ENSECAG00000011845	inf	5e-05	0.000451462
-	ENSECAG00000011854	3.02143	5e-05	0.000451462
ARHGAP30	ENSECAG00000011890	3.9713	5e-05	0.000451462
NTN4	ENSECAG00000011891	-1.54664	5e-05	0.000451462
DOCK8	ENSECAG00000011917	1.36083	5e-05	0.000451462
IL27RA	ENSECAG00000011964	2.17521	5e-05	0.000451462
OLR1	ENSECAG00000011965	inf	5e-05	0.000451462
ZNF217	ENSECAG00000011966	1.3526	5e-05	0.000451462
DGKA	ENSECAG00000011968	1.2759	5e-05	0.000451462
CYFIP2	ENSECAG00000011994	5.40795	5e-05	0.000451462
NCR3	ENSECAG00000012010	inf	5e-05	0.000451462
PSMB10	ENSECAG00000012022	2.51528	5e-05	0.000451462
TBC1D10C	ENSECAG00000012029	inf	5e-05	0.000451462
ST6GALNAC6	ENSECAG00000012040	1.89356	5e-05	0.000451462
CP	ENSECAG00000012064	-1.23797	5e-05	0.000451462
ATP2A3	ENSECAG00000012083	3.70768	5e-05	0.000451462
SMARCA1	ENSECAG00000012106	-1.49573	5e-05	0.000451462
ACP5	ENSECAG00000012113	3.41054	5e-05	0.000451462
CD86	ENSECAG00000012128	2.63356	5e-05	0.000451462
-	ENSECAG00000012132	4.13759	5e-05	0.000451462
DDB1	ENSECAG00000012136	-2.0035	5e-05	0.000451462
SHROOM2	ENSECAG00000012150	-1.15915	5e-05	0.000451462
RCOR1	ENSECAG00000012168	1.8835	5e-05	0.000451462
SPART	ENSECAG00000012173	-1.22264	5e-05	0.000451462
PDE8B	ENSECAG00000012189	1.89569	5e-05	0.000451462
BIRC3	ENSECAG00000012229	3.15377	5e-05	0.000451462
SOX13	ENSECAG00000012249	-1.51982	5e-05	0.000451462
SLC17A9	ENSECAG00000012252	2.92509	5e-05	0.000451462
RNF19B	ENSECAG00000012263	1.2278	5e-05	0.000451462
ARHGAP15	ENSECAG00000012312	3.6656	5e-05	0.000451462
EVL	ENSECAG00000012315	1.51982	5e-05	0.000451462
STAT5A	ENSECAG00000012328	1.37514	5e-05	0.000451462
PARP9	ENSECAG00000012331	2.78778	5e-05	0.000451462
VDAC1	ENSECAG00000012365	1.5688	5e-05	0.000451462
ALOX5AP	ENSECAG00000012371	2.854	5e-05	0.000451462
PRF1	ENSECAG00000012441	inf	5e-05	0.000451462
TRIML2	ENSECAG00000012450	1.98229	5e-05	0.000451462
NAMPT	ENSECAG00000012484	-1.12216	5e-05	0.000451462
GLIPR2	ENSECAG00000012502	2.20688	5e-05	0.000451462
FAM189A2	ENSECAG00000012524	-2.61566	5e-05	0.000451462
A2M	ENSECAG00000012558	-2.15328	5e-05	0.000451462
MASTL	ENSECAG00000012629	2.10884	5e-05	0.000451462
SYNJ2	ENSECAG00000012646	2.01914	5e-05	0.000451462
DRA	ENSECAG00000012660	5.12783	5e-05	0.000451462
CCND2	ENSECAG00000012663	3.09692	5e-05	0.000451462
ASL	ENSECAG00000012730	-2.1007	5e-05	0.000451462
STAG3	ENSECAG00000012736	2.94433	5e-05	0.000451462
COTL1	ENSECAG00000012738	2.88444	5e-05	0.000451462
CMPK2	ENSECAG00000012773	3.54152	5e-05	0.000451462
SYBU	ENSECAG00000012812	-2.097	5e-05	0.000451462
CDO1	ENSECAG00000012826	3.21154	5e-05	0.000451462
TTC7B	ENSECAG00000012842	-1.38423	5e-05	0.000451462
PAG1	ENSECAG00000012843	2.29814	5e-05	0.000451462
SIPA1	ENSECAG00000012854	1.34242	5e-05	0.000451462
TBX3	ENSECAG00000012861	-1.61102	5e-05	0.000451462
LYN	ENSECAG00000012862	2.39513	5e-05	0.000451462
CASP4	ENSECAG00000012876	2.16818	5e-05	0.000451462
FNBP1	ENSECAG00000012905	1.90397	5e-05	0.000451462
-	ENSECAG00000012906	-2.63578	5e-05	0.000451462
SLAMF7	ENSECAG00000012913	inf	5e-05	0.000451462
ALPK2	ENSECAG00000012921	-3.0224	5e-05	0.000451462
DRB	ENSECAG00000012933	5.05343	5e-05	0.000451462
TOP2A	ENSECAG00000013053	5.40179	5e-05	0.000451462
MREG	ENSECAG00000013057	2.47654	5e-05	0.000451462
BCL3	ENSECAG00000013124	2.53408	5e-05	0.000451462
RGCC	ENSECAG00000013151	-1.73258	5e-05	0.000451462
LAD1	ENSECAG00000013156	3.15696	5e-05	0.000451462
WWC3	ENSECAG00000013186	-2.1186	5e-05	0.000451462
UHRF1	ENSECAG00000013193	3.06468	5e-05	0.000451462
-	ENSECAG00000013276	1.40945	5e-05	0.000451462
IFNLR1	ENSECAG00000013289	1.41659	5e-05	0.000451462
PER1	ENSECAG00000013291	-1.66129	5e-05	0.000451462
SLC34A2	ENSECAG00000013315	-2.22285	5e-05	0.000451462
ZIC3	ENSECAG00000013318	1.64647	5e-05	0.000451462
PLEKHA2	ENSECAG00000013320	2.39824	5e-05	0.000451462
PROM1	ENSECAG00000013323	-2.84962	5e-05	0.000451462
TXN	ENSECAG00000013324	1.42586	5e-05	0.000451462
ANKRD46	ENSECAG00000013340	-1.46717	5e-05	0.000451462
CD48	ENSECAG00000013345	4.01119	5e-05	0.000451462
LIMCH1	ENSECAG00000013348	1.49422	5e-05	0.000451462
PRAG1	ENSECAG00000013377	2.6089	5e-05	0.000451462
SLCO3A1	ENSECAG00000013398	-1.85257	5e-05	0.000451462
OAS1	ENSECAG00000013435	4.09129	5e-05	0.000451462
OLFML3	ENSECAG00000013439	2.41955	5e-05	0.000451462
AKNA	ENSECAG00000013443	2.14449	5e-05	0.000451462
CSF3R	ENSECAG00000013457	-1.67671	5e-05	0.000451462
ITGB7	ENSECAG00000013502	3.48365	5e-05	0.000451462
CD53	ENSECAG00000013534	3.57496	5e-05	0.000451462
CSK	ENSECAG00000013581	1.57747	5e-05	0.000451462
KAZALD1	ENSECAG00000013608	-2.35964	5e-05	0.000451462
DSG2	ENSECAG00000013616	1.32427	5e-05	0.000451462
HELZ2	ENSECAG00000013636	3.33459	5e-05	0.000451462
TRIM29	ENSECAG00000013651	4.3469	5e-05	0.000451462
TRIM34	ENSECAG00000013655	3.18003	5e-05	0.000451462
-	ENSECAG00000013692	inf	5e-05	0.000451462
ECATH-3	ENSECAG00000013712	inf	5e-05	0.000451462
SLC25A13	ENSECAG00000013738	-2.23634	5e-05	0.000451462
SNX10	ENSECAG00000013745	2.60546	5e-05	0.000451462
MBOAT1	ENSECAG00000013749	2.90402	5e-05	0.000451462
ERO1A	ENSECAG00000013757	1.67311	5e-05	0.000451462
NCR1	ENSECAG00000013762	inf	5e-05	0.000451462
ARHGDIB	ENSECAG00000013788	2.30991	5e-05	0.000451462
EPN2	ENSECAG00000013789	-1.94922	5e-05	0.000451462
DSC1	ENSECAG00000013809	2.93107	5e-05	0.000451462
TUBE1	ENSECAG00000013843	-2.42019	5e-05	0.000451462
-	ENSECAG00000013872	inf	5e-05	0.000451462
ICAM1	ENSECAG00000013883	2.07439	5e-05	0.000451462
ANKRD12	ENSECAG00000013901	1.58932	5e-05	0.000451462
DLC1	ENSECAG00000013988	-1.09433	5e-05	0.000451462
SNX31	ENSECAG00000013989	-3.15849	5e-05	0.000451462
FGD2	ENSECAG00000014016	3.69427	5e-05	0.000451462
B4GALNT3	ENSECAG00000014031	2.39225	5e-05	0.000451462
WWC1	ENSECAG00000014081	-1.1181	5e-05	0.000451462
-	ENSECAG00000014086	2.15478	5e-05	0.000451462
TNFRSF8	ENSECAG00000014108	2.03747	5e-05	0.000451462
ACAP1	ENSECAG00000014119	3.96635	5e-05	0.000451462
HSD11B2	ENSECAG00000014152	-3.43914	5e-05	0.000451462
SIGLEC1	ENSECAG00000014218	3.24469	5e-05	0.000451462
GCM1	ENSECAG00000014228	-2.59461	5e-05	0.000451462
GATM	ENSECAG00000014243	-2.16372	5e-05	0.000451462
PI3	ENSECAG00000014295	3.24967	5e-05	0.000451462
ATP11A	ENSECAG00000014304	-1.42077	5e-05	0.000451462
PPL	ENSECAG00000014320	1.69161	5e-05	0.000451462
SLAMF1	ENSECAG00000014369	inf	5e-05	0.000451462
TRIM55	ENSECAG00000014370	-2.27081	5e-05	0.000451462
WDR62	ENSECAG00000014404	1.65515	5e-05	0.000451462
PLS1	ENSECAG00000014408	1.72516	5e-05	0.000451462
-	ENSECAG00000014409	-1.58226	5e-05	0.000451462
OAS2	ENSECAG00000014422	4.70956	5e-05	0.000451462
GPC1	ENSECAG00000014427	1.52142	5e-05	0.000451462
NCKAP1L	ENSECAG00000014435	2.78057	5e-05	0.000451462
EPB41L3	ENSECAG00000014474	-2.50512	5e-05	0.000451462
SLC14A1	ENSECAG00000014487	-4.52558	5e-05	0.000451462
NLRC5	ENSECAG00000014491	3.74811	5e-05	0.000451462
CD3E	ENSECAG00000014635	inf	5e-05	0.000451462
OASL	ENSECAG00000014645	inf	5e-05	0.000451462
IFNGR2	ENSECAG00000014660	2.08881	5e-05	0.000451462
PREX1	ENSECAG00000014676	2.28973	5e-05	0.000451462
DENND3	ENSECAG00000014691	2.1565	5e-05	0.000451462
-	ENSECAG00000014696	inf	5e-05	0.000451462
NUAK2	ENSECAG00000014699	1.50089	5e-05	0.000451462
PTHLH	ENSECAG00000014708	5.71385	5e-05	0.000451462
SDC1	ENSECAG00000014709	3.46825	5e-05	0.000451462
TNS1	ENSECAG00000014711	-1.67904	5e-05	0.000451462
GPAM	ENSECAG00000014742	-1.87715	5e-05	0.000451462
CCDC50	ENSECAG00000014753	1.44686	5e-05	0.000451462
ELOVL5	ENSECAG00000014755	-1.62753	5e-05	0.000451462
CDR2	ENSECAG00000014770	-1.41006	5e-05	0.000451462
KRT23	ENSECAG00000014812	3.50579	5e-05	0.000451462
CMTR1	ENSECAG00000014822	1.20068	5e-05	0.000451462
-	ENSECAG00000014832	-1.49807	5e-05	0.000451462
ILDR2	ENSECAG00000014851	-2.27212	5e-05	0.000451462
PPM1D	ENSECAG00000014869	-1.74796	5e-05	0.000451462
OAT	ENSECAG00000014873	1.25009	5e-05	0.000451462
EFR3A	ENSECAG00000014883	1.36388	5e-05	0.000451462
VAV1	ENSECAG00000014896	3.06167	5e-05	0.000451462
GGH	ENSECAG00000014903	1.66031	5e-05	0.000451462
FCRLA	ENSECAG00000014914	inf	5e-05	0.000451462
EPS8	ENSECAG00000014922	-1.34375	5e-05	0.000451462
-	ENSECAG00000014923	inf	5e-05	0.000451462
GPSM2	ENSECAG00000014936	2.66108	5e-05	0.000451462
KIF15	ENSECAG00000014953	2.95095	5e-05	0.000451462
FAXDC2	ENSECAG00000014962	-1.98738	5e-05	0.000451462
TP53I3	ENSECAG00000014969	2.82401	5e-05	0.000451462
HIRIP3	ENSECAG00000014983	1.76525	5e-05	0.000451462
PGK1	ENSECAG00000014984	1.20404	5e-05	0.000451462
DTNB	ENSECAG00000014987	-2.04397	5e-05	0.000451462
GSDMD	ENSECAG00000015005	3.1429	5e-05	0.000451462
IL10RA	ENSECAG00000015030	2.29674	5e-05	0.000451462
PLAC8B	ENSECAG00000015034	6.78334	5e-05	0.000451462
ADGRG6	ENSECAG00000015063	1.30396	5e-05	0.000451462
BHLHE40	ENSECAG00000015069	1.87761	5e-05	0.000451462
NBEAL2	ENSECAG00000015086	1.5046	5e-05	0.000451462
PIK3C2B	ENSECAG00000015106	1.85997	5e-05	0.000451462
ACAP2	ENSECAG00000015122	2.25949	5e-05	0.000451462
SLC13A4	ENSECAG00000015127	-2.74443	5e-05	0.000451462
CAPG	ENSECAG00000015128	1.73198	5e-05	0.000451462
SSH2	ENSECAG00000015172	1.92797	5e-05	0.000451462
OSBPL1A	ENSECAG00000015182	1.80384	5e-05	0.000451462
RNASEL	ENSECAG00000015188	2.29085	5e-05	0.000451462
PKP1	ENSECAG00000015220	2.90743	5e-05	0.000451462
CD36	ENSECAG00000015229	-2.1548	5e-05	0.000451462
PROM2	ENSECAG00000015240	1.95778	5e-05	0.000451462
GNA15	ENSECAG00000015251	2.00608	5e-05	0.000451462
IL18	ENSECAG00000015261	3.22861	5e-05	0.000451462
SLC25A25	ENSECAG00000015267	-2.29456	5e-05	0.000451462
HAVCR2	ENSECAG00000015318	inf	5e-05	0.000451462
-	ENSECAG00000015324	-1.25903	5e-05	0.000451462
FARP1	ENSECAG00000015331	-1.21967	5e-05	0.000451462
CXCL8	ENSECAG00000015342	6.14483	5e-05	0.000451462
MECR	ENSECAG00000015370	2.05475	5e-05	0.000451462
HERC5	ENSECAG00000015395	5.13077	5e-05	0.000451462
-	ENSECAG00000015405	inf	5e-05	0.000451462
SLC7A1	ENSECAG00000015413	-1.55197	5e-05	0.000451462
TAPBP	ENSECAG00000015448	1.05601	5e-05	0.000451462
IRF8	ENSECAG00000015449	4.21839	5e-05	0.000451462
SPAG5	ENSECAG00000015456	4.27391	5e-05	0.000451462
LSP1	ENSECAG00000015487	3.14859	5e-05	0.000451462
-	ENSECAG00000015500	2.8297	5e-05	0.000451462
FGF7	ENSECAG00000015510	2.40325	5e-05	0.000451462
PLEC	ENSECAG00000015514	1.44909	5e-05	0.000451462
SUSD3	ENSECAG00000015522	2.34334	5e-05	0.000451462
ARHGEF15	ENSECAG00000015545	-1.69921	5e-05	0.000451462
CYYR1	ENSECAG00000015554	-2.40527	5e-05	0.000451462
TPI1	ENSECAG00000015581	1.17324	5e-05	0.000451462
TCN1	ENSECAG00000015583	inf	5e-05	0.000451462
ETV4	ENSECAG00000015611	2.84143	5e-05	0.000451462
ZNF462	ENSECAG00000015655	1.30336	5e-05	0.000451462
-	ENSECAG00000015712	3.00646	5e-05	0.000451462
BLNK	ENSECAG00000015745	2.78575	5e-05	0.000451462
ITGA3	ENSECAG00000015760	1.43884	5e-05	0.000451462
TMEM156	ENSECAG00000015792	3.63074	5e-05	0.000451462
ANXA1	ENSECAG00000015794	2.13884	5e-05	0.000451462
ECE1	ENSECAG00000015812	-1.4689	5e-05	0.000451462
GNLY	ENSECAG00000015819	inf	5e-05	0.000451462
VDR	ENSECAG00000015822	-4.14483	5e-05	0.000451462
NT5DC2	ENSECAG00000015835	1.97544	5e-05	0.000451462
DNASE1L3	ENSECAG00000015857	3.41105	5e-05	0.000451462
PHTF2	ENSECAG00000015920	1.53534	5e-05	0.000451462
ISOC2	ENSECAG00000015928	-1.48113	5e-05	0.000451462
TRPM6	ENSECAG00000015942	-2.22281	5e-05	0.000451462
CCDC68	ENSECAG00000015950	-1.94902	5e-05	0.000451462
BDNF	ENSECAG00000015952	-2.57808	5e-05	0.000451462
WIPF1	ENSECAG00000015984	1.64062	5e-05	0.000451462
OAF	ENSECAG00000015986	2.15962	5e-05	0.000451462
ST6GALNAC2	ENSECAG00000016019	2.87613	5e-05	0.000451462
CASP7	ENSECAG00000016034	3.07558	5e-05	0.000451462
SLC27A1	ENSECAG00000016039	-1.58244	5e-05	0.000451462
-	ENSECAG00000016046	inf	5e-05	0.000451462
BMP2K	ENSECAG00000016099	1.94099	5e-05	0.000451462
RAB11FIP1	ENSECAG00000016134	-1.68617	5e-05	0.000451462
TIGIT	ENSECAG00000016139	inf	5e-05	0.000451462
STAP1	ENSECAG00000016140	3.33163	5e-05	0.000451462
ULK1	ENSECAG00000016158	-1.19971	5e-05	0.000451462
RNF213	ENSECAG00000016217	4.08442	5e-05	0.000451462
KANK1	ENSECAG00000016219	-1.72046	5e-05	0.000451462
IL22RA1	ENSECAG00000016232	3.63407	5e-05	0.000451462
JPH1	ENSECAG00000016248	-2.77173	5e-05	0.000451462
-	ENSECAG00000016251	3.63184	5e-05	0.000451462
UACA	ENSECAG00000016261	-1.28773	5e-05	0.000451462
STK10	ENSECAG00000016265	1.15251	5e-05	0.000451462
-	ENSECAG00000016298	2.00098	5e-05	0.000451462
TMEM120B	ENSECAG00000016299	-1.9838	5e-05	0.000451462
CD93	ENSECAG00000016324	-1.70161	5e-05	0.000451462
GALNT6	ENSECAG00000016337	1.48288	5e-05	0.000451462
DUSP16	ENSECAG00000016362	-1.83719	5e-05	0.000451462
ANLN	ENSECAG00000016382	3.17145	5e-05	0.000451462
BATF	ENSECAG00000016422	inf	5e-05	0.000451462
DNAJC6	ENSECAG00000016430	-2.02186	5e-05	0.000451462
MAGI1	ENSECAG00000016431	-1.69407	5e-05	0.000451462
FGD5	ENSECAG00000016458	-1.63629	5e-05	0.000451462
ARRDC2	ENSECAG00000016486	-1.50762	5e-05	0.000451462
DIPK2B	ENSECAG00000016492	-1.74294	5e-05	0.000451462
NUSAP1	ENSECAG00000016495	2.49714	5e-05	0.000451462
HK3	ENSECAG00000016508	3.87642	5e-05	0.000451462
WNT5B	ENSECAG00000016516	1.93508	5e-05	0.000451462
TUBB6	ENSECAG00000016535	1.27884	5e-05	0.000451462
-	ENSECAG00000016543	4.58943	5e-05	0.000451462
TEK	ENSECAG00000016566	-1.28472	5e-05	0.000451462
-	ENSECAG00000016572	3.65535	5e-05	0.000451462
PLA2G10	ENSECAG00000016608	-2.32721	5e-05	0.000451462
PHLDB2	ENSECAG00000016613	1.15475	5e-05	0.000451462
NID1	ENSECAG00000016615	-1.76656	5e-05	0.000451462
NR4A1	ENSECAG00000016661	-1.83839	5e-05	0.000451462
-	ENSECAG00000016667	3.33742	5e-05	0.000451462
FYB1	ENSECAG00000016675	4.62089	5e-05	0.000451462
SEMA6D	ENSECAG00000016676	-2.07718	5e-05	0.000451462
RUBCNL	ENSECAG00000016721	3.1667	5e-05	0.000451462
GPM6A	ENSECAG00000016756	-2.13637	5e-05	0.000451462
HSH2D	ENSECAG00000016757	4.3332	5e-05	0.000451462
NABP1	ENSECAG00000016773	2.41955	5e-05	0.000451462
MYO1F	ENSECAG00000016782	3.40977	5e-05	0.000451462
PEG3	ENSECAG00000016802	1.40551	5e-05	0.000451462
CCDC173	ENSECAG00000016815	-1.95888	5e-05	0.000451462
PSME1	ENSECAG00000016855	1.74487	5e-05	0.000451462
SLC25A33	ENSECAG00000016862	-2.63139	5e-05	0.000451462
-	ENSECAG00000016873	-2.37876	5e-05	0.000451462
LPIN3	ENSECAG00000016882	1.65194	5e-05	0.000451462
CLIC6	ENSECAG00000016891	-2.42337	5e-05	0.000451462
ATP11B	ENSECAG00000016912	1.1924	5e-05	0.000451462
TES	ENSECAG00000016917	1.44575	5e-05	0.000451462
UNC13D	ENSECAG00000016919	2.74025	5e-05	0.000451462
TRIM26	ENSECAG00000016932	1.23063	5e-05	0.000451462
OLFM1	ENSECAG00000016957	-2.76861	5e-05	0.000451462
B3GNT2	ENSECAG00000016959	1.29672	5e-05	0.000451462
APOBR	ENSECAG00000016962	4.23514	5e-05	0.000451462
STRA6	ENSECAG00000016969	2.2756	5e-05	0.000451462
-	ENSECAG00000016970	inf	5e-05	0.000451462
-	ENSECAG00000016978	inf	5e-05	0.000451462
ANKRD1	ENSECAG00000016983	3.18623	5e-05	0.000451462
NES	ENSECAG00000016987	-1.443	5e-05	0.000451462
ATRN	ENSECAG00000017025	-1.91716	5e-05	0.000451462
BTBD1	ENSECAG00000017040	-1.86466	5e-05	0.000451462
-	ENSECAG00000017042	1.90892	5e-05	0.000451462
CD101	ENSECAG00000017048	2.68386	5e-05	0.000451462
PTGFRN	ENSECAG00000017101	1.61837	5e-05	0.000451462
TBX5	ENSECAG00000017114	-2.26681	5e-05	0.000451462
FBXO21	ENSECAG00000017124	-1.61593	5e-05	0.000451462
PIK3R6	ENSECAG00000017146	2.13655	5e-05	0.000451462
IER3	ENSECAG00000017157	1.13931	5e-05	0.000451462
ABCC4	ENSECAG00000017168	3.7159	5e-05	0.000451462
IFI27	ENSECAG00000017172	4.08037	5e-05	0.000451462
PTGS2	ENSECAG00000017181	-3.21636	5e-05	0.000451462
ZBP1	ENSECAG00000017185	7.68516	5e-05	0.000451462
SLFN5	ENSECAG00000017186	4.20069	5e-05	0.000451462
MX2	ENSECAG00000017220	5.92137	5e-05	0.000451462
-	ENSECAG00000017237	5.33535	5e-05	0.000451462
RET	ENSECAG00000017238	3.11706	5e-05	0.000451462
SAMSN1	ENSECAG00000017241	4.23567	5e-05	0.000451462
CCM2	ENSECAG00000017258	1.42415	5e-05	0.000451462
TNFRSF21	ENSECAG00000017269	1.44905	5e-05	0.000451462
KRT13	ENSECAG00000017274	8.16227	5e-05	0.000451462
PLSCR1	ENSECAG00000017295	3.97648	5e-05	0.000451462
MAPK8IP2	ENSECAG00000017304	3.0995	5e-05	0.000451462
-	ENSECAG00000017324	3.27368	5e-05	0.000451462
MS4A7	ENSECAG00000017347	2.99732	5e-05	0.000451462
-	ENSECAG00000017381	3.70834	5e-05	0.000451462
KIF1C	ENSECAG00000017390	-1.17552	5e-05	0.000451462
ZC3HAV1	ENSECAG00000017394	2.7519	5e-05	0.000451462
CD180	ENSECAG00000017398	3.8281	5e-05	0.000451462
-	ENSECAG00000017399	4.8295	5e-05	0.000451462
PIK3R5	ENSECAG00000017425	2.95126	5e-05	0.000451462
PRSS22	ENSECAG00000017432	1.67508	5e-05	0.000451462
TNC	ENSECAG00000017433	3.19496	5e-05	0.000451462
COLEC11	ENSECAG00000017488	-2.63472	5e-05	0.000451462
CYP11A1	ENSECAG00000017494	1.38044	5e-05	0.000451462
MLKL	ENSECAG00000017558	3.20002	5e-05	0.000451462
MVB12B	ENSECAG00000017566	-2.34699	5e-05	0.000451462
TDRD7	ENSECAG00000017571	1.84033	5e-05	0.000451462
CYB5A	ENSECAG00000017581	-1.72524	5e-05	0.000451462
MOCOS	ENSECAG00000017630	2.4166	5e-05	0.000451462
GBP5	ENSECAG00000017642	3.56494	5e-05	0.000451462
CFP	ENSECAG00000017644	3.49587	5e-05	0.000451462
ENDOD1	ENSECAG00000017667	3.07857	5e-05	0.000451462
ALDH2	ENSECAG00000017673	-1.47512	5e-05	0.000451462
BMP4	ENSECAG00000017676	-1.34246	5e-05	0.000451462
HCK	ENSECAG00000017707	2.39051	5e-05	0.000451462
-	ENSECAG00000017748	inf	5e-05	0.000451462
MYO1B	ENSECAG00000017765	1.25487	5e-05	0.000451462
PLK1	ENSECAG00000017777	1.98835	5e-05	0.000451462
SH2D4A	ENSECAG00000017779	1.56242	5e-05	0.000451462
IRF1	ENSECAG00000017794	3.14397	5e-05	0.000451462
NCAPD2	ENSECAG00000017796	1.87886	5e-05	0.000451462
MYO1G	ENSECAG00000017799	4.99226	5e-05	0.000451462
ABCB1	ENSECAG00000017842	-3.62387	5e-05	0.000451462
TYRO3	ENSECAG00000017862	-2.38419	5e-05	0.000451462
CDC42BPA	ENSECAG00000017881	-1.40486	5e-05	0.000451462
CORO2A	ENSECAG00000017890	3.5723	5e-05	0.000451462
CCDC88B	ENSECAG00000017900	2.05511	5e-05	0.000451462
LTBP4	ENSECAG00000017905	-1.64503	5e-05	0.000451462
PRC1	ENSECAG00000017906	3.81332	5e-05	0.000451462
PSME2	ENSECAG00000017910	2.09179	5e-05	0.000451462
CYBB	ENSECAG00000017917	4.19038	5e-05	0.000451462
ADAM19	ENSECAG00000017922	2.68351	5e-05	0.000451462
FOSB	ENSECAG00000018002	-1.97123	5e-05	0.000451462
FAR2	ENSECAG00000018016	-3.40118	5e-05	0.000451462
CD2AP	ENSECAG00000018037	1.6884	5e-05	0.000451462
IL2RA	ENSECAG00000018057	inf	5e-05	0.000451462
LAMA1	ENSECAG00000018061	-3.23253	5e-05	0.000451462
LYZ	ENSECAG00000018113	3.86601	5e-05	0.000451462
TBX21	ENSECAG00000018160	inf	5e-05	0.000451462
CD3D	ENSECAG00000018190	inf	5e-05	0.000451462
JAK3	ENSECAG00000018212	2.2888	5e-05	0.000451462
EPHX3	ENSECAG00000018245	2.36569	5e-05	0.000451462
TRANK1	ENSECAG00000018264	2.25432	5e-05	0.000451462
COLEC10	ENSECAG00000018266	-2.20984	5e-05	0.000451462
TNIK	ENSECAG00000018307	3.02203	5e-05	0.000451462
CBX6	ENSECAG00000018311	-2.43544	5e-05	0.000451462
TIMP3	ENSECAG00000018314	1.91913	5e-05	0.000451462
KLHL23	ENSECAG00000018323	-1.71542	5e-05	0.000451462
EDEM3	ENSECAG00000018383	1.92174	5e-05	0.000451462
DTX2	ENSECAG00000018425	1.75243	5e-05	0.000451462
ERF	ENSECAG00000018426	-1.35247	5e-05	0.000451462
TPX2	ENSECAG00000018476	4.22184	5e-05	0.000451462
ERMP1	ENSECAG00000018498	3.66386	5e-05	0.000451462
PARP3	ENSECAG00000018503	2.85416	5e-05	0.000451462
CDH5	ENSECAG00000018507	-1.85143	5e-05	0.000451462
SORBS1	ENSECAG00000018511	-1.62816	5e-05	0.000451462
GEM	ENSECAG00000018531	1.27372	5e-05	0.000451462
SALL4	ENSECAG00000018533	-2.3457	5e-05	0.000451462
TP63	ENSECAG00000018546	-3.30012	5e-05	0.000451462
FAM122B	ENSECAG00000018643	-1.81074	5e-05	0.000451462
UCP2	ENSECAG00000018649	2.32328	5e-05	0.000451462
ETNPPL	ENSECAG00000018724	-2.46746	5e-05	0.000451462
SLC9A6	ENSECAG00000018757	-1.78635	5e-05	0.000451462
GIMAP8	ENSECAG00000018802	3.41607	5e-05	0.000451462
GUCY2C	ENSECAG00000018813	1.90691	5e-05	0.000451462
-	ENSECAG00000018831	-1.86056	5e-05	0.000451462
CGA	ENSECAG00000018841	3.98959	5e-05	0.000451462
ZFP36L1	ENSECAG00000018860	1.56687	5e-05	0.000451462
ADGRL3	ENSECAG00000018863	2.29015	5e-05	0.000451462
PSMB8	ENSECAG00000018887	3.59861	5e-05	0.000451462
ZNF292	ENSECAG00000018906	1.52106	5e-05	0.000451462
PTK2B	ENSECAG00000018924	1.96089	5e-05	0.000451462
JPT1	ENSECAG00000018943	1.88327	5e-05	0.000451462
-	ENSECAG00000018954	3.7028	5e-05	0.000451462
PLEK	ENSECAG00000018996	4.59712	5e-05	0.000451462
IGKV5-2	ENSECAG00000019048	inf	5e-05	0.000451462
OSBPL7	ENSECAG00000019067	1.45307	5e-05	0.000451462
S100A11	ENSECAG00000019069	1.14884	5e-05	0.000451462
TM4SF1	ENSECAG00000019071	1.6901	5e-05	0.000451462
SORL1	ENSECAG00000019083	2.57312	5e-05	0.000451462
CWC25	ENSECAG00000019122	-1.16325	5e-05	0.000451462
MFSD9	ENSECAG00000019151	-2.31733	5e-05	0.000451462
PPP2R2B	ENSECAG00000019153	2.77114	5e-05	0.000451462
HSD11B1	ENSECAG00000019243	2.71423	5e-05	0.000451462
-	ENSECAG00000019309	5.66587	5e-05	0.000451462
SYTL4	ENSECAG00000019341	1.40565	5e-05	0.000451462
-	ENSECAG00000019352	6.08342	5e-05	0.000451462
S100A10	ENSECAG00000019382	1.6982	5e-05	0.000451462
TNFSF10	ENSECAG00000019391	1.55371	5e-05	0.000451462
HERC6	ENSECAG00000019411	5.54624	5e-05	0.000451462
KDR	ENSECAG00000019429	-2.17865	5e-05	0.000451462
CD2	ENSECAG00000019437	4.98267	5e-05	0.000451462
RASSF5	ENSECAG00000019451	2.57839	5e-05	0.000451462
EQMCE1	ENSECAG00000019474	1.25358	5e-05	0.000451462
YTHDF1	ENSECAG00000019475	-1.5901	5e-05	0.000451462
ACTN1	ENSECAG00000019476	1.45787	5e-05	0.000451462
INPP5D	ENSECAG00000019497	1.71878	5e-05	0.000451462
ISG20	ENSECAG00000019499	4.03871	5e-05	0.000451462
SELPLG	ENSECAG00000019527	2.40562	5e-05	0.000451462
ENGASE	ENSECAG00000019553	-1.34794	5e-05	0.000451462
SP110	ENSECAG00000019621	2.94436	5e-05	0.000451462
TENT5C	ENSECAG00000019626	3.08354	5e-05	0.000451462
MCM2	ENSECAG00000019631	1.76732	5e-05	0.000451462
IGFBP6	ENSECAG00000019633	2.87926	5e-05	0.000451462
LGALS12	ENSECAG00000019637	3.14057	5e-05	0.000451462
THBS4	ENSECAG00000019665	-4.14725	5e-05	0.000451462
UBA7	ENSECAG00000019670	2.61803	5e-05	0.000451462
EPHX1	ENSECAG00000019677	-1.61822	5e-05	0.000451462
LTBP1	ENSECAG00000019691	-1.38529	5e-05	0.000451462
PIK3CG	ENSECAG00000019708	4.28299	5e-05	0.000451462
AKT3	ENSECAG00000019722	-1.35336	5e-05	0.000451462
-	ENSECAG00000019767	2.65836	5e-05	0.000451462
-	ENSECAG00000019780	3.39281	5e-05	0.000451462
SERPINE1	ENSECAG00000019781	2.45661	5e-05	0.000451462
SREBF1	ENSECAG00000019802	-1.71723	5e-05	0.000451462
GPR137B	ENSECAG00000019821	-1.89271	5e-05	0.000451462
NLRC4	ENSECAG00000019830	3.84704	5e-05	0.000451462
C1QB	ENSECAG00000019868	2.22237	5e-05	0.000451462
-	ENSECAG00000019875	2.09745	5e-05	0.000451462
ANKS1A	ENSECAG00000019918	-1.42682	5e-05	0.000451462
GLDN	ENSECAG00000019919	-2.21342	5e-05	0.000451462
-	ENSECAG00000019932	5.48282	5e-05	0.000451462
-	ENSECAG00000020009	2.01817	5e-05	0.000451462
CTSO	ENSECAG00000020037	2.24844	5e-05	0.000451462
JCHAIN	ENSECAG00000020041	4.3861	5e-05	0.000451462
PNPT1	ENSECAG00000020058	1.54051	5e-05	0.000451462
FOXF1	ENSECAG00000020094	-1.57926	5e-05	0.000451462
DSTN	ENSECAG00000020103	-1.20219	5e-05	0.000451462
LZTS1	ENSECAG00000020112	-1.34811	5e-05	0.000451462
SELL	ENSECAG00000020122	5.57623	5e-05	0.000451462
KRT7	ENSECAG00000020216	1.85418	5e-05	0.000451462
SLC2A10	ENSECAG00000020226	-2.97266	5e-05	0.000451462
TUBB	ENSECAG00000020234	1.47187	5e-05	0.000451462
GRAMD1B	ENSECAG00000020238	-1.52131	5e-05	0.000451462
SLC2A12	ENSECAG00000020239	-2.93218	5e-05	0.000451462
43717	ENSECAG00000020246	1.9082	5e-05	0.000451462
SLC4A11	ENSECAG00000020277	4.07157	5e-05	0.000451462
DCLK3	ENSECAG00000020294	-2.11912	5e-05	0.000451462
ANO1	ENSECAG00000020314	3.74983	5e-05	0.000451462
C1QC	ENSECAG00000020325	2.15467	5e-05	0.000451462
DRB	ENSECAG00000020358	2.86974	5e-05	0.000451462
CPD	ENSECAG00000020432	1.23689	5e-05	0.000451462
-	ENSECAG00000020462	1.21691	5e-05	0.000451462
FKBP4	ENSECAG00000020465	-1.18014	5e-05	0.000451462
HERPUD2	ENSECAG00000020481	-1.24901	5e-05	0.000451462
CD84	ENSECAG00000020491	2.6509	5e-05	0.000451462
MCM3	ENSECAG00000020506	1.44461	5e-05	0.000451462
-	ENSECAG00000020556	3.21372	5e-05	0.000451462
PLCB2	ENSECAG00000020647	3.48585	5e-05	0.000451462
ECHDC1	ENSECAG00000020652	-1.49826	5e-05	0.000451462
ROBO4	ENSECAG00000020664	-1.64692	5e-05	0.000451462
LDHA	ENSECAG00000020669	1.38718	5e-05	0.000451462
HIF3A	ENSECAG00000020693	-2.87624	5e-05	0.000451462
CLDN8	ENSECAG00000020713	-1.42842	5e-05	0.000451462
PELP1	ENSECAG00000020780	-1.83943	5e-05	0.000451462
CAVIN2	ENSECAG00000020842	-1.93971	5e-05	0.000451462
RUNX2	ENSECAG00000020875	2.49082	5e-05	0.000451462
MNDA	ENSECAG00000020878	5.22049	5e-05	0.000451462
CTSC	ENSECAG00000020881	1.36055	5e-05	0.000451462
TAGAP	ENSECAG00000020888	5.53709	5e-05	0.000451462
RELB	ENSECAG00000020898	1.71848	5e-05	0.000451462
RAP1GDS1	ENSECAG00000020913	1.86442	5e-05	0.000451462
ITPR1	ENSECAG00000020933	1.40177	5e-05	0.000451462
ATP9A	ENSECAG00000020949	-1.56527	5e-05	0.000451462
Eqca-DOB1	ENSECAG00000020976	inf	5e-05	0.000451462
BTK	ENSECAG00000020984	3.32469	5e-05	0.000451462
-	ENSECAG00000020991	3.73575	5e-05	0.000451462
NLGN3	ENSECAG00000020995	-2.20385	5e-05	0.000451462
GUCY1B1	ENSECAG00000021009	-1.68042	5e-05	0.000451462
SLC6A14	ENSECAG00000021061	4.35937	5e-05	0.000451462
RAPGEF6	ENSECAG00000021067	1.67727	5e-05	0.000451462
CLDN1	ENSECAG00000021074	1.80664	5e-05	0.000451462
KLF15	ENSECAG00000021092	-2.25179	5e-05	0.000451462
TRAFD1	ENSECAG00000021107	1.32436	5e-05	0.000451462
PFN1	ENSECAG00000021116	1.22651	5e-05	0.000451462
AQP3	ENSECAG00000021134	1.40501	5e-05	0.000451462
RHBDD2	ENSECAG00000021173	-1.22799	5e-05	0.000451462
FHOD3	ENSECAG00000021186	-2.32836	5e-05	0.000451462
PEAR1	ENSECAG00000021192	-1.57938	5e-05	0.000451462
GBP1	ENSECAG00000021220	6.6611	5e-05	0.000451462
-	ENSECAG00000021277	3.33423	5e-05	0.000451462
SHISA4	ENSECAG00000021280	2.67594	5e-05	0.000451462
KLHL38	ENSECAG00000021284	-1.80598	5e-05	0.000451462
-	ENSECAG00000021292	-2.33252	5e-05	0.000451462
SHMT2	ENSECAG00000021295	2.09805	5e-05	0.000451462
MAN1A1	ENSECAG00000021301	2.10627	5e-05	0.000451462
ZNF362	ENSECAG00000021304	1.6057	5e-05	0.000451462
RND3	ENSECAG00000021310	1.7892	5e-05	0.000451462
NRG1	ENSECAG00000021343	2.71249	5e-05	0.000451462
ADGRG1	ENSECAG00000021413	1.43733	5e-05	0.000451462
-	ENSECAG00000021420	4.04156	5e-05	0.000451462
GYS1	ENSECAG00000021428	1.23926	5e-05	0.000451462
C1R	ENSECAG00000021429	3.92672	5e-05	0.000451462
PADI1	ENSECAG00000021448	2.62803	5e-05	0.000451462
CEMIP2	ENSECAG00000021484	-1.20149	5e-05	0.000451462
-	ENSECAG00000021518	-2.97368	5e-05	0.000451462
EZH2	ENSECAG00000021529	1.8461	5e-05	0.000451462
ADGRL1	ENSECAG00000021555	-2.03546	5e-05	0.000451462
LCP2	ENSECAG00000021603	3.52696	5e-05	0.000451462
FHDC1	ENSECAG00000021646	-2.3853	5e-05	0.000451462
SVEP1	ENSECAG00000021653	-1.63577	5e-05	0.000451462
NME2	ENSECAG00000021658	1.23815	5e-05	0.000451462
BMP1	ENSECAG00000021675	1.25108	5e-05	0.000451462
EMP2	ENSECAG00000021684	-2.25412	5e-05	0.000451462
LPCAT1	ENSECAG00000021716	-1.2835	5e-05	0.000451462
MYO5A	ENSECAG00000021742	1.41634	5e-05	0.000451462
WNT3	ENSECAG00000021759	2.02257	5e-05	0.000451462
PCOLCE	ENSECAG00000021766	2.5265	5e-05	0.000451462
STARD5	ENSECAG00000021812	-1.55525	5e-05	0.000451462
CRYBG2	ENSECAG00000021813	1.40143	5e-05	0.000451462
OGFR	ENSECAG00000021836	1.51605	5e-05	0.000451462
PPP1R17	ENSECAG00000021847	-3.88425	5e-05	0.000451462
CASQ2	ENSECAG00000021854	-2.67622	5e-05	0.000451462
VLDLR	ENSECAG00000021859	-2.06466	5e-05	0.000451462
RHBDF2	ENSECAG00000021951	1.52059	5e-05	0.000451462
ITGB6	ENSECAG00000021969	3.45587	5e-05	0.000451462
DDX58	ENSECAG00000021989	3.80081	5e-05	0.000451462
-	ENSECAG00000021996	2.40731	5e-05	0.000451462
MST1	ENSECAG00000021998	-2.00467	5e-05	0.000451462
SOX9	ENSECAG00000022037	2.88903	5e-05	0.000451462
HVCN1	ENSECAG00000022050	1.43085	5e-05	0.000451462
GAPDH	ENSECAG00000022051	1.9493	5e-05	0.000451462
DRB	ENSECAG00000022072	5.53099	5e-05	0.000451462
DEF6	ENSECAG00000022088	1.47007	5e-05	0.000451462
SLC2A5	ENSECAG00000022093	3.58218	5e-05	0.000451462
IDO1	ENSECAG00000022118	inf	5e-05	0.000451462
SEMA3G	ENSECAG00000022121	-2.21114	5e-05	0.000451462
PLAUR	ENSECAG00000022127	1.18103	5e-05	0.000451462
VNN1	ENSECAG00000022135	-2.17761	5e-05	0.000451462
CACHD1	ENSECAG00000022152	-1.80512	5e-05	0.000451462
TBC1D1	ENSECAG00000022162	-1.2532	5e-05	0.000451462
SMC4	ENSECAG00000022164	1.23913	5e-05	0.000451462
AKAP12	ENSECAG00000022166	-1.68442	5e-05	0.000451462
PRR14L	ENSECAG00000022168	1.67167	5e-05	0.000451462
CASP3	ENSECAG00000022197	2.01823	5e-05	0.000451462
FHL2	ENSECAG00000022203	3.57113	5e-05	0.000451462
PCMTD1	ENSECAG00000022204	-1.07837	5e-05	0.000451462
ANKRD22	ENSECAG00000022239	2.05062	5e-05	0.000451462
MOSPD1	ENSECAG00000022243	-2.15821	5e-05	0.000451462
-	ENSECAG00000022252	2.45683	5e-05	0.000451462
SMC6	ENSECAG00000022265	1.3029	5e-05	0.000451462
ADCY6	ENSECAG00000022288	-1.54696	5e-05	0.000451462
PDXK	ENSECAG00000022301	-1.92531	5e-05	0.000451462
PEAK1	ENSECAG00000022321	1.32247	5e-05	0.000451462
STAT2	ENSECAG00000022326	2.01707	5e-05	0.000451462
MFSD4A	ENSECAG00000022333	1.37624	5e-05	0.000451462
EIF4E1B	ENSECAG00000022357	2.34451	5e-05	0.000451462
CTSS	ENSECAG00000022438	1.6182	5e-05	0.000451462
PLD4	ENSECAG00000022446	3.32582	5e-05	0.000451462
INHBA	ENSECAG00000022448	3.01524	5e-05	0.000451462
GJA5	ENSECAG00000022462	-2.21024	5e-05	0.000451462
USP15	ENSECAG00000022494	1.45483	5e-05	0.000451462
ANXA6	ENSECAG00000022500	1.20418	5e-05	0.000451462
MYO5B	ENSECAG00000022515	-1.21552	5e-05	0.000451462
AREG	ENSECAG00000022525	3.736	5e-05	0.000451462
FMNL1	ENSECAG00000022527	3.37142	5e-05	0.000451462
GPRC5B	ENSECAG00000022533	-2.05794	5e-05	0.000451462
MYPOP	ENSECAG00000022547	-3.02289	5e-05	0.000451462
DSC3	ENSECAG00000022564	1.48959	5e-05	0.000451462
TMEM154	ENSECAG00000022568	2.25516	5e-05	0.000451462
USP25	ENSECAG00000022573	1.39196	5e-05	0.000451462
NT5C2	ENSECAG00000022574	1.4631	5e-05	0.000451462
ATP6V1B1	ENSECAG00000022593	2.89444	5e-05	0.000451462
PARP12	ENSECAG00000022601	2.50462	5e-05	0.000451462
TAP1	ENSECAG00000022610	4.3672	5e-05	0.000451462
PLD1	ENSECAG00000022638	-1.76104	5e-05	0.000451462
PSD4	ENSECAG00000022660	-1.38194	5e-05	0.000451462
TRABD2B	ENSECAG00000022697	1.28308	5e-05	0.000451462
LY5	ENSECAG00000022703	3.028	5e-05	0.000451462
IL16	ENSECAG00000022705	2.88261	5e-05	0.000451462
PLA1A	ENSECAG00000022707	-1.86443	5e-05	0.000451462
FOLH1	ENSECAG00000022737	-3.17945	5e-05	0.000451462
ARHGEF37	ENSECAG00000022738	-3.35312	5e-05	0.000451462
CDC42EP3	ENSECAG00000022741	-1.61436	5e-05	0.000451462
APBB1IP	ENSECAG00000022742	2.53939	5e-05	0.000451462
PTPRM	ENSECAG00000022845	-1.67164	5e-05	0.000451462
PDE4DIP	ENSECAG00000022891	-2.40796	5e-05	0.000451462
-	ENSECAG00000022912	3.36416	5e-05	0.000451462
RASGRP2	ENSECAG00000022956	1.67465	5e-05	0.000451462
LPCAT4	ENSECAG00000022962	2.38716	5e-05	0.000451462
PLXNC1	ENSECAG00000022971	4.37717	5e-05	0.000451462
PLEKHN1	ENSECAG00000022981	3.79208	5e-05	0.000451462
LCP1	ENSECAG00000023009	1.79809	5e-05	0.000451462
CD69	ENSECAG00000023027	inf	5e-05	0.000451462
NOV	ENSECAG00000023039	2.7917	5e-05	0.000451462
ITGB2	ENSECAG00000023061	3.66552	5e-05	0.000451462
GPCPD1	ENSECAG00000023076	1.67124	5e-05	0.000451462
KCNK5	ENSECAG00000023134	2.88224	5e-05	0.000451462
DOK2	ENSECAG00000023145	2.44948	5e-05	0.000451462
STAT4	ENSECAG00000023170	3.83863	5e-05	0.000451462
-	ENSECAG00000023195	2.17113	5e-05	0.000451462
SCMH1	ENSECAG00000023200	-1.97246	5e-05	0.000451462
ARHGAP4	ENSECAG00000023201	3.77277	5e-05	0.000451462
LPCAT3	ENSECAG00000023202	-1.19751	5e-05	0.000451462
RTP4	ENSECAG00000023264	5.37398	5e-05	0.000451462
PDCD1	ENSECAG00000023275	inf	5e-05	0.000451462
FADS1	ENSECAG00000023280	-2.2447	5e-05	0.000451462
43714	ENSECAG00000023315	2.2744	5e-05	0.000451462
ID3	ENSECAG00000023322	-1.84342	5e-05	0.000451462
KIF20B	ENSECAG00000023331	2.587	5e-05	0.000451462
DHCR7	ENSECAG00000023341	-2.06048	5e-05	0.000451462
KCNK6	ENSECAG00000023395	2.32231	5e-05	0.000451462
SMPDL3A	ENSECAG00000023408	1.34535	5e-05	0.000451462
PRX	ENSECAG00000023423	-2.63529	5e-05	0.000451462
TRPM2	ENSECAG00000023430	3.39013	5e-05	0.000451462
ATL2	ENSECAG00000023470	-1.88761	5e-05	0.000451462
FAM49B	ENSECAG00000023517	1.93805	5e-05	0.000451462
CIITA	ENSECAG00000023534	4.81898	5e-05	0.000451462
C28H12orf45	ENSECAG00000023579	-1.75403	5e-05	0.000451462
TNFAIP8	ENSECAG00000023583	2.25177	5e-05	0.000451462
CXCR3	ENSECAG00000023587	inf	5e-05	0.000451462
RASSF2	ENSECAG00000023596	1.85078	5e-05	0.000451462
KLHDC7A	ENSECAG00000023604	-3.25003	5e-05	0.000451462
RGS10	ENSECAG00000023632	2.14176	5e-05	0.000451462
-	ENSECAG00000023677	5.20547	5e-05	0.000451462
OGT	ENSECAG00000023721	1.21114	5e-05	0.000451462
TIAM2	ENSECAG00000023722	-1.57751	5e-05	0.000451462
IL1A	ENSECAG00000023727	4.95398	5e-05	0.000451462
MMP1	ENSECAG00000023733	2.00049	5e-05	0.000451462
RNPEP	ENSECAG00000023740	1.30825	5e-05	0.000451462
FITM2	ENSECAG00000023757	-2.64131	5e-05	0.000451462
BCL6B	ENSECAG00000023771	-1.77553	5e-05	0.000451462
CD5L	ENSECAG00000023772	1.99643	5e-05	0.000451462
ATAD2	ENSECAG00000023808	1.46127	5e-05	0.000451462
TGM3	ENSECAG00000023860	6.96357	5e-05	0.000451462
RPS6KA5	ENSECAG00000023892	-2.33466	5e-05	0.000451462
SERPINB5	ENSECAG00000023893	3.96477	5e-05	0.000451462
RTL5	ENSECAG00000023894	-2.17003	5e-05	0.000451462
BAK1	ENSECAG00000023902	2.00279	5e-05	0.000451462
NXN	ENSECAG00000023912	-1.90136	5e-05	0.000451462
DUOX1	ENSECAG00000023918	2.10431	5e-05	0.000451462
E2F2	ENSECAG00000023922	4.10257	5e-05	0.000451462
CCL2	ENSECAG00000023949	5.07978	5e-05	0.000451462
CALCOCO1	ENSECAG00000024023	-1.55703	5e-05	0.000451462
EFHD1	ENSECAG00000024045	-2.09825	5e-05	0.000451462
DDX60L	ENSECAG00000024062	4.92588	5e-05	0.000451462
-	ENSECAG00000024074	inf	5e-05	0.000451462
JCAD	ENSECAG00000024077	-1.49649	5e-05	0.000451462
ITGAX	ENSECAG00000024082	4.29363	5e-05	0.000451462
CHST1	ENSECAG00000024106	2.90865	5e-05	0.000451462
FAM83B	ENSECAG00000024109	1.46018	5e-05	0.000451462
RHOBTB2	ENSECAG00000024136	-1.17742	5e-05	0.000451462
ENDOU	ENSECAG00000024137	-1.91681	5e-05	0.000451462
SCML4	ENSECAG00000024152	3.21132	5e-05	0.000451462
GRB10	ENSECAG00000024158	-1.58074	5e-05	0.000451462
DDX60	ENSECAG00000024167	5.96591	5e-05	0.000451462
TRAPPC9	ENSECAG00000024191	-1.59126	5e-05	0.000451462
A2ML1	ENSECAG00000024232	2.1632	5e-05	0.000451462
CASP10	ENSECAG00000024244	1.69156	5e-05	0.000451462
DQA	ENSECAG00000024259	2.91184	5e-05	0.000451462
B4GALT2	ENSECAG00000024265	-2.01613	5e-05	0.000451462
TFRC	ENSECAG00000024267	2.38091	5e-05	0.000451462
PTPN22	ENSECAG00000024298	4.40159	5e-05	0.000451462
DENND4A	ENSECAG00000024306	1.95634	5e-05	0.000451462
CST6	ENSECAG00000024332	2.51509	5e-05	0.000451462
MYO1E	ENSECAG00000024352	1.3381	5e-05	0.000451462
ZBTB16	ENSECAG00000024358	-1.9425	5e-05	0.000451462
CASP1	ENSECAG00000024367	2.36875	5e-05	0.000451462
ERBB3	ENSECAG00000024374	-1.45333	5e-05	0.000451462
SMAP2	ENSECAG00000024413	1.60223	5e-05	0.000451462
TBX4	ENSECAG00000024414	-2.14937	5e-05	0.000451462
IRF9	ENSECAG00000024429	2.52809	5e-05	0.000451462
SPI1	ENSECAG00000024457	3.33439	5e-05	0.000451462
SH3RF2	ENSECAG00000024467	3.12303	5e-05	0.000451462
ME1	ENSECAG00000024482	1.23503	5e-05	0.000451462
RUSC2	ENSECAG00000024530	-1.71738	5e-05	0.000451462
TTC39B	ENSECAG00000024552	2.73825	5e-05	0.000451462
NFIB	ENSECAG00000024578	-1.61966	5e-05	0.000451462
SYT16	ENSECAG00000024583	-1.75099	5e-05	0.000451462
S100A14	ENSECAG00000024619	2.51847	5e-05	0.000451462
CCL3	ENSECAG00000024640	inf	5e-05	0.000451462
FADS2	ENSECAG00000024650	-3.41686	5e-05	0.000451462
MAFB	ENSECAG00000024705	2.06201	5e-05	0.000451462
CYTH4	ENSECAG00000024727	4.01733	5e-05	0.000451462
KIF21B	ENSECAG00000024729	3.67558	5e-05	0.000451462
NCALD	ENSECAG00000024750	-1.94559	5e-05	0.000451462
NOS2	ENSECAG00000024761	-2.48469	5e-05	0.000451462
PRKD2	ENSECAG00000024775	1.68537	5e-05	0.000451462
CORO1A	ENSECAG00000024788	4.45642	5e-05	0.000451462
-	ENSECAG00000024790	2.58897	5e-05	0.000451462
PDGFRB	ENSECAG00000024793	-1.5231	5e-05	0.000451462
MST1R	ENSECAG00000024812	2.85493	5e-05	0.000451462
P4HA2	ENSECAG00000024817	1.43088	5e-05	0.000451462
FABP3	ENSECAG00000024852	-1.55504	5e-05	0.000451462
CWH43	ENSECAG00000024870	2.54777	5e-05	0.000451462
SMTNL2	ENSECAG00000024872	1.42138	5e-05	0.000451462
CCL5	ENSECAG00000024888	5.13056	5e-05	0.000451462
FADS3	ENSECAG00000024915	-3.19041	5e-05	0.000451462
KLF9	ENSECAG00000024925	-1.51523	5e-05	0.000451462
SLCO2A1	ENSECAG00000024948	-1.76302	5e-05	0.000451462
C7H19orf66	ENSECAG00000024957	2.46248	5e-05	0.000451462
XAF1	ENSECAG00000024961	5.90715	5e-05	0.000451462
SLC22A18	ENSECAG00000024975	-3.93812	5e-05	0.000451462
PARP14	ENSECAG00000024988	1.3158	5e-05	0.000451462
-	ENSECAG00000024996	inf	5e-05	0.000451462
DDAH1	ENSECAG00000024997	-1.87405	5e-05	0.000451462
ARHGEF26	ENSECAG00000025019	1.36709	5e-05	0.000451462
FHL1	ENSECAG00000025020	-1.86606	5e-05	0.000451462
CDC25B	ENSECAG00000025092	1.68586	5e-05	0.000451462
TMEM117	ENSECAG00000025096	1.28618	5e-05	0.000451462
PACSIN3	ENSECAG00000025103	-1.80823	5e-05	0.000451462
NDRG1	ENSECAG00000025129	1.50517	5e-05	0.000451462
ELF4	ENSECAG00000025149	1.99498	5e-05	0.000451462
SIAH2	ENSECAG00000025153	-1.11399	5e-05	0.000451462
-	ENSECAG00000026830	inf	5e-05	0.000451462
PKP3	ENSECAG00000026948	1.61071	5e-05	0.000451462
-	ENSECAG00000027676	-1.46359	5e-05	0.000451462
-	ENSECAG00000027833	inf	5e-05	0.000451462
-	ENSECAG00000027835	2.26452	5e-05	0.000451462
ADAM8	ENSECAG00000028085	-2.02936	5e-05	0.000451462
-	ENSECAG00000028267	1.99871	5e-05	0.000451462
SRXN1	ENSECAG00000028292	2.3598	5e-05	0.000451462
-	ENSECAG00000028304	inf	5e-05	0.000451462
-	ENSECAG00000028562	-2.50288	5e-05	0.000451462
-	ENSECAG00000028581	2.36632	5e-05	0.000451462
-	ENSECAG00000028632	inf	5e-05	0.000451462
-	ENSECAG00000028903	6.28427	5e-05	0.000451462
-	ENSECAG00000028933	-2.71083	5e-05	0.000451462
NME1	ENSECAG00000028963	2.17474	5e-05	0.000451462
-	ENSECAG00000029003	2.59626	5e-05	0.000451462
-	ENSECAG00000029196	5.40872	5e-05	0.000451462
-	ENSECAG00000029287	-4.61934	5e-05	0.000451462
-	ENSECAG00000029437	3.9583	5e-05	0.000451462
CHI3L1	ENSECAG00000029465	5.94291	5e-05	0.000451462
SLC2A6	ENSECAG00000029514	3.7669	5e-05	0.000451462
-	ENSECAG00000029578	-1.78995	5e-05	0.000451462
-	ENSECAG00000029581	1.60017	5e-05	0.000451462
-	ENSECAG00000029620	inf	5e-05	0.000451462
-	ENSECAG00000029716	2.39532	5e-05	0.000451462
CCT8L2	ENSECAG00000029961	#NAME?	5e-05	0.000451462
-	ENSECAG00000029999	4.3814	5e-05	0.000451462
FZD4	ENSECAG00000030065	-1.78847	5e-05	0.000451462
-	ENSECAG00000030081	-4.56593	5e-05	0.000451462
-	ENSECAG00000030258	inf	5e-05	0.000451462
-	ENSECAG00000030390	-2.82885	5e-05	0.000451462
-	ENSECAG00000030436	2.80537	5e-05	0.000451462
LIF	ENSECAG00000030554	2.75435	5e-05	0.000451462
PALM3	ENSECAG00000030644	4.13228	5e-05	0.000451462
-	ENSECAG00000030750	inf	5e-05	0.000451462
NEU2	ENSECAG00000030943	2.97505	5e-05	0.000451462
TNFRSF13C	ENSECAG00000031107	inf	5e-05	0.000451462
ID1	ENSECAG00000031172	-1.98352	5e-05	0.000451462
PIM3	ENSECAG00000031204	-1.32264	5e-05	0.000451462
-	ENSECAG00000031322	5.49663	5e-05	0.000451462
PLCH2	ENSECAG00000031378	-2.58365	5e-05	0.000451462
CDKN1C	ENSECAG00000031389	-1.58553	5e-05	0.000451462
-	ENSECAG00000031522	inf	5e-05	0.000451462
-	ENSECAG00000031896	3.27874	5e-05	0.000451462
MTUS1	ENSECAG00000031983	-1.53339	5e-05	0.000451462
-	ENSECAG00000032026	3.68698	5e-05	0.000451462
-	ENSECAG00000032051	-2.02802	5e-05	0.000451462
CNN2	ENSECAG00000032097	-1.21833	5e-05	0.000451462
-	ENSECAG00000032123	3.77853	5e-05	0.000451462
-	ENSECAG00000032131	4.17624	5e-05	0.000451462
-	ENSECAG00000032213	inf	5e-05	0.000451462
-	ENSECAG00000032286	-2.3211	5e-05	0.000451462
KLK10	ENSECAG00000032427	7.4109	5e-05	0.000451462
-	ENSECAG00000032595	2.36021	5e-05	0.000451462
-	ENSECAG00000032618	inf	5e-05	0.000451462
MHCB3	ENSECAG00000032745	3.98704	5e-05	0.000451462
-	ENSECAG00000032756	inf	5e-05	0.000451462
CLEC12A	ENSECAG00000032794	2.30846	5e-05	0.000451462
-	ENSECAG00000032818	3.45886	5e-05	0.000451462
-	ENSECAG00000032926	3.58278	5e-05	0.000451462
Eqca-2	ENSECAG00000032985	2.96498	5e-05	0.000451462
-	ENSECAG00000033029	4.50725	5e-05	0.000451462
-	ENSECAG00000033152	3.76828	5e-05	0.000451462
RF01877	ENSECAG00000033179	inf	5e-05	0.000451462
-	ENSECAG00000033354	inf	5e-05	0.000451462
LGALS3BP	ENSECAG00000033385	6.06105	5e-05	0.000451462
TSC22D3	ENSECAG00000033399	-1.63887	5e-05	0.000451462
-	ENSECAG00000033636	-2.74891	5e-05	0.000451462
-	ENSECAG00000033828	2.43669	5e-05	0.000451462
-	ENSECAG00000033856	2.98467	5e-05	0.000451462
-	ENSECAG00000034339	2.39754	5e-05	0.000451462
-	ENSECAG00000034476	2.82259	5e-05	0.000451462
-	ENSECAG00000034621	inf	5e-05	0.000451462
-	ENSECAG00000034647	3.57368	5e-05	0.000451462
-	ENSECAG00000034754	3.33229	5e-05	0.000451462
SPTSSA	ENSECAG00000034886	1.27312	5e-05	0.000451462
C6orf132	ENSECAG00000034930	2.47844	5e-05	0.000451462
-	ENSECAG00000035094	3.80499	5e-05	0.000451462
IGFBP2	ENSECAG00000035279	1.66952	5e-05	0.000451462
-	ENSECAG00000035439	3.2263	5e-05	0.000451462
-	ENSECAG00000035548	inf	5e-05	0.000451462
-	ENSECAG00000035575	3.36408	5e-05	0.000451462
-	ENSECAG00000035636	6.9179	5e-05	0.000451462
FAM53B	ENSECAG00000035894	1.2675	5e-05	0.000451462
PLA2G2D	ENSECAG00000035952	inf	5e-05	0.000451462
-	ENSECAG00000036105	5.94633	5e-05	0.000451462
ADRB1	ENSECAG00000036130	-2.97516	5e-05	0.000451462
-	ENSECAG00000036248	-2.02886	5e-05	0.000451462
-	ENSECAG00000036591	-3.06787	5e-05	0.000451462
-	ENSECAG00000036649	inf	5e-05	0.000451462
CCL27	ENSECAG00000036671	4.1199	5e-05	0.000451462
RAB8B	ENSECAG00000036923	1.21094	5e-05	0.000451462
-	ENSECAG00000036932	inf	5e-05	0.000451462
CMTM7	ENSECAG00000036991	-1.64548	5e-05	0.000451462
-	ENSECAG00000037076	-2.0557	5e-05	0.000451462
TRAF3	ENSECAG00000037175	2.19604	5e-05	0.000451462
-	ENSECAG00000037215	-1.64999	5e-05	0.000451462
TMEM229B	ENSECAG00000037382	-1.8388	5e-05	0.000451462
-	ENSECAG00000037470	-3.73199	5e-05	0.000451462
-	ENSECAG00000037579	inf	5e-05	0.000451462
-	ENSECAG00000037583	inf	5e-05	0.000451462
-	ENSECAG00000037706	1.85558	5e-05	0.000451462
EQMHCB2	ENSECAG00000037715	3.4791	5e-05	0.000451462
-	ENSECAG00000037934	5.92765	5e-05	0.000451462
DUSP6	ENSECAG00000037937	1.52372	5e-05	0.000451462
AEN	ENSECAG00000037942	1.70716	5e-05	0.000451462
-	ENSECAG00000037985	4.01743	5e-05	0.000451462
MICALL2	ENSECAG00000038021	1.91492	5e-05	0.000451462
-	ENSECAG00000038282	-2.19673	5e-05	0.000451462
-	ENSECAG00000038332	1.58973	5e-05	0.000451462
-	ENSECAG00000038375	-1.83388	5e-05	0.000451462
-	ENSECAG00000038379	3.30878	5e-05	0.000451462
-	ENSECAG00000038391	3.61347	5e-05	0.000451462
-	ENSECAG00000038455	inf	5e-05	0.000451462
-	ENSECAG00000038492	inf	5e-05	0.000451462
FAM200A	ENSECAG00000038549	-1.80028	5e-05	0.000451462
-	ENSECAG00000038573	inf	5e-05	0.000451462
-	ENSECAG00000038584	1.5606	5e-05	0.000451462
-	ENSECAG00000038616	-2.65554	5e-05	0.000451462
-	ENSECAG00000038645	-3.31527	5e-05	0.000451462
ALOX15	ENSECAG00000038698	inf	5e-05	0.000451462
CCL8	ENSECAG00000038853	5.25316	5e-05	0.000451462
KRT6A	ENSECAG00000039058	4.4641	5e-05	0.000451462
-	ENSECAG00000039093	-3.35075	5e-05	0.000451462
-	ENSECAG00000039435	inf	5e-05	0.000451462
-	ENSECAG00000039437	inf	5e-05	0.000451462
-	ENSECAG00000039481	inf	5e-05	0.000451462
-	ENSECAG00000039578	-1.77659	5e-05	0.000451462
-	ENSECAG00000039599	inf	5e-05	0.000451462
-	ENSECAG00000039737	3.49443	5e-05	0.000451462
-	ENSECAG00000039865	2.27764	5e-05	0.000451462
CCL22	ENSECAG00000040031	inf	5e-05	0.000451462
-	ENSECAG00000040039	4.86902	5e-05	0.000451462
-	ENSECAG00000040447	-2.69036	5e-05	0.000451462
-	ENSECAG00000040461	3.27641	5e-05	0.000451462
MARCKSL1	ENSECAG00000040546	4.38434	5e-05	0.000451462
-	ENSECAG00000040583	inf	5e-05	0.000451462
SYNE4	ENSECAG00000000190	2.04901	0.0001	0.000847958
JAML	ENSECAG00000000400	2.30351	0.0001	0.000847958
NPL	ENSECAG00000000650	-1.22081	0.0001	0.000847958
ACKR1	ENSECAG00000000874	2.64366	0.0001	0.000847958
-	ENSECAG00000000968	2.95444	0.0001	0.000847958
-	ENSECAG00000001949	2.5979	0.0001	0.000847958
KCTD11	ENSECAG00000002911	1.6133	0.0001	0.000847958
ATP2B4	ENSECAG00000002919	1.12408	0.0001	0.000847958
AFF1	ENSECAG00000003619	1.15971	0.0001	0.000847958
TGFBR1	ENSECAG00000004757	1.30947	0.0001	0.000847958
STEAP3	ENSECAG00000006470	3.59034	0.0001	0.000847958
RRAD	ENSECAG00000006674	1.8144	0.0001	0.000847958
MAGT1	ENSECAG00000008074	-1.1376	0.0001	0.000847958
PLK4	ENSECAG00000008187	2.22537	0.0001	0.000847958
APOE	ENSECAG00000008236	1.26539	0.0001	0.000847958
TBL1XR1	ENSECAG00000008249	1.33979	0.0001	0.000847958
XRN1	ENSECAG00000008301	1.4066	0.0001	0.000847958
GXYLT2	ENSECAG00000008483	-1.5008	0.0001	0.000847958
SYNRG	ENSECAG00000008489	-1.23765	0.0001	0.000847958
ANKRD44	ENSECAG00000008835	1.45254	0.0001	0.000847958
SPOCK2	ENSECAG00000009278	2.04611	0.0001	0.000847958
SPARCL1	ENSECAG00000009280	-1.36961	0.0001	0.000847958
ZC3H12A	ENSECAG00000009562	1.51985	0.0001	0.000847958
CLIC1	ENSECAG00000009680	1.08902	0.0001	0.000847958
MYO1D	ENSECAG00000009709	1.14045	0.0001	0.000847958
APOA1	ENSECAG00000009752	1.33119	0.0001	0.000847958
CYP17A1	ENSECAG00000010022	-1.92326	0.0001	0.000847958
-	ENSECAG00000010117	6.37341	0.0001	0.000847958
DUSP10	ENSECAG00000010347	2.06303	0.0001	0.000847958
SELP	ENSECAG00000010918	1.42886	0.0001	0.000847958
BDP1	ENSECAG00000011402	1.37395	0.0001	0.000847958
MORC4	ENSECAG00000011828	-1.22129	0.0001	0.000847958
ASNS	ENSECAG00000012134	-1.16907	0.0001	0.000847958
CXCL6	ENSECAG00000012742	5.00612	0.0001	0.000847958
TAPBPL	ENSECAG00000012920	1.15801	0.0001	0.000847958
OLFML1	ENSECAG00000012937	1.58412	0.0001	0.000847958
CBX7	ENSECAG00000012939	-1.61173	0.0001	0.000847958
ORAI1	ENSECAG00000012954	1.37465	0.0001	0.000847958
CD163L1	ENSECAG00000012955	1.35552	0.0001	0.000847958
ZDHHC9	ENSECAG00000013490	-1.24514	0.0001	0.000847958
FYCO1	ENSECAG00000013718	-1.24891	0.0001	0.000847958
TWF2	ENSECAG00000014047	1.28374	0.0001	0.000847958
NR4A2	ENSECAG00000014232	-1.21134	0.0001	0.000847958
ALAS1	ENSECAG00000014533	-1.09583	0.0001	0.000847958
ZCCHC2	ENSECAG00000014990	1.05446	0.0001	0.000847958
-	ENSECAG00000015104	1.21293	0.0001	0.000847958
NAA16	ENSECAG00000015497	1.63668	0.0001	0.000847958
KLF11	ENSECAG00000015820	-1.51016	0.0001	0.000847958
SLC17A5	ENSECAG00000015945	-2.16562	0.0001	0.000847958
-	ENSECAG00000015994	2.61103	0.0001	0.000847958
MS4A2	ENSECAG00000016368	1.9675	0.0001	0.000847958
P2RX2	ENSECAG00000016406	2.85123	0.0001	0.000847958
GOLIM4	ENSECAG00000016693	-1.19182	0.0001	0.000847958
ST3GAL4	ENSECAG00000017156	1.29141	0.0001	0.000847958
TRPS1	ENSECAG00000017249	2.71608	0.0001	0.000847958
TMEM173	ENSECAG00000017396	5.21119	0.0001	0.000847958
NR2F1	ENSECAG00000018508	-1.24646	0.0001	0.000847958
-	ENSECAG00000018675	1.52337	0.0001	0.000847958
CD47	ENSECAG00000018995	1.02499	0.0001	0.000847958
ESYT3	ENSECAG00000019060	-1.30663	0.0001	0.000847958
SLC35F2	ENSECAG00000019266	2.16493	0.0001	0.000847958
FXYD5	ENSECAG00000019410	1.81824	0.0001	0.000847958
PGD	ENSECAG00000019711	1.08711	0.0001	0.000847958
SKAP2	ENSECAG00000020343	1.53526	0.0001	0.000847958
GLIS3	ENSECAG00000020544	2.26885	0.0001	0.000847958
CPXM1	ENSECAG00000021019	2.19867	0.0001	0.000847958
NXPE3	ENSECAG00000021396	-1.26472	0.0001	0.000847958
REST	ENSECAG00000022536	1.51577	0.0001	0.000847958
GMPR	ENSECAG00000022923	-1.29355	0.0001	0.000847958
CTDSPL	ENSECAG00000023827	-1.98623	0.0001	0.000847958
MED12	ENSECAG00000023931	-1.11118	0.0001	0.000847958
CD19	ENSECAG00000024105	3.87133	0.0001	0.000847958
MEF2C	ENSECAG00000024716	1.93809	0.0001	0.000847958
PPP1R13L	ENSECAG00000024828	1.10599	0.0001	0.000847958
GLMP	ENSECAG00000024928	1.14474	0.0001	0.000847958
MGMT	ENSECAG00000026858	2.25806	0.0001	0.000847958
-	ENSECAG00000028730	inf	0.0001	0.000847958
-	ENSECAG00000030219	1.90282	0.0001	0.000847958
-	ENSECAG00000030648	3.85236	0.0001	0.000847958
BHLHE41	ENSECAG00000034955	2.16324	0.0001	0.000847958
-	ENSECAG00000035193	1.51238	0.0001	0.000847958
TLR1	ENSECAG00000038588	1.9715	0.0001	0.000847958
PLXNA1	ENSECAG00000000022	-1.19904	0.00015	0.00121253
GOT1	ENSECAG00000000095	-1.1352	0.00015	0.00121253
ACOT11	ENSECAG00000000113	1.98334	0.00015	0.00121253
AKR1A1	ENSECAG00000000223	1.16506	0.00015	0.00121253
-	ENSECAG00000000284	5.22606	0.00015	0.00121253
CLEC2B	ENSECAG00000000382	2.73157	0.00015	0.00121253
PRRG3	ENSECAG00000000587	-3.15953	0.00015	0.00121253
CAPN11	ENSECAG00000000758	-1.85486	0.00015	0.00121253
AMPD3	ENSECAG00000000816	1.21677	0.00015	0.00121253
-	ENSECAG00000000893	2.15144	0.00015	0.00121253
GMDS	ENSECAG00000001999	1.16481	0.00015	0.00121253
-	ENSECAG00000002402	1.52129	0.00015	0.00121253
GHR	ENSECAG00000002986	-1.15612	0.00015	0.00121253
CLEC14A	ENSECAG00000004803	-1.21089	0.00015	0.00121253
RAB7B	ENSECAG00000005306	1.61059	0.00015	0.00121253
FERMT3	ENSECAG00000008107	4.31212	0.00015	0.00121253
HMMR	ENSECAG00000008506	3.80089	0.00015	0.00121253
OCLN	ENSECAG00000009118	-1.08916	0.00015	0.00121253
RASAL3	ENSECAG00000009236	4.84637	0.00015	0.00121253
SH3GL2	ENSECAG00000009922	-1.81447	0.00015	0.00121253
SLC26A11	ENSECAG00000010099	-1.52995	0.00015	0.00121253
PHLDB3	ENSECAG00000010158	1.35713	0.00015	0.00121253
DHRS7	ENSECAG00000011422	-1.16544	0.00015	0.00121253
SMARCAD1	ENSECAG00000011562	1.24596	0.00015	0.00121253
ZNF436	ENSECAG00000011988	-1.33766	0.00015	0.00121253
SUSD4	ENSECAG00000012550	2.22617	0.00015	0.00121253
CAMSAP2	ENSECAG00000012562	1.17587	0.00015	0.00121253
-	ENSECAG00000013060	4.20552	0.00015	0.00121253
CD8A	ENSECAG00000013261	1.84502	0.00015	0.00121253
PHF6	ENSECAG00000013476	1.7773	0.00015	0.00121253
PCK2	ENSECAG00000013913	1.75383	0.00015	0.00121253
SMG1	ENSECAG00000013923	1.04913	0.00015	0.00121253
HOOK2	ENSECAG00000014343	-1.25458	0.00015	0.00121253
AIM2	ENSECAG00000014480	5.08161	0.00015	0.00121253
CDCA3	ENSECAG00000014517	2.94818	0.00015	0.00121253
MAP3K14	ENSECAG00000014800	1.24295	0.00015	0.00121253
UXS1	ENSECAG00000015049	-1.1649	0.00015	0.00121253
SLC15A2	ENSECAG00000017315	-4.03372	0.00015	0.00121253
MACC1	ENSECAG00000017364	1.79542	0.00015	0.00121253
SPC24	ENSECAG00000017469	2.34488	0.00015	0.00121253
CPNE2	ENSECAG00000018864	1.26274	0.00015	0.00121253
IVNS1ABP	ENSECAG00000018870	-1.50103	0.00015	0.00121253
-	ENSECAG00000019222	2.6726	0.00015	0.00121253
SLITRK2	ENSECAG00000020489	-3.47875	0.00015	0.00121253
SLC25A4	ENSECAG00000020944	-1.29865	0.00015	0.00121253
MNS1	ENSECAG00000020945	-1.84743	0.00015	0.00121253
SHROOM4	ENSECAG00000021309	-1.57108	0.00015	0.00121253
IL4R	ENSECAG00000021525	1.08876	0.00015	0.00121253
DNPEP	ENSECAG00000021601	1.2885	0.00015	0.00121253
SLC16A1	ENSECAG00000021627	1.06633	0.00015	0.00121253
KRT8	ENSECAG00000021775	1.86062	0.00015	0.00121253
-	ENSECAG00000022961	2.63921	0.00015	0.00121253
DMXL1	ENSECAG00000023584	-1.11681	0.00015	0.00121253
GJA4	ENSECAG00000023685	-1.49376	0.00015	0.00121253
MBNL1	ENSECAG00000024349	1.27018	0.00015	0.00121253
COL1A2	ENSECAG00000024740	1.57745	0.00015	0.00121253
PDE3B	ENSECAG00000024797	4.61253	0.00015	0.00121253
RAP2B	ENSECAG00000024986	1.71859	0.00015	0.00121253
-	ENSECAG00000028459	2.12591	0.00015	0.00121253
MAFK	ENSECAG00000028689	-1.14687	0.00015	0.00121253
-	ENSECAG00000029199	-1.93771	0.00015	0.00121253
-	ENSECAG00000031929	-1.53746	0.00015	0.00121253
CRACR2A	ENSECAG00000034127	-1.84676	0.00015	0.00121253
RF00003	ENSECAG00000034457	inf	0.00015	0.00121253
DEFB1	ENSECAG00000034702	-1.68698	0.00015	0.00121253
UQCR10	ENSECAG00000035153	1.12495	0.00015	0.00121253
C18H2orf88	ENSECAG00000003239	inf	0.0002	0.00156573
USF1	ENSECAG00000004755	1.10432	0.0002	0.00156573
HTR1D	ENSECAG00000005697	2.00304	0.0002	0.00156573
-	ENSECAG00000005966	-2.10657	0.0002	0.00156573
-	ENSECAG00000006414	-1.49703	0.0002	0.00156573
CDC42EP2	ENSECAG00000006867	-1.96135	0.0002	0.00156573
GALNT3	ENSECAG00000007974	1.61528	0.0002	0.00156573
KIFC3	ENSECAG00000008497	1.71621	0.0002	0.00156573
STS	ENSECAG00000009398	-1.70487	0.0002	0.00156573
IP6K3	ENSECAG00000009417	-4.14979	0.0002	0.00156573
RIN1	ENSECAG00000010395	1.38395	0.0002	0.00156573
SLC25A19	ENSECAG00000010421	1.94908	0.0002	0.00156573
MRC1	ENSECAG00000010728	1.42909	0.0002	0.00156573
DNAJB4	ENSECAG00000010808	-1.11449	0.0002	0.00156573
ARMC12	ENSECAG00000011493	1.90327	0.0002	0.00156573
FBLIM1	ENSECAG00000011874	1.71495	0.0002	0.00156573
MCAM	ENSECAG00000013036	-1.12455	0.0002	0.00156573
CLPTM1L	ENSECAG00000013231	-1.16189	0.0002	0.00156573
LRRC8A	ENSECAG00000013359	-1.06641	0.0002	0.00156573
KIF23	ENSECAG00000014536	3.73166	0.0002	0.00156573
LRCOL1	ENSECAG00000016321	2.481	0.0002	0.00156573
LRRFIP1	ENSECAG00000016447	1.17406	0.0002	0.00156573
ARHGAP33	ENSECAG00000017019	1.71886	0.0002	0.00156573
TMEM26	ENSECAG00000017826	2.32725	0.0002	0.00156573
CKAP2	ENSECAG00000017894	2.01534	0.0002	0.00156573
SUSD1	ENSECAG00000017921	1.49508	0.0002	0.00156573
VPREB3	ENSECAG00000018054	inf	0.0002	0.00156573
CTNNAL1	ENSECAG00000018131	-1.10661	0.0002	0.00156573
GLP2R	ENSECAG00000018559	-2.69438	0.0002	0.00156573
TENT5B	ENSECAG00000018835	1.21772	0.0002	0.00156573
CERS6	ENSECAG00000019549	2.48215	0.0002	0.00156573
OSTF1	ENSECAG00000019624	1.13478	0.0002	0.00156573
PTBP3	ENSECAG00000021243	1.25101	0.0002	0.00156573
SLC39A2	ENSECAG00000021578	1.92037	0.0002	0.00156573
RHOG	ENSECAG00000022965	1.18423	0.0002	0.00156573
-	ENSECAG00000022992	inf	0.0002	0.00156573
FOSL1	ENSECAG00000023092	2.20416	0.0002	0.00156573
EPHA1	ENSECAG00000023882	1.06829	0.0002	0.00156573
NEMP1	ENSECAG00000023977	1.244	0.0002	0.00156573
-	ENSECAG00000024637	2.02803	0.0002	0.00156573
SLC12A6	ENSECAG00000025068	1.19898	0.0002	0.00156573
-	ENSECAG00000027797	-1.81939	0.0002	0.00156573
-	ENSECAG00000030712	1.40029	0.0002	0.00156573
-	ENSECAG00000031607	1.76944	0.0002	0.00156573
-	ENSECAG00000032271	2.35924	0.0002	0.00156573
PLEKHF1	ENSECAG00000039032	-1.35062	0.0002	0.00156573
SULT1B1	ENSECAG00000000863	-2.07107	0.00025	0.0018986
GPRIN2	ENSECAG00000004381	-3.99067	0.00025	0.0018986
CRYL1	ENSECAG00000005884	1.16227	0.00025	0.0018986
RAI2	ENSECAG00000006060	-1.60729	0.00025	0.0018986
GDF6	ENSECAG00000006902	-1.94866	0.00025	0.0018986
KMT2A	ENSECAG00000007743	1.21312	0.00025	0.0018986
CADM3	ENSECAG00000009553	5.283	0.00025	0.0018986
ISM1	ENSECAG00000010587	-1.69137	0.00025	0.0018986
KIF4A	ENSECAG00000010859	4.85388	0.00025	0.0018986
SETX	ENSECAG00000012019	1.07477	0.00025	0.0018986
VILL	ENSECAG00000012325	-2.29699	0.00025	0.0018986
NTRK3	ENSECAG00000012510	-1.51274	0.00025	0.0018986
ADCY4	ENSECAG00000013004	-1.37538	0.00025	0.0018986
MFSD2A	ENSECAG00000013728	1.7053	0.00025	0.0018986
STC1	ENSECAG00000013731	-1.17066	0.00025	0.0018986
GSR	ENSECAG00000014178	1.39527	0.00025	0.0018986
TNFRSF11A	ENSECAG00000014672	-1.22373	0.00025	0.0018986
CAPN5	ENSECAG00000015125	-1.00537	0.00025	0.0018986
ABLIM3	ENSECAG00000016129	1.23539	0.00025	0.0018986
MTHFD2	ENSECAG00000017419	1.19523	0.00025	0.0018986
KANK3	ENSECAG00000017445	-1.46232	0.00025	0.0018986
GPI	ENSECAG00000018093	1.06703	0.00025	0.0018986
DGKZ	ENSECAG00000018796	1.12571	0.00025	0.0018986
-	ENSECAG00000018815	1.3031	0.00025	0.0018986
WNT4	ENSECAG00000018933	2.88296	0.00025	0.0018986
FASN	ENSECAG00000019125	-1.14039	0.00025	0.0018986
CNKSR3	ENSECAG00000019241	-1.3271	0.00025	0.0018986
MARVELD3	ENSECAG00000019511	1.29039	0.00025	0.0018986
RAB11FIP2	ENSECAG00000019791	-1.08471	0.00025	0.0018986
FGF1	ENSECAG00000020769	-1.47997	0.00025	0.0018986
ZNF438	ENSECAG00000020904	-1.07399	0.00025	0.0018986
ACKR4	ENSECAG00000021174	2.01841	0.00025	0.0018986
HMGCR	ENSECAG00000021330	-1.24854	0.00025	0.0018986
MTSS1	ENSECAG00000021545	1.06851	0.00025	0.0018986
FLT1	ENSECAG00000021700	-1.11776	0.00025	0.0018986
GALNT1	ENSECAG00000022190	1.02792	0.00025	0.0018986
SLIT2	ENSECAG00000022407	-1.21715	0.00025	0.0018986
PCDH18	ENSECAG00000022715	-1.09564	0.00025	0.0018986
CYP26B1	ENSECAG00000022724	1.06307	0.00025	0.0018986
-	ENSECAG00000023308	-1.13281	0.00025	0.0018986
SLAMF8	ENSECAG00000023720	5.21401	0.00025	0.0018986
MAPK4	ENSECAG00000023749	-1.99288	0.00025	0.0018986
PLEKHA4	ENSECAG00000024841	3.12238	0.00025	0.0018986
GJB2	ENSECAG00000034421	6.19209	0.00025	0.0018986
-	ENSECAG00000039088	-1.30888	0.00025	0.0018986
STX11	ENSECAG00000000258	1.75641	0.0003	0.0022193
CSF1R	ENSECAG00000000860	1.36983	0.0003	0.0022193
SPG11	ENSECAG00000001155	1.04442	0.0003	0.0022193
NAAA	ENSECAG00000005265	1.83851	0.0003	0.0022193
SLC17A3	ENSECAG00000006404	-1.43178	0.0003	0.0022193
SLITRK4	ENSECAG00000006567	4.81736	0.0003	0.0022193
-	ENSECAG00000007112	1.80497	0.0003	0.0022193
ABCA6	ENSECAG00000007288	1.85354	0.0003	0.0022193
DENND4B	ENSECAG00000007422	1.14365	0.0003	0.0022193
QSER1	ENSECAG00000007655	1.22908	0.0003	0.0022193
HESX1	ENSECAG00000007740	-4.26411	0.0003	0.0022193
RAB40C	ENSECAG00000008919	-1.40946	0.0003	0.0022193
WNT7A	ENSECAG00000009213	-1.79105	0.0003	0.0022193
SLC7A5	ENSECAG00000009215	1.98927	0.0003	0.0022193
VEGFA	ENSECAG00000009402	-1.08037	0.0003	0.0022193
ADA2	ENSECAG00000011211	3.30917	0.0003	0.0022193
SLC30A3	ENSECAG00000011668	-1.52603	0.0003	0.0022193
-	ENSECAG00000012222	2.50993	0.0003	0.0022193
C7	ENSECAG00000012362	1.50509	0.0003	0.0022193
GBP6	ENSECAG00000012791	1.15335	0.0003	0.0022193
NAGS	ENSECAG00000013262	-3.14882	0.0003	0.0022193
ABCA4	ENSECAG00000013379	1.3695	0.0003	0.0022193
CEP135	ENSECAG00000014393	1.54469	0.0003	0.0022193
GDPD1	ENSECAG00000015552	-1.67736	0.0003	0.0022193
ABI3	ENSECAG00000016070	2.22254	0.0003	0.0022193
QSOX1	ENSECAG00000017109	1.1231	0.0003	0.0022193
TAB3	ENSECAG00000017444	1.30757	0.0003	0.0022193
-	ENSECAG00000019488	4.20888	0.0003	0.0022193
TRIM56	ENSECAG00000019517	1.00025	0.0003	0.0022193
CCDC126	ENSECAG00000019742	-1.60952	0.0003	0.0022193
GART	ENSECAG00000019797	1.10718	0.0003	0.0022193
CGAS	ENSECAG00000019809	2.1771	0.0003	0.0022193
CD247	ENSECAG00000020158	2.4744	0.0003	0.0022193
SSBP2	ENSECAG00000020782	-1.21072	0.0003	0.0022193
CLCA2	ENSECAG00000020901	2.26008	0.0003	0.0022193
CTSF	ENSECAG00000022139	-1.10426	0.0003	0.0022193
RUNDC3B	ENSECAG00000022387	-2.37958	0.0003	0.0022193
SSR4	ENSECAG00000023150	1.09936	0.0003	0.0022193
GALE	ENSECAG00000025140	1.25875	0.0003	0.0022193
-	ENSECAG00000036993	-1.83851	0.0003	0.0022193
PTCH1	ENSECAG00000000141	-1.23599	0.00035	0.002535
CBL	ENSECAG00000003448	1.55157	0.00035	0.002535
DUSP14	ENSECAG00000003831	2.02324	0.00035	0.002535
ANTXR1	ENSECAG00000007023	-1.18258	0.00035	0.002535
PLCL1	ENSECAG00000007274	-1.50106	0.00035	0.002535
TC2N	ENSECAG00000007305	2.74572	0.00035	0.002535
USP20	ENSECAG00000008342	-1.0263	0.00035	0.002535
THEMIS2	ENSECAG00000008596	5.62849	0.00035	0.002535
MME	ENSECAG00000009138	-1.38126	0.00035	0.002535
LRMP	ENSECAG00000009290	4.02876	0.00035	0.002535
RSAD2	ENSECAG00000010055	5.00972	0.00035	0.002535
TMEM45A	ENSECAG00000011816	1.48999	0.00035	0.002535
SHANK3	ENSECAG00000011905	-1.20332	0.00035	0.002535
TONSL	ENSECAG00000014231	1.0692	0.00035	0.002535
DBF4	ENSECAG00000014613	1.19355	0.00035	0.002535
OSBP2	ENSECAG00000015443	-1.74425	0.00035	0.002535
XPR1	ENSECAG00000015601	-1.04202	0.00035	0.002535
SLPI	ENSECAG00000016161	2.82978	0.00035	0.002535
KIF20A	ENSECAG00000016860	4.28836	0.00035	0.002535
TRERF1	ENSECAG00000016971	1.57631	0.00035	0.002535
WWC2	ENSECAG00000017226	-1.17353	0.00035	0.002535
CDKN2A	ENSECAG00000018552	2.50872	0.00035	0.002535
ATP6AP2	ENSECAG00000019889	-1.49355	0.00035	0.002535
TMC6	ENSECAG00000020115	1.86773	0.00035	0.002535
ZFP64	ENSECAG00000021570	-1.13196	0.00035	0.002535
BRWD1	ENSECAG00000022262	1.19549	0.00035	0.002535
TYMS	ENSECAG00000023203	1.28466	0.00035	0.002535
PHKA1	ENSECAG00000023809	-1.27844	0.00035	0.002535
-	ENSECAG00000026953	inf	0.00035	0.002535
-	ENSECAG00000031156	3.52984	0.00035	0.002535
-	ENSECAG00000033690	1.286	0.00035	0.002535
IER5L	ENSECAG00000035317	1.97149	0.00035	0.002535
-	ENSECAG00000038236	-1.7363	0.00035	0.002535
FAM13C	ENSECAG00000000046	-2.64428	0.0004	0.00282723
SLC2A1	ENSECAG00000000303	-1.29314	0.0004	0.00282723
PCED1B	ENSECAG00000004390	3.66878	0.0004	0.00282723
FEN1	ENSECAG00000005344	1.49169	0.0004	0.00282723
CD7	ENSECAG00000006205	4.10573	0.0004	0.00282723
ITPR3	ENSECAG00000007328	0.995562	0.0004	0.00282723
ADAMTS7	ENSECAG00000007527	1.26228	0.0004	0.00282723
S100A4	ENSECAG00000008221	2.52322	0.0004	0.00282723
XPO6	ENSECAG00000008601	1.00705	0.0004	0.00282723
UPK3A	ENSECAG00000009125	-1.39165	0.0004	0.00282723
IRF5	ENSECAG00000009902	3.17824	0.0004	0.00282723
PPID	ENSECAG00000010800	1.49232	0.0004	0.00282723
LBR	ENSECAG00000011192	1.22174	0.0004	0.00282723
CGNL1	ENSECAG00000011325	-1.13031	0.0004	0.00282723
-	ENSECAG00000011715	1.6334	0.0004	0.00282723
C1H15orf48	ENSECAG00000012148	4.75805	0.0004	0.00282723
UBA6	ENSECAG00000012273	1.49458	0.0004	0.00282723
ZKSCAN5	ENSECAG00000012353	-1.11799	0.0004	0.00282723
SLC38A4	ENSECAG00000012541	-1.02149	0.0004	0.00282723
TANC2	ENSECAG00000012669	1.12821	0.0004	0.00282723
UPK1A	ENSECAG00000012871	-1.85266	0.0004	0.00282723
TPST2	ENSECAG00000012945	1.1622	0.0004	0.00282723
-	ENSECAG00000012974	inf	0.0004	0.00282723
SMAD6	ENSECAG00000013706	-1.73589	0.0004	0.00282723
TMEM54	ENSECAG00000014501	1.62196	0.0004	0.00282723
CIP2A	ENSECAG00000014948	1.89313	0.0004	0.00282723
NCF1	ENSECAG00000015095	3.35455	0.0004	0.00282723
SERTAD4	ENSECAG00000015692	1.69077	0.0004	0.00282723
FRMD4B	ENSECAG00000016131	1.05352	0.0004	0.00282723
TXK	ENSECAG00000016892	3.58724	0.0004	0.00282723
CD40	ENSECAG00000016998	1.52498	0.0004	0.00282723
MTR	ENSECAG00000021661	1.38855	0.0004	0.00282723
PKMYT1	ENSECAG00000022901	3.58619	0.0004	0.00282723
GK5	ENSECAG00000023718	2.97891	0.0004	0.00282723
RAB39A	ENSECAG00000024148	2.24163	0.0004	0.00282723
IRAK3	ENSECAG00000026958	2.14225	0.0004	0.00282723
-	ENSECAG00000029020	1.48508	0.0004	0.00282723
-	ENSECAG00000034971	-1.18715	0.0004	0.00282723
EQMHCC1	ENSECAG00000035532	2.91842	0.0004	0.00282723
SOWAHB	ENSECAG00000002523	1.89181	0.00045	0.00311887
TMTC1	ENSECAG00000008569	-1.40776	0.00045	0.00311887
GAB1	ENSECAG00000008570	-1.08921	0.00045	0.00311887
KIF13B	ENSECAG00000008773	-0.99921	0.00045	0.00311887
HTATSF1	ENSECAG00000009156	-1.01389	0.00045	0.00311887
ASXL2	ENSECAG00000010885	1.11805	0.00045	0.00311887
CERCAM	ENSECAG00000013870	1.31426	0.00045	0.00311887
-	ENSECAG00000014125	2.95729	0.00045	0.00311887
COX4I2	ENSECAG00000014445	-2.43167	0.00045	0.00311887
IL2RB	ENSECAG00000016033	5.70418	0.00045	0.00311887
ADAP1	ENSECAG00000017134	1.37473	0.00045	0.00311887
MICAL1	ENSECAG00000019131	1.29881	0.00045	0.00311887
GREB1L	ENSECAG00000019278	-1.12396	0.00045	0.00311887
HDC	ENSECAG00000019282	3.40716	0.00045	0.00311887
-	ENSECAG00000019430	4.20082	0.00045	0.00311887
GRAMD4	ENSECAG00000019570	1.16153	0.00045	0.00311887
LMTK2	ENSECAG00000019598	-1.03791	0.00045	0.00311887
CCDC88C	ENSECAG00000019716	1.21369	0.00045	0.00311887
STX7	ENSECAG00000019923	-1.04393	0.00045	0.00311887
PFKP	ENSECAG00000020055	1.02238	0.00045	0.00311887
RGL1	ENSECAG00000020299	1.03637	0.00045	0.00311887
MECOM	ENSECAG00000020788	-1.20837	0.00045	0.00311887
SERINC2	ENSECAG00000020956	1.10723	0.00045	0.00311887
NFX1	ENSECAG00000021305	-1.00602	0.00045	0.00311887
DHRS1	ENSECAG00000021432	1.66411	0.00045	0.00311887
SH3BP2	ENSECAG00000021841	1.18599	0.00045	0.00311887
LAMC2	ENSECAG00000021903	3.20174	0.00045	0.00311887
MGST3	ENSECAG00000022320	1.33454	0.00045	0.00311887
SPAG1	ENSECAG00000022600	-1.01504	0.00045	0.00311887
CLIC5	ENSECAG00000023509	3.54726	0.00045	0.00311887
LZTS3	ENSECAG00000024058	1.1877	0.00045	0.00311887
-	ENSECAG00000028021	2.41315	0.00045	0.00311887
PLK2	ENSECAG00000000354	0.977306	0.0005	0.00342797
-	ENSECAG00000002756	1.7368	0.0005	0.00342797
IRS2	ENSECAG00000003315	-1.00408	0.0005	0.00342797
FIBIN	ENSECAG00000005106	-2.26801	0.0005	0.00342797
NCAPG2	ENSECAG00000006686	1.53827	0.0005	0.00342797
INF2	ENSECAG00000007611	1.04822	0.0005	0.00342797
MIER2	ENSECAG00000008598	-1.19082	0.0005	0.00342797
DNAJB12	ENSECAG00000010516	-1.01255	0.0005	0.00342797
ANO8	ENSECAG00000014273	1.02138	0.0005	0.00342797
IBTK	ENSECAG00000014738	1.25121	0.0005	0.00342797
-	ENSECAG00000016018	6.49261	0.0005	0.00342797
NCOA1	ENSECAG00000017819	-1.01773	0.0005	0.00342797
TLR2	ENSECAG00000018028	1.32737	0.0005	0.00342797
SLC50A1	ENSECAG00000019555	1.35159	0.0005	0.00342797
ATP7B	ENSECAG00000019943	-1.04107	0.0005	0.00342797
POC1A	ENSECAG00000021302	2.22601	0.0005	0.00342797
SPTBN2	ENSECAG00000023370	0.997636	0.0005	0.00342797
ZNF518B	ENSECAG00000036840	1.23525	0.0005	0.00342797
-	ENSECAG00000000436	2.18095	0.00055	0.00369535
MYD88	ENSECAG00000001774	1.26091	0.00055	0.00369535
LLGL2	ENSECAG00000008614	0.961245	0.00055	0.00369535
FLRT2	ENSECAG00000009011	1.14684	0.00055	0.00369535
PLBD2	ENSECAG00000009317	0.975135	0.00055	0.00369535
GALC	ENSECAG00000009343	1.12613	0.00055	0.00369535
CASS4	ENSECAG00000009479	2.05198	0.00055	0.00369535
INCENP	ENSECAG00000009621	1.26619	0.00055	0.00369535
LPCAT2	ENSECAG00000009649	1.67842	0.00055	0.00369535
NETO2	ENSECAG00000009754	-1.35231	0.00055	0.00369535
C1H15orf41	ENSECAG00000010993	1.67455	0.00055	0.00369535
CASKIN2	ENSECAG00000011921	-0.962095	0.00055	0.00369535
PFKFB3	ENSECAG00000012172	1.13794	0.00055	0.00369535
TNFRSF1B	ENSECAG00000012481	1.01014	0.00055	0.00369535
STAR	ENSECAG00000012746	-1.17014	0.00055	0.00369535
ZBTB10	ENSECAG00000013073	-1.04998	0.00055	0.00369535
-	ENSECAG00000013509	1.1994	0.00055	0.00369535
RASA3	ENSECAG00000014387	1.08083	0.00055	0.00369535
-	ENSECAG00000014997	1.48205	0.00055	0.00369535
RFC5	ENSECAG00000015326	1.13888	0.00055	0.00369535
KIF18A	ENSECAG00000016155	1.35302	0.00055	0.00369535
NMRAL1	ENSECAG00000019034	1.26313	0.00055	0.00369535
PALD1	ENSECAG00000019695	-1.24244	0.00055	0.00369535
PLCD3	ENSECAG00000020338	1.0851	0.00055	0.00369535
RDH11	ENSECAG00000020502	-1.04225	0.00055	0.00369535
AURKC	ENSECAG00000021736	2.00671	0.00055	0.00369535
-	ENSECAG00000021962	-1.30479	0.00055	0.00369535
RTN2	ENSECAG00000022897	-1.10049	0.00055	0.00369535
ZFYVE1	ENSECAG00000023029	-0.955595	0.00055	0.00369535
MVK	ENSECAG00000023067	1.9775	0.00055	0.00369535
RFX5	ENSECAG00000024774	1.17454	0.00055	0.00369535
EFHD2	ENSECAG00000026816	1.05424	0.00055	0.00369535
ACER3	ENSECAG00000026842	1.81565	0.00055	0.00369535
AGRN	ENSECAG00000030432	1.06147	0.00055	0.00369535
CAVIN3	ENSECAG00000000857	1.15994	0.0006	0.00397057
POLE	ENSECAG00000001653	1.14448	0.0006	0.00397057
SLC44A1	ENSECAG00000002233	1.03337	0.0006	0.00397057
FAM117B	ENSECAG00000004249	1.60527	0.0006	0.00397057
NRIP1	ENSECAG00000004762	1.69874	0.0006	0.00397057
MSRB3	ENSECAG00000005110	-1.03789	0.0006	0.00397057
RAB31	ENSECAG00000006886	0.973109	0.0006	0.00397057
DUSP2	ENSECAG00000007242	2.7081	0.0006	0.00397057
RPH3AL	ENSECAG00000008782	-2.05218	0.0006	0.00397057
GALNT7	ENSECAG00000010243	1.05676	0.0006	0.00397057
KLF4	ENSECAG00000010613	-1.15586	0.0006	0.00397057
MYO9B	ENSECAG00000010919	1.07311	0.0006	0.00397057
BLVRA	ENSECAG00000011650	1.21917	0.0006	0.00397057
PPFIBP2	ENSECAG00000012953	-0.974859	0.0006	0.00397057
TTC38	ENSECAG00000013411	1.00636	0.0006	0.00397057
TRIM36	ENSECAG00000017915	-1.10671	0.0006	0.00397057
OXCT1	ENSECAG00000018312	-1.12983	0.0006	0.00397057
PPARGC1B	ENSECAG00000019769	1.34572	0.0006	0.00397057
PRKACB	ENSECAG00000022585	1.54707	0.0006	0.00397057
PRKCD	ENSECAG00000023172	0.982353	0.0006	0.00397057
SLC26A2	ENSECAG00000023363	-1.18325	0.0006	0.00397057
SUOX	ENSECAG00000023522	-1.04887	0.0006	0.00397057
EMILIN2	ENSECAG00000024655	1.15949	0.0006	0.00397057
-	ENSECAG00000031874	1.0318	0.0006	0.00397057
TRIM7	ENSECAG00000038215	1.2081	0.0006	0.00397057
-	ENSECAG00000040438	0.90372	0.0006	0.00397057
FOXS1	ENSECAG00000001159	1.18808	0.00065	0.00424246
VSIG10	ENSECAG00000002661	-1.65569	0.00065	0.00424246
MB21D2	ENSECAG00000004811	-1.34465	0.00065	0.00424246
MDM4	ENSECAG00000004843	1.93579	0.00065	0.00424246
HPGD	ENSECAG00000005379	-1.71706	0.00065	0.00424246
DAG1	ENSECAG00000009665	-0.963218	0.00065	0.00424246
PTGER4	ENSECAG00000011145	1.63624	0.00065	0.00424246
CRYAB	ENSECAG00000012507	-1.23831	0.00065	0.00424246
-	ENSECAG00000014110	1.08819	0.00065	0.00424246
SIRT6	ENSECAG00000015304	1.42876	0.00065	0.00424246
BAAT	ENSECAG00000015421	-3.04229	0.00065	0.00424246
CDC14A	ENSECAG00000016838	1.35439	0.00065	0.00424246
LY96	ENSECAG00000017538	2.26811	0.00065	0.00424246
CHRNB1	ENSECAG00000018244	1.31503	0.00065	0.00424246
ATM	ENSECAG00000021147	1.06115	0.00065	0.00424246
SLC36A4	ENSECAG00000021237	2.31874	0.00065	0.00424246
PITPNC1	ENSECAG00000022070	1.15472	0.00065	0.00424246
ZHX2	ENSECAG00000023125	1.15183	0.00065	0.00424246
ZNF605	ENSECAG00000023688	1.63412	0.00065	0.00424246
CTNS	ENSECAG00000024211	-1.19455	0.00065	0.00424246
AGO4	ENSECAG00000024686	-1.1975	0.00065	0.00424246
-	ENSECAG00000033857	2.2627	0.00065	0.00424246
-	ENSECAG00000037960	1.97788	0.00065	0.00424246
-	ENSECAG00000038583	1.56373	0.00065	0.00424246
PPFIA3	ENSECAG00000001098	1.14848	0.0007	0.00449432
CBX4	ENSECAG00000001181	-1.00077	0.0007	0.00449432
SH3GLB2	ENSECAG00000004437	-0.966219	0.0007	0.00449432
BDH1	ENSECAG00000004666	-1.96546	0.0007	0.00449432
STARD8	ENSECAG00000005912	-1.16368	0.0007	0.00449432
USP31	ENSECAG00000006067	-0.919953	0.0007	0.00449432
NCF2	ENSECAG00000008446	1.40014	0.0007	0.00449432
PPP1R10	ENSECAG00000010033	-0.930339	0.0007	0.00449432
VWCE	ENSECAG00000010750	-1.16076	0.0007	0.00449432
ATP10D	ENSECAG00000012518	1.15066	0.0007	0.00449432
MALT1	ENSECAG00000013691	2.0353	0.0007	0.00449432
EI24	ENSECAG00000015861	0.954094	0.0007	0.00449432
AQR	ENSECAG00000016399	0.922015	0.0007	0.00449432
CISH	ENSECAG00000016867	3.21661	0.0007	0.00449432
FRZB	ENSECAG00000017132	-1.41754	0.0007	0.00449432
MAST4	ENSECAG00000017672	1.01341	0.0007	0.00449432
GAS7	ENSECAG00000019002	1.11715	0.0007	0.00449432
ERBB2	ENSECAG00000020409	-1.12888	0.0007	0.00449432
MIER1	ENSECAG00000020475	1.06187	0.0007	0.00449432
DMTF1	ENSECAG00000020746	1.05123	0.0007	0.00449432
PXK	ENSECAG00000021069	1.13698	0.0007	0.00449432
KCNMB1	ENSECAG00000021360	-1.46207	0.0007	0.00449432
CCNT2	ENSECAG00000022763	1.03583	0.0007	0.00449432
PDK2	ENSECAG00000022822	-1.04077	0.0007	0.00449432
-	ENSECAG00000022844	2.93039	0.0007	0.00449432
GTSE1	ENSECAG00000023355	2.44924	0.0007	0.00449432
OLFM2	ENSECAG00000023458	-2.2326	0.0007	0.00449432
MARK1	ENSECAG00000024459	0.944227	0.0007	0.00449432
TBX2	ENSECAG00000024480	-1.16171	0.0007	0.00449432
MAP1S	ENSECAG00000000529	0.997513	0.00075	0.00475652
RBM43	ENSECAG00000000566	1.19113	0.00075	0.00475652
BTAF1	ENSECAG00000007796	1.06489	0.00075	0.00475652
BEND7	ENSECAG00000009086	-1.35055	0.00075	0.00475652
TMC8	ENSECAG00000010090	4.37279	0.00075	0.00475652
VWF	ENSECAG00000010778	-1.05006	0.00075	0.00475652
PPP1R9B	ENSECAG00000011107	0.950036	0.00075	0.00475652
SPRYD7	ENSECAG00000011472	-1.05147	0.00075	0.00475652
STOM	ENSECAG00000012929	-0.927458	0.00075	0.00475652
PRPSAP1	ENSECAG00000013456	-0.905683	0.00075	0.00475652
RBMS2	ENSECAG00000013470	-1.59505	0.00075	0.00475652
SLC7A2	ENSECAG00000016856	2.09501	0.00075	0.00475652
NEK7	ENSECAG00000016977	1.13872	0.00075	0.00475652
RAB37	ENSECAG00000019613	3.42748	0.00075	0.00475652
TFEB	ENSECAG00000019762	1.23854	0.00075	0.00475652
-	ENSECAG00000022186	1.62903	0.00075	0.00475652
STC2	ENSECAG00000022263	-1.24535	0.00075	0.00475652
OSGIN1	ENSECAG00000023023	-1.259	0.00075	0.00475652
GYG1	ENSECAG00000023192	1.24096	0.00075	0.00475652
-	ENSECAG00000028930	1.18235	0.00075	0.00475652
ZNF467	ENSECAG00000034239	1.84469	0.00075	0.00475652
KCNK3	ENSECAG00000038775	-1.19732	0.00075	0.00475652
NABP2	ENSECAG00000008042	1.36092	0.0008	0.00503727
ZNF280D	ENSECAG00000008139	1.05175	0.0008	0.00503727
PM20D1	ENSECAG00000008354	-1.15106	0.0008	0.00503727
ST3GAL6	ENSECAG00000010445	2.52008	0.0008	0.00503727
EOGT	ENSECAG00000012398	0.972049	0.0008	0.00503727
TTF2	ENSECAG00000012474	1.16849	0.0008	0.00503727
LARGE2	ENSECAG00000014596	1.3058	0.0008	0.00503727
SETDB2	ENSECAG00000020357	1.52956	0.0008	0.00503727
ZNF182	ENSECAG00000021056	1.11027	0.0008	0.00503727
ARPC1B	ENSECAG00000024991	0.919531	0.0008	0.00503727
TSPAN8	ENSECAG00000026887	-2.44683	0.0008	0.00503727
-	ENSECAG00000034570	1.2936	0.0008	0.00503727
-	ENSECAG00000038820	inf	0.0008	0.00503727
-	ENSECAG00000000548	8.93629	0.00085	0.00527647
PGGHG	ENSECAG00000002017	0.968056	0.00085	0.00527647
MIS18BP1	ENSECAG00000004339	1.55373	0.00085	0.00527647
PTGR1	ENSECAG00000004698	-1.4815	0.00085	0.00527647
LSM4	ENSECAG00000010141	1.02837	0.00085	0.00527647
RASA2	ENSECAG00000010845	2.10112	0.00085	0.00527647
ARHGAP9	ENSECAG00000011864	3.64882	0.00085	0.00527647
LPGAT1	ENSECAG00000013187	1.72554	0.00085	0.00527647
MCM5	ENSECAG00000014368	1.08215	0.00085	0.00527647
TACC1	ENSECAG00000014842	-0.925225	0.00085	0.00527647
ANGPT2	ENSECAG00000015894	-1.845	0.00085	0.00527647
TMEM94	ENSECAG00000016214	-0.959115	0.00085	0.00527647
UGP2	ENSECAG00000016705	1.15784	0.00085	0.00527647
ACER2	ENSECAG00000017054	-1.34825	0.00085	0.00527647
TFAP2A	ENSECAG00000017468	0.974129	0.00085	0.00527647
LAP3	ENSECAG00000018272	0.925245	0.00085	0.00527647
ARRB2	ENSECAG00000018471	1.18648	0.00085	0.00527647
ARRDC3	ENSECAG00000019506	1.05551	0.00085	0.00527647
NFKBIE	ENSECAG00000019914	1.45065	0.00085	0.00527647
SNX3	ENSECAG00000022664	0.920076	0.00085	0.00527647
QPCT	ENSECAG00000022776	-1.33033	0.00085	0.00527647
KIAA0930	ENSECAG00000023036	0.939802	0.00085	0.00527647
MCC	ENSECAG00000023118	1.33066	0.00085	0.00527647
-	ENSECAG00000023513	0.966358	0.00085	0.00527647
TARBP1	ENSECAG00000023673	1.02982	0.00085	0.00527647
DGAT2	ENSECAG00000024847	3.58346	0.00085	0.00527647
KREMEN1	ENSECAG00000008652	-1.34627	0.0009	0.00556266
DHTKD1	ENSECAG00000009315	-1.24392	0.0009	0.00556266
TLE4	ENSECAG00000009982	1.09169	0.0009	0.00556266
SWT1	ENSECAG00000012085	-0.939506	0.0009	0.00556266
TK1	ENSECAG00000016173	1.88397	0.0009	0.00556266
BCAM	ENSECAG00000018814	-0.934381	0.0009	0.00556266
DCLRE1C	ENSECAG00000023853	1.40041	0.0009	0.00556266
-	ENSECAG00000027699	-1.10924	0.0009	0.00556266
TOB2	ENSECAG00000001192	-0.959579	0.00095	0.00583068
LURAP1L	ENSECAG00000008425	1.084	0.00095	0.00583068
PAPSS2	ENSECAG00000008426	1.04259	0.00095	0.00583068
SLC1A5	ENSECAG00000011637	1.49306	0.00095	0.00583068
MYLK	ENSECAG00000015387	-1.09693	0.00095	0.00583068
DAPP1	ENSECAG00000017209	1.44189	0.00095	0.00583068
-	ENSECAG00000020071	1.1582	0.00095	0.00583068
RABEP2	ENSECAG00000020116	1.09497	0.00095	0.00583068
APLP2	ENSECAG00000021265	-0.939733	0.00095	0.00583068
KYAT3	ENSECAG00000023747	-1.0641	0.00095	0.00583068
S100P	ENSECAG00000023992	6.34457	0.00095	0.00583068
LOXL2	ENSECAG00000025038	1.97899	0.00095	0.00583068
-	ENSECAG00000031742	-1.53894	0.00095	0.00583068
DZIP3	ENSECAG00000000446	1.25004	0.001	0.00610476
CCRL2	ENSECAG00000001069	1.02204	0.001	0.00610476
FAM84A	ENSECAG00000007849	2.41652	0.001	0.00610476
NR3C1	ENSECAG00000009473	-0.959899	0.001	0.00610476
PLCL2	ENSECAG00000010068	-0.888766	0.001	0.00610476
KIAA1551	ENSECAG00000010736	1.0202	0.001	0.00610476
PINX1	ENSECAG00000013778	1.57618	0.001	0.00610476
C1QTNF6	ENSECAG00000020940	2.39419	0.001	0.00610476
FHL5	ENSECAG00000023174	-1.33185	0.001	0.00610476
CST3	ENSECAG00000038893	1.16971	0.001	0.00610476
RILPL2	ENSECAG00000006019	1.35639	0.00105	0.00635901
KLHL13	ENSECAG00000008237	1.67673	0.00105	0.00635901
PARD6B	ENSECAG00000009294	-0.981147	0.00105	0.00635901
EDEM2	ENSECAG00000011614	0.91416	0.00105	0.00635901
CDIP1	ENSECAG00000015088	-1.5871	0.00105	0.00635901
SLC19A3	ENSECAG00000015721	-0.994506	0.00105	0.00635901
CLIC4	ENSECAG00000016168	-0.974448	0.00105	0.00635901
ANKRD35	ENSECAG00000016226	1.72907	0.00105	0.00635901
ZFP36L2	ENSECAG00000017795	1.44133	0.00105	0.00635901
GLA	ENSECAG00000018500	-0.924529	0.00105	0.00635901
LDLRAP1	ENSECAG00000019441	1.56227	0.00105	0.00635901
HDAC5	ENSECAG00000021398	-0.918399	0.00105	0.00635901
NRGN	ENSECAG00000022257	#NAME?	0.00105	0.00635901
SATB1	ENSECAG00000023585	1.31599	0.00105	0.00635901
-	ENSECAG00000024486	-1.11497	0.00105	0.00635901
-	ENSECAG00000003925	1.03733	0.0011	0.00661622
COQ10B	ENSECAG00000006436	-1.05615	0.0011	0.00661622
DQB	ENSECAG00000006492	6.1315	0.0011	0.00661622
SEMA3F	ENSECAG00000007709	-0.988765	0.0011	0.00661622
ACVRL1	ENSECAG00000009133	-0.95577	0.0011	0.00661622
OCA2	ENSECAG00000009637	-1.76442	0.0011	0.00661622
PNPLA2	ENSECAG00000012411	-0.867598	0.0011	0.00661622
ATP13A4	ENSECAG00000013520	-1.86054	0.0011	0.00661622
AACS	ENSECAG00000015112	1.00254	0.0011	0.00661622
TMEM131L	ENSECAG00000018035	0.958885	0.0011	0.00661622
PLEKHH1	ENSECAG00000022432	-0.960137	0.0011	0.00661622
-	ENSECAG00000023129	-2.85396	0.0011	0.00661622
RECQL	ENSECAG00000024762	1.22211	0.0011	0.00661622
PLP2	ENSECAG00000000216	0.945891	0.00115	0.00685558
LPXN	ENSECAG00000000715	2.90253	0.00115	0.00685558
ANKH	ENSECAG00000006338	-1.15816	0.00115	0.00685558
SFMBT1	ENSECAG00000006486	-1.09317	0.00115	0.00685558
IRF2	ENSECAG00000007508	0.9981	0.00115	0.00685558
NUF2	ENSECAG00000009163	2.82528	0.00115	0.00685558
SLC12A7	ENSECAG00000009911	0.918788	0.00115	0.00685558
ATG4A	ENSECAG00000010670	-1.39108	0.00115	0.00685558
-	ENSECAG00000012199	1.69987	0.00115	0.00685558
-	ENSECAG00000017970	1.34508	0.00115	0.00685558
YPEL2	ENSECAG00000018575	-1.3503	0.00115	0.00685558
DLX6	ENSECAG00000019084	-1.83789	0.00115	0.00685558
FAM13A	ENSECAG00000019173	-0.947334	0.00115	0.00685558
CDC20	ENSECAG00000019705	3.94717	0.00115	0.00685558
BMP6	ENSECAG00000020015	-1.21064	0.00115	0.00685558
CCDC8	ENSECAG00000021129	-1.1023	0.00115	0.00685558
HSPA8	ENSECAG00000037704	1.10719	0.00115	0.00685558
STAU2	ENSECAG00000000260	-0.944056	0.0012	0.00709808
SHCBP1	ENSECAG00000000281	3.25416	0.0012	0.00709808
TDG	ENSECAG00000002072	1.16819	0.0012	0.00709808
NEK6	ENSECAG00000009941	1.64383	0.0012	0.00709808
SERINC3	ENSECAG00000017954	-0.920254	0.0012	0.00709808
ERLIN1	ENSECAG00000018030	-1.07001	0.0012	0.00709808
CEP72	ENSECAG00000021103	1.43434	0.0012	0.00709808
CAMK2D	ENSECAG00000024339	0.942155	0.0012	0.00709808
HSDL2	ENSECAG00000024878	-1.00182	0.0012	0.00709808
-	ENSECAG00000029456	1.12115	0.0012	0.00709808
-	ENSECAG00000029897	1.53716	0.0012	0.00709808
LCMT2	ENSECAG00000031504	1.24573	0.0012	0.00709808
-	ENSECAG00000031741	-1.12671	0.0012	0.00709808
-	ENSECAG00000032862	-2.66907	0.0012	0.00709808
-	ENSECAG00000036905	4.6987	0.0012	0.00709808
CCR5	ENSECAG00000001114	4.6161	0.00125	0.00736333
NUP210	ENSECAG00000009171	0.998045	0.00125	0.00736333
ATXN1	ENSECAG00000009251	1.09029	0.00125	0.00736333
ARL15	ENSECAG00000014970	-1.32431	0.00125	0.00736333
ZMAT5	ENSECAG00000017576	1.83179	0.00125	0.00736333
GAS2L1	ENSECAG00000017735	0.986472	0.00125	0.00736333
MR1	ENSECAG00000019491	0.968477	0.00125	0.00736333
IRF2BP2	ENSECAG00000023459	0.953281	0.00125	0.00736333
AGA	ENSECAG00000000085	-0.942006	0.0013	0.00760297
KIAA1671	ENSECAG00000007211	-1.20186	0.0013	0.00760297
NR4A3	ENSECAG00000011929	-1.279	0.0013	0.00760297
SLC9A3R1	ENSECAG00000014372	0.932177	0.0013	0.00760297
EEPD1	ENSECAG00000014470	1.25793	0.0013	0.00760297
YWHAH	ENSECAG00000014740	0.900773	0.0013	0.00760297
-	ENSECAG00000015936	-0.933645	0.0013	0.00760297
CA2	ENSECAG00000016228	-2.40463	0.0013	0.00760297
MTF1	ENSECAG00000017235	-0.960389	0.0013	0.00760297
USP22	ENSECAG00000021820	-0.864773	0.0013	0.00760297
-	ENSECAG00000022851	-0.954863	0.0013	0.00760297
RHOD	ENSECAG00000025032	1.10377	0.0013	0.00760297
-	ENSECAG00000032555	0.911807	0.0013	0.00760297
-	ENSECAG00000032959	2.40573	0.0013	0.00760297
SEMA6A	ENSECAG00000006827	-1.31258	0.00135	0.00786719
RGS19	ENSECAG00000007534	2.26132	0.00135	0.00786719
XXYLT1	ENSECAG00000015054	1.70631	0.00135	0.00786719
CRYBG1	ENSECAG00000015079	0.937471	0.00135	0.00786719
ENAH	ENSECAG00000022447	0.982363	0.00135	0.00786719
GIPC1	ENSECAG00000037197	0.980379	0.00135	0.00786719
PGRMC1	ENSECAG00000039508	-1.0621	0.00135	0.00786719
-	ENSECAG00000002481	1.48428	0.0014	0.00811716
PRKCA	ENSECAG00000006771	-0.8948	0.0014	0.00811716
RNF44	ENSECAG00000009095	1.00261	0.0014	0.00811716
ABHD2	ENSECAG00000011528	1.01375	0.0014	0.00811716
-	ENSECAG00000015137	-2.37013	0.0014	0.00811716
-	ENSECAG00000015218	2.18153	0.0014	0.00811716
PLSCR3	ENSECAG00000015600	2.44744	0.0014	0.00811716
HK2	ENSECAG00000021905	-1.00896	0.0014	0.00811716
LEPROTL1	ENSECAG00000022797	1.45278	0.0014	0.00811716
PKD2	ENSECAG00000024033	-0.914838	0.0014	0.00811716
GNAI1	ENSECAG00000000229	-0.914905	0.00145	0.00835616
ATP13A3	ENSECAG00000006749	1.23589	0.00145	0.00835616
DEFB4B	ENSECAG00000007755	2.45429	0.00145	0.00835616
DPP3	ENSECAG00000015518	0.884284	0.00145	0.00835616
WFDC2	ENSECAG00000017609	-1.71984	0.00145	0.00835616
APP	ENSECAG00000021011	-0.99614	0.00145	0.00835616
ALDH1L1	ENSECAG00000021048	0.964034	0.00145	0.00835616
KDM2B	ENSECAG00000021840	1.04835	0.00145	0.00835616
GPR65	ENSECAG00000023251	3.76895	0.00145	0.00835616
ASCC2	ENSECAG00000023271	0.951961	0.00145	0.00835616
MVP	ENSECAG00000025091	0.917688	0.00145	0.00835616
PHYH	ENSECAG00000029564	1.21893	0.00145	0.00835616
SYNM	ENSECAG00000000487	-1.18744	0.0015	0.00860522
SCNN1A	ENSECAG00000001443	-1.44011	0.0015	0.00860522
MFHAS1	ENSECAG00000003495	-1.06265	0.0015	0.00860522
POT1	ENSECAG00000008647	1.1338	0.0015	0.00860522
-	ENSECAG00000015109	inf	0.0015	0.00860522
F11R	ENSECAG00000018579	-0.899161	0.0015	0.00860522
NUB1	ENSECAG00000022109	0.936256	0.0015	0.00860522
DLX4	ENSECAG00000033703	1.9936	0.0015	0.00860522
MIP-2BETA	ENSECAG00000039315	1.96071	0.0015	0.00860522
GPC4	ENSECAG00000003966	-1.12863	0.00155	0.00883438
KCNAB2	ENSECAG00000011806	3.84945	0.00155	0.00883438
ESM1	ENSECAG00000013106	-2.01332	0.00155	0.00883438
CXCL10	ENSECAG00000013300	8.37046	0.00155	0.00883438
SMCHD1	ENSECAG00000014144	0.931408	0.00155	0.00883438
NCOA7	ENSECAG00000014283	1.60589	0.00155	0.00883438
VPS13C	ENSECAG00000017182	0.954821	0.00155	0.00883438
[truncated: 894 more rows]

## Sheet: NPL vs. NPN
Additional file 4. Differentially expressed genes (DEGs) in CA retrieved from the Nocardioform placentitis lesion (NPL) set in comparison to the control (CRL) set.
Gene Symbol	Gene ID	Log2(fold_change)	p_value	q_value (FDR)
IL1B	ENSECAG00000000051	4.1771	5e-05	0.0005577
METRNL	ENSECAG00000000074	1.4932	5e-05	0.0005577
AGA	ENSECAG00000000085	-1.46807	5e-05	0.0005577
MAP3K8	ENSECAG00000000090	1.89572	5e-05	0.0005577
FRMPD4	ENSECAG00000000153	2.75087	5e-05	0.0005577
TLR3	ENSECAG00000000197	2.12999	5e-05	0.0005577
MTSS1L	ENSECAG00000000217	-1.48199	5e-05	0.0005577
WAS	ENSECAG00000000253	3.81438	5e-05	0.0005577
-	ENSECAG00000000284	2.62589	5e-05	0.0005577
PLCG2	ENSECAG00000000291	2.35056	5e-05	0.0005577
ECI2	ENSECAG00000000313	2.47668	5e-05	0.0005577
IKBKE	ENSECAG00000000352	2.03807	5e-05	0.0005577
DOCK10	ENSECAG00000000357	1.98827	5e-05	0.0005577
RGS18	ENSECAG00000000360	2.25188	5e-05	0.0005577
DMXL2	ENSECAG00000000381	2.70564	5e-05	0.0005577
ATXN7L1	ENSECAG00000000399	1.95697	5e-05	0.0005577
JAML	ENSECAG00000000400	2.7355	5e-05	0.0005577
TGM7	ENSECAG00000000416	inf	5e-05	0.0005577
PTPN6	ENSECAG00000000465	2.041	5e-05	0.0005577
NRROS	ENSECAG00000000470	1.63167	5e-05	0.0005577
IFI6	ENSECAG00000000500	2.19651	5e-05	0.0005577
STK17B	ENSECAG00000000520	2.32881	5e-05	0.0005577
-	ENSECAG00000000548	8.69675	5e-05	0.0005577
PAX5	ENSECAG00000000551	inf	5e-05	0.0005577
PCDH7	ENSECAG00000000599	1.56256	5e-05	0.0005577
BIRC2	ENSECAG00000000609	-1.54754	5e-05	0.0005577
SMPDL3B	ENSECAG00000000634	3.4384	5e-05	0.0005577
SEL1L3	ENSECAG00000000638	-1.6454	5e-05	0.0005577
SPINK5	ENSECAG00000000651	4.76385	5e-05	0.0005577
LAPTM5	ENSECAG00000000686	3.28728	5e-05	0.0005577
S100A16	ENSECAG00000000730	2.73627	5e-05	0.0005577
TBC1D2	ENSECAG00000000744	1.70523	5e-05	0.0005577
NEDD4L	ENSECAG00000000751	-1.19918	5e-05	0.0005577
SLC4A7	ENSECAG00000000767	2.56169	5e-05	0.0005577
EMB	ENSECAG00000000794	3.49153	5e-05	0.0005577
-	ENSECAG00000000825	3.34465	5e-05	0.0005577
ACKR1	ENSECAG00000000874	2.33366	5e-05	0.0005577
NPR1	ENSECAG00000000954	-1.49168	5e-05	0.0005577
ABCC3	ENSECAG00000001014	2.18992	5e-05	0.0005577
CCR5	ENSECAG00000001114	3.46266	5e-05	0.0005577
TMEM79	ENSECAG00000001165	2.03371	5e-05	0.0005577
RTL6	ENSECAG00000001294	-1.56908	5e-05	0.0005577
GPR146	ENSECAG00000001312	-2.37877	5e-05	0.0005577
ISG15	ENSECAG00000001324	1.57921	5e-05	0.0005577
SAMD9	ENSECAG00000001399	4.25816	5e-05	0.0005577
KBTBD6	ENSECAG00000001410	-3.06636	5e-05	0.0005577
-	ENSECAG00000001476	-2.54778	5e-05	0.0005577
SAMD9L	ENSECAG00000001481	3.73443	5e-05	0.0005577
WDFY4	ENSECAG00000001649	3.41391	5e-05	0.0005577
ITGA6	ENSECAG00000001652	1.70014	5e-05	0.0005577
PCSK6	ENSECAG00000001688	-2.58937	5e-05	0.0005577
HEG1	ENSECAG00000001870	-1.67922	5e-05	0.0005577
CD68	ENSECAG00000002186	2.37873	5e-05	0.0005577
-	ENSECAG00000002223	2.47345	5e-05	0.0005577
-	ENSECAG00000002256	2.90518	5e-05	0.0005577
-	ENSECAG00000002346	inf	5e-05	0.0005577
GLDC	ENSECAG00000002389	-2.7101	5e-05	0.0005577
L1CAM	ENSECAG00000002810	2.61046	5e-05	0.0005577
PSTPIP1	ENSECAG00000002988	2.39898	5e-05	0.0005577
SERPINB2	ENSECAG00000003015	8.20492	5e-05	0.0005577
RCSD1	ENSECAG00000003124	1.69369	5e-05	0.0005577
P2RY10	ENSECAG00000003181	2.42655	5e-05	0.0005577
REL	ENSECAG00000003277	1.45959	5e-05	0.0005577
LY6E	ENSECAG00000003310	1.73172	5e-05	0.0005577
-	ENSECAG00000003345	1.96437	5e-05	0.0005577
MFHAS1	ENSECAG00000003495	-1.33982	5e-05	0.0005577
-	ENSECAG00000003532	1.84241	5e-05	0.0005577
-	ENSECAG00000003563	2.0222	5e-05	0.0005577
ISLR	ENSECAG00000003606	3.99083	5e-05	0.0005577
CXCR4	ENSECAG00000003837	2.86944	5e-05	0.0005577
-	ENSECAG00000003944	1.57738	5e-05	0.0005577
TRPV2	ENSECAG00000003955	1.79499	5e-05	0.0005577
GIMAP6	ENSECAG00000003981	2.09443	5e-05	0.0005577
APOLD1	ENSECAG00000004066	-3.51505	5e-05	0.0005577
ABCG4	ENSECAG00000004092	1.51423	5e-05	0.0005577
CCR8	ENSECAG00000004303	inf	5e-05	0.0005577
IFIT5	ENSECAG00000004349	2.15839	5e-05	0.0005577
-	ENSECAG00000004433	3.77738	5e-05	0.0005577
WFDC1	ENSECAG00000004502	-1.2339	5e-05	0.0005577
ARSI	ENSECAG00000004586	2.29941	5e-05	0.0005577
DUSP4	ENSECAG00000004592	2.19588	5e-05	0.0005577
PML	ENSECAG00000004617	1.51608	5e-05	0.0005577
-	ENSECAG00000004696	-1.6667	5e-05	0.0005577
TGFBR1	ENSECAG00000004757	1.31918	5e-05	0.0005577
MYORG	ENSECAG00000004776	-2.60319	5e-05	0.0005577
MB21D2	ENSECAG00000004811	-1.73668	5e-05	0.0005577
CERK	ENSECAG00000004944	1.54592	5e-05	0.0005577
CCR7	ENSECAG00000004945	5.03767	5e-05	0.0005577
EGLN3	ENSECAG00000005086	4.47254	5e-05	0.0005577
TRIM22	ENSECAG00000005126	3.06275	5e-05	0.0005577
-	ENSECAG00000005231	inf	5e-05	0.0005577
GJB4	ENSECAG00000005240	-1.95107	5e-05	0.0005577
HAND1	ENSECAG00000005327	-1.75389	5e-05	0.0005577
GCNT4	ENSECAG00000005515	-1.49119	5e-05	0.0005577
SFN	ENSECAG00000005550	2.10726	5e-05	0.0005577
CARD11	ENSECAG00000005704	4.54928	5e-05	0.0005577
SCPEP1	ENSECAG00000005781	-1.3033	5e-05	0.0005577
ATP2C2	ENSECAG00000005796	-2.07054	5e-05	0.0005577
LY9	ENSECAG00000005856	3.40542	5e-05	0.0005577
RAPGEF3	ENSECAG00000005870	-1.48393	5e-05	0.0005577
CRYL1	ENSECAG00000005884	1.14519	5e-05	0.0005577
ADGRL4	ENSECAG00000005896	-1.76744	5e-05	0.0005577
MYBL2	ENSECAG00000005925	3.08469	5e-05	0.0005577
IRF2BP1	ENSECAG00000005987	-2.13592	5e-05	0.0005577
ARHGAP27	ENSECAG00000005990	1.22917	5e-05	0.0005577
-	ENSECAG00000005999	2.3309	5e-05	0.0005577
RALGPS2	ENSECAG00000006011	3.70955	5e-05	0.0005577
-	ENSECAG00000006071	3.41138	5e-05	0.0005577
ESAM	ENSECAG00000006110	-1.72906	5e-05	0.0005577
PSCA	ENSECAG00000006143	3.9927	5e-05	0.0005577
BAG5	ENSECAG00000006244	-1.38427	5e-05	0.0005577
-	ENSECAG00000006288	-1.90652	5e-05	0.0005577
SLC25A29	ENSECAG00000006302	1.51546	5e-05	0.0005577
-	ENSECAG00000006357	-2.5865	5e-05	0.0005577
SLC17A3	ENSECAG00000006404	-2.52704	5e-05	0.0005577
CYP51A1	ENSECAG00000006455	-1.7593	5e-05	0.0005577
LGALS3	ENSECAG00000006474	2.34745	5e-05	0.0005577
DQB	ENSECAG00000006492	4.77571	5e-05	0.0005577
DQA	ENSECAG00000006522	5.15054	5e-05	0.0005577
PRRG4	ENSECAG00000006554	2.66539	5e-05	0.0005577
ATG9B	ENSECAG00000006591	2.48383	5e-05	0.0005577
-	ENSECAG00000006646	3.66927	5e-05	0.0005577
CELF2	ENSECAG00000006649	1.68374	5e-05	0.0005577
CLCN2	ENSECAG00000006719	2.38648	5e-05	0.0005577
LGALS1	ENSECAG00000006745	2.20802	5e-05	0.0005577
NMI	ENSECAG00000006801	1.38935	5e-05	0.0005577
PIK3CD	ENSECAG00000006847	1.40609	5e-05	0.0005577
UBD	ENSECAG00000006853	5.36277	5e-05	0.0005577
MAP3K1	ENSECAG00000006890	2.73672	5e-05	0.0005577
PHLDA2	ENSECAG00000006973	-2.30122	5e-05	0.0005577
TMEM59	ENSECAG00000006995	-1.44737	5e-05	0.0005577
ITPKC	ENSECAG00000007009	1.35782	5e-05	0.0005577
ABHD6	ENSECAG00000007024	3.33627	5e-05	0.0005577
SOX15	ENSECAG00000007026	1.94885	5e-05	0.0005577
RASSF4	ENSECAG00000007066	-1.70886	5e-05	0.0005577
TAP2	ENSECAG00000007152	2.62922	5e-05	0.0005577
ELOVL7	ENSECAG00000007176	4.40334	5e-05	0.0005577
PTPRC	ENSECAG00000007192	4.5585	5e-05	0.0005577
HEYL	ENSECAG00000007220	-2.06765	5e-05	0.0005577
ARHGAP31	ENSECAG00000007228	-1.6417	5e-05	0.0005577
SPATA2	ENSECAG00000007234	-1.96901	5e-05	0.0005577
PLAU	ENSECAG00000007351	1.75915	5e-05	0.0005577
IRS1	ENSECAG00000007393	-1.59854	5e-05	0.0005577
OSBPL5	ENSECAG00000007415	-1.31762	5e-05	0.0005577
-	ENSECAG00000007417	3.66158	5e-05	0.0005577
-	ENSECAG00000007462	2.06477	5e-05	0.0005577
RRM2	ENSECAG00000007464	6.2664	5e-05	0.0005577
TULP1	ENSECAG00000007517	-1.72109	5e-05	0.0005577
TMEM132C	ENSECAG00000007519	-1.59837	5e-05	0.0005577
HELB	ENSECAG00000007536	2.36059	5e-05	0.0005577
EREG	ENSECAG00000007588	2.96169	5e-05	0.0005577
PPP1R18	ENSECAG00000007626	1.54103	5e-05	0.0005577
PKM	ENSECAG00000007644	1.91156	5e-05	0.0005577
EPHA2	ENSECAG00000007650	1.71125	5e-05	0.0005577
-	ENSECAG00000007668	2.60531	5e-05	0.0005577
PTPN14	ENSECAG00000007687	-1.92111	5e-05	0.0005577
PHACTR3	ENSECAG00000007706	-2.76421	5e-05	0.0005577
PIP4K2A	ENSECAG00000007707	1.20695	5e-05	0.0005577
DSC2	ENSECAG00000007761	2.06229	5e-05	0.0005577
GDPD2	ENSECAG00000007828	1.8703	5e-05	0.0005577
FGR	ENSECAG00000007837	1.68955	5e-05	0.0005577
SH3BP1	ENSECAG00000007864	2.9917	5e-05	0.0005577
TCF19	ENSECAG00000007872	2.48819	5e-05	0.0005577
IFIH1	ENSECAG00000007881	3.42513	5e-05	0.0005577
TLR7	ENSECAG00000007883	4.07738	5e-05	0.0005577
ALDH3B1	ENSECAG00000007907	-2.67232	5e-05	0.0005577
COL17A1	ENSECAG00000007909	4.55062	5e-05	0.0005577
FAM111B	ENSECAG00000008096	1.81605	5e-05	0.0005577
TCF7	ENSECAG00000008098	3.33639	5e-05	0.0005577
FERMT3	ENSECAG00000008107	3.3886	5e-05	0.0005577
ITPR2	ENSECAG00000008131	1.34246	5e-05	0.0005577
PLK4	ENSECAG00000008187	2.39838	5e-05	0.0005577
UPP1	ENSECAG00000008193	6.0455	5e-05	0.0005577
PDZD2	ENSECAG00000008199	-1.37853	5e-05	0.0005577
MCCC1	ENSECAG00000008214	-2.22577	5e-05	0.0005577
ACSS3	ENSECAG00000008242	-1.93975	5e-05	0.0005577
MASP1	ENSECAG00000008259	-2.41999	5e-05	0.0005577
FABP5	ENSECAG00000008270	3.31896	5e-05	0.0005577
CCBE1	ENSECAG00000008296	-3.6037	5e-05	0.0005577
MAPKAPK3	ENSECAG00000008331	1.92827	5e-05	0.0005577
PDK4	ENSECAG00000008335	-2.30865	5e-05	0.0005577
S100A6	ENSECAG00000008401	2.70514	5e-05	0.0005577
LURAP1L	ENSECAG00000008425	1.35206	5e-05	0.0005577
ADORA2B	ENSECAG00000008441	-1.83987	5e-05	0.0005577
NCF2	ENSECAG00000008446	1.65391	5e-05	0.0005577
BIRC5	ENSECAG00000008466	inf	5e-05	0.0005577
GXYLT2	ENSECAG00000008483	-2.1572	5e-05	0.0005577
ITGAL	ENSECAG00000008485	3.39548	5e-05	0.0005577
CD74	ENSECAG00000008503	4.15038	5e-05	0.0005577
HMMR	ENSECAG00000008506	4.32055	5e-05	0.0005577
THEMIS2	ENSECAG00000008596	4.48209	5e-05	0.0005577
PPP5C	ENSECAG00000008603	-1.77627	5e-05	0.0005577
SEMA4A	ENSECAG00000008622	2.75481	5e-05	0.0005577
CCL28	ENSECAG00000008624	1.90354	5e-05	0.0005577
NCAPH	ENSECAG00000008634	2.88405	5e-05	0.0005577
DLGAP5	ENSECAG00000008655	inf	5e-05	0.0005577
AGPS	ENSECAG00000008695	-1.98144	5e-05	0.0005577
MTFR1L	ENSECAG00000008719	-2.17949	5e-05	0.0005577
-	ENSECAG00000008723	3.03514	5e-05	0.0005577
POR	ENSECAG00000008755	-1.61276	5e-05	0.0005577
UNC93A	ENSECAG00000008764	-2.16032	5e-05	0.0005577
RIPK3	ENSECAG00000008781	1.28238	5e-05	0.0005577
OAS3	ENSECAG00000008809	2.66603	5e-05	0.0005577
KCNJ15	ENSECAG00000008811	-1.52448	5e-05	0.0005577
MCM6	ENSECAG00000008840	1.38438	5e-05	0.0005577
ABCA1	ENSECAG00000008852	1.71932	5e-05	0.0005577
PARP15	ENSECAG00000008906	2.27372	5e-05	0.0005577
HEPHL1	ENSECAG00000008947	-3.3399	5e-05	0.0005577
PUDP	ENSECAG00000009014	-2.45293	5e-05	0.0005577
IFI44	ENSECAG00000009020	2.40977	5e-05	0.0005577
DUOXA1	ENSECAG00000009034	2.38637	5e-05	0.0005577
STAT1	ENSECAG00000009039	1.85041	5e-05	0.0005577
PRDM1	ENSECAG00000009044	1.50108	5e-05	0.0005577
BIN2	ENSECAG00000009046	1.80218	5e-05	0.0005577
CD4	ENSECAG00000009049	2.2254	5e-05	0.0005577
AUTS2	ENSECAG00000009074	1.84496	5e-05	0.0005577
SLCO4C1	ENSECAG00000009100	-1.71472	5e-05	0.0005577
JAK2	ENSECAG00000009119	1.45137	5e-05	0.0005577
FAM107A	ENSECAG00000009135	-2.30147	5e-05	0.0005577
CFTR	ENSECAG00000009139	-1.80909	5e-05	0.0005577
DQA	ENSECAG00000009142	4.81176	5e-05	0.0005577
ARHGAP25	ENSECAG00000009153	1.82786	5e-05	0.0005577
GADD45B	ENSECAG00000009168	-1.44653	5e-05	0.0005577
TLR8	ENSECAG00000009180	3.14555	5e-05	0.0005577
-	ENSECAG00000009190	1.49389	5e-05	0.0005577
SRGN	ENSECAG00000009192	2.13639	5e-05	0.0005577
RASAL3	ENSECAG00000009236	4.42282	5e-05	0.0005577
AOAH	ENSECAG00000009261	2.86145	5e-05	0.0005577
ZNF114	ENSECAG00000009283	1.40496	5e-05	0.0005577
LRMP	ENSECAG00000009290	3.53953	5e-05	0.0005577
USP27X	ENSECAG00000009308	-2.61959	5e-05	0.0005577
ORC1	ENSECAG00000009370	2.89865	5e-05	0.0005577
ARRDC4	ENSECAG00000009400	2.64478	5e-05	0.0005577
VEGFA	ENSECAG00000009402	-1.38754	5e-05	0.0005577
SYK	ENSECAG00000009488	1.75154	5e-05	0.0005577
SLC16A3	ENSECAG00000009524	3.46704	5e-05	0.0005577
CDH3	ENSECAG00000009528	2.30199	5e-05	0.0005577
FCER1G	ENSECAG00000009535	2.28527	5e-05	0.0005577
EPSTI1	ENSECAG00000009543	2.67152	5e-05	0.0005577
ZC3H12A	ENSECAG00000009562	1.58506	5e-05	0.0005577
IFI44L	ENSECAG00000009618	2.4543	5e-05	0.0005577
TNFAIP3	ENSECAG00000009626	1.38256	5e-05	0.0005577
DTX3L	ENSECAG00000009686	2.18693	5e-05	0.0005577
CDC42BPG	ENSECAG00000009712	-1.32622	5e-05	0.0005577
CDK1	ENSECAG00000009716	4.87017	5e-05	0.0005577
YOD1	ENSECAG00000009722	-1.4207	5e-05	0.0005577
S100A12	ENSECAG00000009742	5.86515	5e-05	0.0005577
IRF7	ENSECAG00000009744	3.80296	5e-05	0.0005577
DOCK2	ENSECAG00000009761	3.41685	5e-05	0.0005577
ABCG2	ENSECAG00000009773	-2.13649	5e-05	0.0005577
PFKFB2	ENSECAG00000009799	-1.7029	5e-05	0.0005577
GCGR	ENSECAG00000009806	-1.44272	5e-05	0.0005577
THY1	ENSECAG00000009966	2.14802	5e-05	0.0005577
AJUBA	ENSECAG00000009971	-1.63856	5e-05	0.0005577
-	ENSECAG00000010014	inf	5e-05	0.0005577
CYP17A1	ENSECAG00000010022	-1.88583	5e-05	0.0005577
EVPL	ENSECAG00000010028	2.36216	5e-05	0.0005577
RSAD2	ENSECAG00000010055	3.16158	5e-05	0.0005577
ITPRIP	ENSECAG00000010108	-2.46034	5e-05	0.0005577
RASGRP1	ENSECAG00000010114	3.80621	5e-05	0.0005577
-	ENSECAG00000010117	5.52275	5e-05	0.0005577
INSR	ENSECAG00000010127	-3.01821	5e-05	0.0005577
HMGB2	ENSECAG00000010132	1.99536	5e-05	0.0005577
IFIT3	ENSECAG00000010153	2.80815	5e-05	0.0005577
ITGB4	ENSECAG00000010178	1.52792	5e-05	0.0005577
ADAMTSL3	ENSECAG00000010184	-2.04869	5e-05	0.0005577
IFIT2	ENSECAG00000010185	4.25956	5e-05	0.0005577
TCIRG1	ENSECAG00000010196	2.38281	5e-05	0.0005577
MCCC2	ENSECAG00000010213	-1.6072	5e-05	0.0005577
SLC37A2	ENSECAG00000010251	-2.10135	5e-05	0.0005577
SASH3	ENSECAG00000010263	4.0248	5e-05	0.0005577
NFAT5	ENSECAG00000010266	1.77115	5e-05	0.0005577
CD44	ENSECAG00000010267	2.52009	5e-05	0.0005577
COLCA2	ENSECAG00000010274	-2.8033	5e-05	0.0005577
CITED2	ENSECAG00000010289	1.26111	5e-05	0.0005577
FAM78A	ENSECAG00000010356	3.71514	5e-05	0.0005577
ARSE	ENSECAG00000010384	-1.94902	5e-05	0.0005577
MET	ENSECAG00000010385	1.41228	5e-05	0.0005577
SLC30A2	ENSECAG00000010399	-1.92236	5e-05	0.0005577
CAMSAP3	ENSECAG00000010533	-2.48641	5e-05	0.0005577
HSD17B12	ENSECAG00000010538	-1.26369	5e-05	0.0005577
KLF5	ENSECAG00000010546	1.42036	5e-05	0.0005577
CXCL1	ENSECAG00000010560	1.55218	5e-05	0.0005577
CELSR1	ENSECAG00000010573	2.54139	5e-05	0.0005577
KLF4	ENSECAG00000010613	-1.66341	5e-05	0.0005577
NECTIN1	ENSECAG00000010624	2.07485	5e-05	0.0005577
ACACA	ENSECAG00000010631	-1.21283	5e-05	0.0005577
IDE	ENSECAG00000010646	1.33189	5e-05	0.0005577
ERG	ENSECAG00000010667	-1.79882	5e-05	0.0005577
CTPS1	ENSECAG00000010772	-1.70269	5e-05	0.0005577
PXYLP1	ENSECAG00000010807	-2.26613	5e-05	0.0005577
RMDN3	ENSECAG00000010848	-1.35056	5e-05	0.0005577
KIF4A	ENSECAG00000010859	4.1379	5e-05	0.0005577
ETHE1	ENSECAG00000010891	1.3812	5e-05	0.0005577
ETS1	ENSECAG00000010897	1.49337	5e-05	0.0005577
TNS2	ENSECAG00000010909	-1.2292	5e-05	0.0005577
-	ENSECAG00000010913	2.75414	5e-05	0.0005577
MBP	ENSECAG00000010961	-1.91238	5e-05	0.0005577
SERPING1	ENSECAG00000010963	1.72079	5e-05	0.0005577
DENND1C	ENSECAG00000010964	3.97522	5e-05	0.0005577
CYBA	ENSECAG00000010965	2.23625	5e-05	0.0005577
TGFA	ENSECAG00000011006	3.76967	5e-05	0.0005577
WARS	ENSECAG00000011037	1.69233	5e-05	0.0005577
CEACAM19	ENSECAG00000011053	2.4578	5e-05	0.0005577
PARP8	ENSECAG00000011108	3.05932	5e-05	0.0005577
ADGRF5	ENSECAG00000011109	-2.51617	5e-05	0.0005577
HAT1	ENSECAG00000011218	-1.22975	5e-05	0.0005577
MXD1	ENSECAG00000011257	2.39042	5e-05	0.0005577
MSR1	ENSECAG00000011292	1.69872	5e-05	0.0005577
BCAT2	ENSECAG00000011310	-2.38059	5e-05	0.0005577
SLC49A3	ENSECAG00000011353	-1.76566	5e-05	0.0005577
TRAF3IP3	ENSECAG00000011355	4.89152	5e-05	0.0005577
TMEM86A	ENSECAG00000011358	-1.64075	5e-05	0.0005577
TACC3	ENSECAG00000011380	3.09427	5e-05	0.0005577
CD40LG	ENSECAG00000011392	inf	5e-05	0.0005577
SAA1	ENSECAG00000011404	3.47868	5e-05	0.0005577
CHKA	ENSECAG00000011539	-1.74711	5e-05	0.0005577
PRDX2	ENSECAG00000011541	1.58887	5e-05	0.0005577
RIPOR2	ENSECAG00000011553	2.64792	5e-05	0.0005577
GSTO1	ENSECAG00000011560	-1.76745	5e-05	0.0005577
KRT14	ENSECAG00000011583	9.15331	5e-05	0.0005577
S1PR1	ENSECAG00000011626	-1.28858	5e-05	0.0005577
GMIP	ENSECAG00000011647	1.27731	5e-05	0.0005577
-	ENSECAG00000011673	4.07571	5e-05	0.0005577
TMCC3	ENSECAG00000011697	-1.6918	5e-05	0.0005577
EIF2AK2	ENSECAG00000011726	2.28777	5e-05	0.0005577
PYGL	ENSECAG00000011728	1.60245	5e-05	0.0005577
SOD2	ENSECAG00000011797	1.45199	5e-05	0.0005577
SH3BGRL3	ENSECAG00000011837	1.66656	5e-05	0.0005577
ARHGAP30	ENSECAG00000011890	3.71063	5e-05	0.0005577
DOCK8	ENSECAG00000011917	1.24832	5e-05	0.0005577
IL27RA	ENSECAG00000011964	2.14404	5e-05	0.0005577
ZNF436	ENSECAG00000011988	-1.48623	5e-05	0.0005577
CYFIP2	ENSECAG00000011994	5.23426	5e-05	0.0005577
NCR3	ENSECAG00000012010	inf	5e-05	0.0005577
PSMB10	ENSECAG00000012022	2.12264	5e-05	0.0005577
ST6GALNAC6	ENSECAG00000012040	1.96435	5e-05	0.0005577
ATP2A3	ENSECAG00000012083	3.8761	5e-05	0.0005577
ACP5	ENSECAG00000012113	2.72179	5e-05	0.0005577
-	ENSECAG00000012132	2.0556	5e-05	0.0005577
SPART	ENSECAG00000012173	-1.28681	5e-05	0.0005577
PDE8B	ENSECAG00000012189	2.06883	5e-05	0.0005577
BIRC3	ENSECAG00000012229	2.90637	5e-05	0.0005577
SLC17A9	ENSECAG00000012252	2.31405	5e-05	0.0005577
ARHGAP15	ENSECAG00000012312	3.62133	5e-05	0.0005577
STAT5A	ENSECAG00000012328	1.26955	5e-05	0.0005577
PARP9	ENSECAG00000012331	1.66291	5e-05	0.0005577
VDAC1	ENSECAG00000012365	1.59096	5e-05	0.0005577
ALOX5AP	ENSECAG00000012371	2.41158	5e-05	0.0005577
FAM189A2	ENSECAG00000012524	-2.86835	5e-05	0.0005577
SLC38A4	ENSECAG00000012541	-1.27863	5e-05	0.0005577
A2M	ENSECAG00000012558	-1.91205	5e-05	0.0005577
MASTL	ENSECAG00000012629	1.9207	5e-05	0.0005577
SYNJ2	ENSECAG00000012646	2.46162	5e-05	0.0005577
DRA	ENSECAG00000012660	4.24001	5e-05	0.0005577
CCND2	ENSECAG00000012663	2.06848	5e-05	0.0005577
-	ENSECAG00000012728	inf	5e-05	0.0005577
ASL	ENSECAG00000012730	-1.88377	5e-05	0.0005577
STAG3	ENSECAG00000012736	3.03819	5e-05	0.0005577
COTL1	ENSECAG00000012738	2.74748	5e-05	0.0005577
SYBU	ENSECAG00000012812	-2.11034	5e-05	0.0005577
CDO1	ENSECAG00000012826	2.25351	5e-05	0.0005577
TTC7B	ENSECAG00000012842	-1.52288	5e-05	0.0005577
PAG1	ENSECAG00000012843	2.43496	5e-05	0.0005577
TBX3	ENSECAG00000012861	-1.40745	5e-05	0.0005577
LYN	ENSECAG00000012862	2.2214	5e-05	0.0005577
CASP4	ENSECAG00000012876	1.96095	5e-05	0.0005577
FNBP1	ENSECAG00000012905	1.76915	5e-05	0.0005577
-	ENSECAG00000012906	-2.42282	5e-05	0.0005577
ALPK2	ENSECAG00000012921	-2.97252	5e-05	0.0005577
TPST2	ENSECAG00000012945	1.34319	5e-05	0.0005577
ORAI1	ENSECAG00000012954	1.31866	5e-05	0.0005577
TOP2A	ENSECAG00000013053	5.082	5e-05	0.0005577
-	ENSECAG00000013060	2.63363	5e-05	0.0005577
ZBTB10	ENSECAG00000013073	-1.35813	5e-05	0.0005577
BCL3	ENSECAG00000013124	2.00167	5e-05	0.0005577
RGCC	ENSECAG00000013151	-1.77348	5e-05	0.0005577
LAD1	ENSECAG00000013156	2.9343	5e-05	0.0005577
WWC3	ENSECAG00000013186	-2.0014	5e-05	0.0005577
UHRF1	ENSECAG00000013193	3.92441	5e-05	0.0005577
CD8A	ENSECAG00000013261	1.99276	5e-05	0.0005577
IFNLR1	ENSECAG00000013289	1.44063	5e-05	0.0005577
PER1	ENSECAG00000013291	-1.56477	5e-05	0.0005577
CXCL10	ENSECAG00000013300	4.8557	5e-05	0.0005577
SLC34A2	ENSECAG00000013315	-1.89286	5e-05	0.0005577
PLEKHA2	ENSECAG00000013320	1.93994	5e-05	0.0005577
PROM1	ENSECAG00000013323	-2.62394	5e-05	0.0005577
TXN	ENSECAG00000013324	1.5058	5e-05	0.0005577
CD48	ENSECAG00000013345	3.13452	5e-05	0.0005577
PRAG1	ENSECAG00000013377	2.61766	5e-05	0.0005577
SLCO3A1	ENSECAG00000013398	-1.85025	5e-05	0.0005577
OAS1	ENSECAG00000013435	2.43907	5e-05	0.0005577
AKNA	ENSECAG00000013443	2.18744	5e-05	0.0005577
CSF3R	ENSECAG00000013457	-1.55462	5e-05	0.0005577
ITGB7	ENSECAG00000013502	3.06667	5e-05	0.0005577
CD53	ENSECAG00000013534	2.61552	5e-05	0.0005577
CSK	ENSECAG00000013581	1.54448	5e-05	0.0005577
KAZALD1	ENSECAG00000013608	-2.40123	5e-05	0.0005577
HELZ2	ENSECAG00000013636	2.05433	5e-05	0.0005577
TRIM29	ENSECAG00000013651	3.7689	5e-05	0.0005577
TRIM34	ENSECAG00000013655	2.58899	5e-05	0.0005577
-	ENSECAG00000013692	inf	5e-05	0.0005577
ANKRD50	ENSECAG00000013698	-1.49198	5e-05	0.0005577
SLC25A13	ENSECAG00000013738	-2.27889	5e-05	0.0005577
SNX10	ENSECAG00000013745	2.694	5e-05	0.0005577
MBOAT1	ENSECAG00000013749	2.89028	5e-05	0.0005577
ERO1A	ENSECAG00000013757	1.49	5e-05	0.0005577
ARHGDIB	ENSECAG00000013788	2.53944	5e-05	0.0005577
EPN2	ENSECAG00000013789	-2.01267	5e-05	0.0005577
DSC1	ENSECAG00000013809	2.03791	5e-05	0.0005577
TUBE1	ENSECAG00000013843	-2.32464	5e-05	0.0005577
ICAM1	ENSECAG00000013883	1.57502	5e-05	0.0005577
ANKRD12	ENSECAG00000013901	1.61132	5e-05	0.0005577
SNX31	ENSECAG00000013989	-3.29605	5e-05	0.0005577
FGD2	ENSECAG00000014016	2.43397	5e-05	0.0005577
B4GALNT3	ENSECAG00000014031	2.50405	5e-05	0.0005577
CD37	ENSECAG00000014032	2.85095	5e-05	0.0005577
-	ENSECAG00000014086	2.38759	5e-05	0.0005577
TNFRSF8	ENSECAG00000014108	1.9577	5e-05	0.0005577
ACAP1	ENSECAG00000014119	3.75816	5e-05	0.0005577
HSD11B2	ENSECAG00000014152	-3.30777	5e-05	0.0005577
SIGLEC1	ENSECAG00000014218	1.52205	5e-05	0.0005577
GCM1	ENSECAG00000014228	-2.58168	5e-05	0.0005577
NR4A2	ENSECAG00000014232	-1.43988	5e-05	0.0005577
GATM	ENSECAG00000014243	-2.56508	5e-05	0.0005577
PI3	ENSECAG00000014295	4.1419	5e-05	0.0005577
ATP11A	ENSECAG00000014304	-1.65942	5e-05	0.0005577
PPL	ENSECAG00000014320	1.97539	5e-05	0.0005577
HOOK2	ENSECAG00000014343	-1.3825	5e-05	0.0005577
RUNX3	ENSECAG00000014360	5.03756	5e-05	0.0005577
SLAMF1	ENSECAG00000014369	inf	5e-05	0.0005577
TRIM55	ENSECAG00000014370	-2.15676	5e-05	0.0005577
WDR62	ENSECAG00000014404	1.78224	5e-05	0.0005577
-	ENSECAG00000014409	-1.41178	5e-05	0.0005577
OAS2	ENSECAG00000014422	2.13009	5e-05	0.0005577
NCKAP1L	ENSECAG00000014435	2.00995	5e-05	0.0005577
EPB41L3	ENSECAG00000014474	-2.52312	5e-05	0.0005577
SLC14A1	ENSECAG00000014487	-4.5856	5e-05	0.0005577
NLRC5	ENSECAG00000014491	3.35841	5e-05	0.0005577
ALAS1	ENSECAG00000014533	-1.59047	5e-05	0.0005577
KIF23	ENSECAG00000014536	4.11289	5e-05	0.0005577
OASL	ENSECAG00000014645	5.79652	5e-05	0.0005577
IFNGR2	ENSECAG00000014660	1.75338	5e-05	0.0005577
PREX1	ENSECAG00000014676	1.61666	5e-05	0.0005577
NUAK2	ENSECAG00000014699	1.54849	5e-05	0.0005577
PTHLH	ENSECAG00000014708	5.22252	5e-05	0.0005577
SDC1	ENSECAG00000014709	4.13485	5e-05	0.0005577
TNS1	ENSECAG00000014711	-1.74109	5e-05	0.0005577
GPAM	ENSECAG00000014742	-2.15443	5e-05	0.0005577
FCMR	ENSECAG00000014784	6.29571	5e-05	0.0005577
KRT23	ENSECAG00000014812	3.70331	5e-05	0.0005577
TACC1	ENSECAG00000014842	-1.19465	5e-05	0.0005577
ILDR2	ENSECAG00000014851	-2.13165	5e-05	0.0005577
VAV1	ENSECAG00000014896	2.81222	5e-05	0.0005577
GGH	ENSECAG00000014903	1.91572	5e-05	0.0005577
FCRLA	ENSECAG00000014914	inf	5e-05	0.0005577
-	ENSECAG00000014923	inf	5e-05	0.0005577
GPSM2	ENSECAG00000014936	2.00091	5e-05	0.0005577
FAXDC2	ENSECAG00000014962	-1.76813	5e-05	0.0005577
HIRIP3	ENSECAG00000014983	2.22398	5e-05	0.0005577
PGK1	ENSECAG00000014984	1.2502	5e-05	0.0005577
DTNB	ENSECAG00000014987	-2.16605	5e-05	0.0005577
GSDMD	ENSECAG00000015005	2.5898	5e-05	0.0005577
IL10RA	ENSECAG00000015030	1.59157	5e-05	0.0005577
PLAC8B	ENSECAG00000015034	2.97469	5e-05	0.0005577
PRR11	ENSECAG00000015060	inf	5e-05	0.0005577
BHLHE40	ENSECAG00000015069	1.56359	5e-05	0.0005577
NBEAL2	ENSECAG00000015086	1.50746	5e-05	0.0005577
PIK3C2B	ENSECAG00000015106	1.80244	5e-05	0.0005577
ACAP2	ENSECAG00000015122	2.37609	5e-05	0.0005577
SLC13A4	ENSECAG00000015127	-2.63404	5e-05	0.0005577
CAPG	ENSECAG00000015128	1.66574	5e-05	0.0005577
SSH2	ENSECAG00000015172	1.66008	5e-05	0.0005577
OSBPL1A	ENSECAG00000015182	1.63775	5e-05	0.0005577
RNASEL	ENSECAG00000015188	1.7597	5e-05	0.0005577
PKP1	ENSECAG00000015220	3.08565	5e-05	0.0005577
PROM2	ENSECAG00000015240	1.91573	5e-05	0.0005577
IL18	ENSECAG00000015261	2.91895	5e-05	0.0005577
SLC25A25	ENSECAG00000015267	-2.1081	5e-05	0.0005577
HAVCR2	ENSECAG00000015318	inf	5e-05	0.0005577
CXCL8	ENSECAG00000015342	4.74062	5e-05	0.0005577
MECR	ENSECAG00000015370	1.60579	5e-05	0.0005577
HERC5	ENSECAG00000015395	3.19712	5e-05	0.0005577
SLC7A1	ENSECAG00000015413	-1.75742	5e-05	0.0005577
OSBP2	ENSECAG00000015443	-2.08278	5e-05	0.0005577
IRF8	ENSECAG00000015449	3.86851	5e-05	0.0005577
SPAG5	ENSECAG00000015456	3.51004	5e-05	0.0005577
LSP1	ENSECAG00000015487	2.75405	5e-05	0.0005577
FGF7	ENSECAG00000015510	2.32923	5e-05	0.0005577
SUSD3	ENSECAG00000015522	2.37733	5e-05	0.0005577
TPI1	ENSECAG00000015581	1.23847	5e-05	0.0005577
ZNF462	ENSECAG00000015655	1.34908	5e-05	0.0005577
BLNK	ENSECAG00000015745	2.69851	5e-05	0.0005577
ITGA3	ENSECAG00000015760	1.29461	5e-05	0.0005577
TMEM156	ENSECAG00000015792	2.85746	5e-05	0.0005577
ANXA1	ENSECAG00000015794	2.06734	5e-05	0.0005577
ECE1	ENSECAG00000015812	-1.3568	5e-05	0.0005577
GNLY	ENSECAG00000015819	inf	5e-05	0.0005577
VDR	ENSECAG00000015822	-3.69258	5e-05	0.0005577
DNASE1L3	ENSECAG00000015857	2.65729	5e-05	0.0005577
PHTF2	ENSECAG00000015920	1.84545	5e-05	0.0005577
ISOC2	ENSECAG00000015928	-1.60793	5e-05	0.0005577
CCDC68	ENSECAG00000015950	-2.01652	5e-05	0.0005577
WIPF1	ENSECAG00000015984	1.34107	5e-05	0.0005577
-	ENSECAG00000016018	4.48267	5e-05	0.0005577
ST6GALNAC2	ENSECAG00000016019	2.59996	5e-05	0.0005577
CASP7	ENSECAG00000016034	2.66679	5e-05	0.0005577
SLC27A1	ENSECAG00000016039	-1.65323	5e-05	0.0005577
BMP2K	ENSECAG00000016099	1.52895	5e-05	0.0005577
TIGIT	ENSECAG00000016139	inf	5e-05	0.0005577
STAP1	ENSECAG00000016140	3.28915	5e-05	0.0005577
RNF213	ENSECAG00000016217	2.50863	5e-05	0.0005577
KANK1	ENSECAG00000016219	-1.71178	5e-05	0.0005577
IL22RA1	ENSECAG00000016232	3.03327	5e-05	0.0005577
JPH1	ENSECAG00000016248	-2.36384	5e-05	0.0005577
-	ENSECAG00000016251	2.59613	5e-05	0.0005577
UACA	ENSECAG00000016261	-1.31892	5e-05	0.0005577
-	ENSECAG00000016298	1.84688	5e-05	0.0005577
TMEM120B	ENSECAG00000016299	-1.65091	5e-05	0.0005577
CD93	ENSECAG00000016324	-1.57124	5e-05	0.0005577
GALNT6	ENSECAG00000016337	1.61352	5e-05	0.0005577
DUSP16	ENSECAG00000016362	-1.46178	5e-05	0.0005577
ANLN	ENSECAG00000016382	2.86064	5e-05	0.0005577
NDRG3	ENSECAG00000016390	1.77947	5e-05	0.0005577
KRT17	ENSECAG00000016411	4.86182	5e-05	0.0005577
BATF	ENSECAG00000016422	inf	5e-05	0.0005577
DNAJC6	ENSECAG00000016430	-2.08532	5e-05	0.0005577
MAGI1	ENSECAG00000016431	-1.78158	5e-05	0.0005577
FGD5	ENSECAG00000016458	-1.53515	5e-05	0.0005577
NUSAP1	ENSECAG00000016495	2.43827	5e-05	0.0005577
HK3	ENSECAG00000016508	3.09016	5e-05	0.0005577
WNT5B	ENSECAG00000016516	1.43671	5e-05	0.0005577
-	ENSECAG00000016543	3.60298	5e-05	0.0005577
PLA2G10	ENSECAG00000016608	-2.41204	5e-05	0.0005577
NID1	ENSECAG00000016615	-1.56071	5e-05	0.0005577
NR4A1	ENSECAG00000016661	-2.1391	5e-05	0.0005577
-	ENSECAG00000016667	2.71863	5e-05	0.0005577
FYB1	ENSECAG00000016675	3.74686	5e-05	0.0005577
SEMA6D	ENSECAG00000016676	-2.17024	5e-05	0.0005577
RUBCNL	ENSECAG00000016721	2.61328	5e-05	0.0005577
GPM6A	ENSECAG00000016756	-2.28132	5e-05	0.0005577
HSH2D	ENSECAG00000016757	2.47232	5e-05	0.0005577
NABP1	ENSECAG00000016773	1.96495	5e-05	0.0005577
MYO1F	ENSECAG00000016782	2.74693	5e-05	0.0005577
CCDC173	ENSECAG00000016815	-2.05838	5e-05	0.0005577
PSME1	ENSECAG00000016855	1.46207	5e-05	0.0005577
SLC25A33	ENSECAG00000016862	-2.55483	5e-05	0.0005577
-	ENSECAG00000016873	-2.13007	5e-05	0.0005577
CLIC6	ENSECAG00000016891	-2.27465	5e-05	0.0005577
TES	ENSECAG00000016917	1.26317	5e-05	0.0005577
UNC13D	ENSECAG00000016919	2.7794	5e-05	0.0005577
APOBR	ENSECAG00000016962	4.72891	5e-05	0.0005577
STRA6	ENSECAG00000016969	1.5737	5e-05	0.0005577
-	ENSECAG00000016970	inf	5e-05	0.0005577
-	ENSECAG00000016978	inf	5e-05	0.0005577
ANKRD1	ENSECAG00000016983	2.66236	5e-05	0.0005577
ATRN	ENSECAG00000017025	-1.81926	5e-05	0.0005577
BTBD1	ENSECAG00000017040	-1.79138	5e-05	0.0005577
CD101	ENSECAG00000017048	2.56538	5e-05	0.0005577
PTGFRN	ENSECAG00000017101	1.49883	5e-05	0.0005577
FBXO21	ENSECAG00000017124	-1.53771	5e-05	0.0005577
PIK3R6	ENSECAG00000017146	2.48239	5e-05	0.0005577
ABCC4	ENSECAG00000017168	3.24243	5e-05	0.0005577
IFI27	ENSECAG00000017172	1.80166	5e-05	0.0005577
PTGS2	ENSECAG00000017181	-3.41255	5e-05	0.0005577
ZBP1	ENSECAG00000017185	4.01674	5e-05	0.0005577
SLFN5	ENSECAG00000017186	3.75465	5e-05	0.0005577
BTG2	ENSECAG00000017203	-1.61566	5e-05	0.0005577
MX2	ENSECAG00000017220	2.62031	5e-05	0.0005577
WWC2	ENSECAG00000017226	-1.39659	5e-05	0.0005577
-	ENSECAG00000017237	2.52101	5e-05	0.0005577
RET	ENSECAG00000017238	2.12855	5e-05	0.0005577
SAMSN1	ENSECAG00000017241	3.05091	5e-05	0.0005577
TNFRSF21	ENSECAG00000017269	1.45268	5e-05	0.0005577
KRT13	ENSECAG00000017274	8.48351	5e-05	0.0005577
PLSCR1	ENSECAG00000017295	3.50638	5e-05	0.0005577
MAPK8IP2	ENSECAG00000017304	2.71359	5e-05	0.0005577
-	ENSECAG00000017324	2.66374	5e-05	0.0005577
MS4A7	ENSECAG00000017347	2.82932	5e-05	0.0005577
DPP4	ENSECAG00000017357	inf	5e-05	0.0005577
-	ENSECAG00000017381	3.22798	5e-05	0.0005577
KIF1C	ENSECAG00000017390	-1.17061	5e-05	0.0005577
ZC3HAV1	ENSECAG00000017394	1.81944	5e-05	0.0005577
TMEM173	ENSECAG00000017396	4.73424	5e-05	0.0005577
CD180	ENSECAG00000017398	2.70796	5e-05	0.0005577
-	ENSECAG00000017399	4.2838	5e-05	0.0005577
PIK3R5	ENSECAG00000017425	2.24489	5e-05	0.0005577
PRSS22	ENSECAG00000017432	1.67575	5e-05	0.0005577
TNC	ENSECAG00000017433	2.63988	5e-05	0.0005577
TREM1	ENSECAG00000017436	5.19181	5e-05	0.0005577
CYTIP	ENSECAG00000017457	3.34418	5e-05	0.0005577
MLKL	ENSECAG00000017558	2.70428	5e-05	0.0005577
MVB12B	ENSECAG00000017566	-2.29092	5e-05	0.0005577
MOCOS	ENSECAG00000017630	1.82971	5e-05	0.0005577
GBP5	ENSECAG00000017642	3.36382	5e-05	0.0005577
ENDOD1	ENSECAG00000017667	2.65061	5e-05	0.0005577
ALDH2	ENSECAG00000017673	-1.70443	5e-05	0.0005577
PLK1	ENSECAG00000017777	2.36213	5e-05	0.0005577
SH2D4A	ENSECAG00000017779	1.7716	5e-05	0.0005577
IRF1	ENSECAG00000017794	2.85127	5e-05	0.0005577
NCAPD2	ENSECAG00000017796	1.77368	5e-05	0.0005577
MYO1G	ENSECAG00000017799	4.41868	5e-05	0.0005577
ABCB1	ENSECAG00000017842	-3.55078	5e-05	0.0005577
TYRO3	ENSECAG00000017862	-2.31066	5e-05	0.0005577
CDC42BPA	ENSECAG00000017881	-1.52038	5e-05	0.0005577
CORO2A	ENSECAG00000017890	2.55555	5e-05	0.0005577
CCDC88B	ENSECAG00000017900	2.07586	5e-05	0.0005577
LTBP4	ENSECAG00000017905	-1.88001	5e-05	0.0005577
PRC1	ENSECAG00000017906	3.84927	5e-05	0.0005577
PSME2	ENSECAG00000017910	1.90956	5e-05	0.0005577
CYBB	ENSECAG00000017917	2.96971	5e-05	0.0005577
ADAM19	ENSECAG00000017922	2.80738	5e-05	0.0005577
FOSB	ENSECAG00000018002	-2.60433	5e-05	0.0005577
FAR2	ENSECAG00000018016	-3.45802	5e-05	0.0005577
CD2AP	ENSECAG00000018037	1.3009	5e-05	0.0005577
LAMA1	ENSECAG00000018061	-3.39489	5e-05	0.0005577
LYZ	ENSECAG00000018113	3.13206	5e-05	0.0005577
JAK3	ENSECAG00000018212	2.15936	5e-05	0.0005577
EPHX3	ENSECAG00000018245	2.47667	5e-05	0.0005577
TRANK1	ENSECAG00000018264	1.67868	5e-05	0.0005577
TNIK	ENSECAG00000018307	2.7717	5e-05	0.0005577
CBX6	ENSECAG00000018311	-2.63823	5e-05	0.0005577
TIMP3	ENSECAG00000018314	2.19907	5e-05	0.0005577
KLHL23	ENSECAG00000018323	-1.98064	5e-05	0.0005577
IKZF1	ENSECAG00000018339	4.53115	5e-05	0.0005577
EDEM3	ENSECAG00000018383	1.66164	5e-05	0.0005577
DTX2	ENSECAG00000018425	1.61149	5e-05	0.0005577
ERF	ENSECAG00000018426	-1.69615	5e-05	0.0005577
TPX2	ENSECAG00000018476	5.21385	5e-05	0.0005577
ERMP1	ENSECAG00000018498	2.84401	5e-05	0.0005577
PARP3	ENSECAG00000018503	2.62159	5e-05	0.0005577
CDH5	ENSECAG00000018507	-1.63444	5e-05	0.0005577
SORBS1	ENSECAG00000018511	-1.74542	5e-05	0.0005577
FANCD2	ENSECAG00000018519	2.87827	5e-05	0.0005577
SALL4	ENSECAG00000018533	-2.24857	5e-05	0.0005577
TP63	ENSECAG00000018546	-3.15643	5e-05	0.0005577
FAM122B	ENSECAG00000018643	-1.91794	5e-05	0.0005577
UCP2	ENSECAG00000018649	2.20203	5e-05	0.0005577
ETNPPL	ENSECAG00000018724	-2.52834	5e-05	0.0005577
SLC9A6	ENSECAG00000018757	-1.78102	5e-05	0.0005577
GIMAP8	ENSECAG00000018802	2.8854	5e-05	0.0005577
GUCY2C	ENSECAG00000018813	2.25277	5e-05	0.0005577
-	ENSECAG00000018831	-1.74954	5e-05	0.0005577
CGA	ENSECAG00000018841	4.78157	5e-05	0.0005577
ADGRL3	ENSECAG00000018863	2.57876	5e-05	0.0005577
IVNS1ABP	ENSECAG00000018870	-1.71093	5e-05	0.0005577
PSMB8	ENSECAG00000018887	3.64039	5e-05	0.0005577
ZNF292	ENSECAG00000018906	1.66796	5e-05	0.0005577
PTK2B	ENSECAG00000018924	1.913	5e-05	0.0005577
JPT1	ENSECAG00000018943	1.60461	5e-05	0.0005577
-	ENSECAG00000018954	4.55846	5e-05	0.0005577
PLEK	ENSECAG00000018996	3.6096	5e-05	0.0005577
IGKV5-2	ENSECAG00000019048	inf	5e-05	0.0005577
OSBPL7	ENSECAG00000019067	1.32125	5e-05	0.0005577
TM4SF1	ENSECAG00000019071	1.69926	5e-05	0.0005577
SORL1	ENSECAG00000019083	2.51602	5e-05	0.0005577
MFSD9	ENSECAG00000019151	-2.14928	5e-05	0.0005577
PPP2R2B	ENSECAG00000019153	2.33789	5e-05	0.0005577
SLC35F2	ENSECAG00000019266	2.02359	5e-05	0.0005577
-	ENSECAG00000019309	3.90136	5e-05	0.0005577
ALDH1A1	ENSECAG00000019343	2.4696	5e-05	0.0005577
-	ENSECAG00000019352	4.85418	5e-05	0.0005577
S100A10	ENSECAG00000019382	1.49086	5e-05	0.0005577
HERC6	ENSECAG00000019411	2.9271	5e-05	0.0005577
KDR	ENSECAG00000019429	-2.03003	5e-05	0.0005577
CD2	ENSECAG00000019437	4.28091	5e-05	0.0005577
RASSF5	ENSECAG00000019451	2.64756	5e-05	0.0005577
EQMCE1	ENSECAG00000019474	1.44234	5e-05	0.0005577
YTHDF1	ENSECAG00000019475	-1.54131	5e-05	0.0005577
ACTN1	ENSECAG00000019476	1.47691	5e-05	0.0005577
INPP5D	ENSECAG00000019497	1.54903	5e-05	0.0005577
ISG20	ENSECAG00000019499	3.54162	5e-05	0.0005577
SP110	ENSECAG00000019621	2.37765	5e-05	0.0005577
OSTF1	ENSECAG00000019624	1.23257	5e-05	0.0005577
TENT5C	ENSECAG00000019626	3.30224	5e-05	0.0005577
MCM2	ENSECAG00000019631	1.59479	5e-05	0.0005577
IGFBP6	ENSECAG00000019633	2.85205	5e-05	0.0005577
THBS4	ENSECAG00000019665	-4.18435	5e-05	0.0005577
UBA7	ENSECAG00000019670	1.78619	5e-05	0.0005577
LTBP1	ENSECAG00000019691	-1.40575	5e-05	0.0005577
PIK3CG	ENSECAG00000019708	3.46355	5e-05	0.0005577
PGD	ENSECAG00000019711	1.16796	5e-05	0.0005577
-	ENSECAG00000019767	2.09826	5e-05	0.0005577
-	ENSECAG00000019780	3.43731	5e-05	0.0005577
SERPINE1	ENSECAG00000019781	2.25279	5e-05	0.0005577
RAB11FIP2	ENSECAG00000019791	-1.32183	5e-05	0.0005577
GPR137B	ENSECAG00000019821	-2.22411	5e-05	0.0005577
NLRC4	ENSECAG00000019830	2.70127	5e-05	0.0005577
-	ENSECAG00000019875	1.96276	5e-05	0.0005577
ANKS1A	ENSECAG00000019918	-1.49087	5e-05	0.0005577
GLDN	ENSECAG00000019919	-2.28719	5e-05	0.0005577
-	ENSECAG00000019932	3.49943	5e-05	0.0005577
CTSO	ENSECAG00000020037	1.66727	5e-05	0.0005577
JCHAIN	ENSECAG00000020041	3.84364	5e-05	0.0005577
FOXF1	ENSECAG00000020094	-1.77877	5e-05	0.0005577
SELL	ENSECAG00000020122	4.35255	5e-05	0.0005577
SLC2A10	ENSECAG00000020226	-2.62717	5e-05	0.0005577
TUBB	ENSECAG00000020234	1.72374	5e-05	0.0005577
GRAMD1B	ENSECAG00000020238	-1.52104	5e-05	0.0005577
SLC2A12	ENSECAG00000020239	-3.06968	5e-05	0.0005577
43717	ENSECAG00000020246	1.86296	5e-05	0.0005577
CCL25	ENSECAG00000020264	inf	5e-05	0.0005577
SLC4A11	ENSECAG00000020277	5.80422	5e-05	0.0005577
DCLK3	ENSECAG00000020294	-1.99295	5e-05	0.0005577
ANO1	ENSECAG00000020314	4.25438	5e-05	0.0005577
DRB	ENSECAG00000020358	2.47341	5e-05	0.0005577
ISM2	ENSECAG00000020395	#NAME?	5e-05	0.0005577
-	ENSECAG00000020462	1.44539	5e-05	0.0005577
TNFRSF17	ENSECAG00000020490	inf	5e-05	0.0005577
MCM3	ENSECAG00000020506	1.71991	5e-05	0.0005577
GLIS3	ENSECAG00000020544	2.50684	5e-05	0.0005577
-	ENSECAG00000020556	4.44262	5e-05	0.0005577
PLCB2	ENSECAG00000020647	3.42872	5e-05	0.0005577
ECHDC1	ENSECAG00000020652	-1.76296	5e-05	0.0005577
ROBO4	ENSECAG00000020664	-1.63387	5e-05	0.0005577
HIF3A	ENSECAG00000020693	-3.09886	5e-05	0.0005577
NHS	ENSECAG00000020766	-2.89688	5e-05	0.0005577
PELP1	ENSECAG00000020780	-2.0141	5e-05	0.0005577
CAVIN2	ENSECAG00000020842	-1.70769	5e-05	0.0005577
MNDA	ENSECAG00000020878	3.26969	5e-05	0.0005577
TAGAP	ENSECAG00000020888	3.77431	5e-05	0.0005577
RELB	ENSECAG00000020898	1.81825	5e-05	0.0005577
ATP9A	ENSECAG00000020949	-1.48977	5e-05	0.0005577
BTK	ENSECAG00000020984	3.14824	5e-05	0.0005577
-	ENSECAG00000020991	1.92023	5e-05	0.0005577
NLGN3	ENSECAG00000020995	-2.17578	5e-05	0.0005577
GUCY1B1	ENSECAG00000021009	-2.28856	5e-05	0.0005577
SLC6A14	ENSECAG00000021061	4.20875	5e-05	0.0005577
RAPGEF6	ENSECAG00000021067	1.77987	5e-05	0.0005577
CLDN1	ENSECAG00000021074	1.73457	5e-05	0.0005577
KLF15	ENSECAG00000021092	-1.93921	5e-05	0.0005577
CEP72	ENSECAG00000021103	2.49808	5e-05	0.0005577
PFN1	ENSECAG00000021116	1.22999	5e-05	0.0005577
AQP3	ENSECAG00000021134	1.37714	5e-05	0.0005577
FHOD3	ENSECAG00000021186	-2.349	5e-05	0.0005577
PEAR1	ENSECAG00000021192	-1.39249	5e-05	0.0005577
GBP1	ENSECAG00000021220	4.79488	5e-05	0.0005577
-	ENSECAG00000021277	3.11737	5e-05	0.0005577
SHISA4	ENSECAG00000021280	3.191	5e-05	0.0005577
-	ENSECAG00000021292	-2.01631	5e-05	0.0005577
SHMT2	ENSECAG00000021295	2.17439	5e-05	0.0005577
ZNF362	ENSECAG00000021304	1.49492	5e-05	0.0005577
RND3	ENSECAG00000021310	1.46131	5e-05	0.0005577
ADGRG1	ENSECAG00000021413	1.15091	5e-05	0.0005577
-	ENSECAG00000021420	4.84427	5e-05	0.0005577
C1R	ENSECAG00000021429	2.73339	5e-05	0.0005577
PADI1	ENSECAG00000021448	4.30322	5e-05	0.0005577
CEMIP2	ENSECAG00000021484	-1.40218	5e-05	0.0005577
-	ENSECAG00000021518	-2.95924	5e-05	0.0005577
EZH2	ENSECAG00000021529	2.51029	5e-05	0.0005577
ADGRL1	ENSECAG00000021555	-2.10895	5e-05	0.0005577
LCP2	ENSECAG00000021603	3.224	5e-05	0.0005577
ITM2C	ENSECAG00000021617	-1.17668	5e-05	0.0005577
FHDC1	ENSECAG00000021646	-2.55489	5e-05	0.0005577
EMP2	ENSECAG00000021684	-2.1112	5e-05	0.0005577
FLT1	ENSECAG00000021700	-1.24684	5e-05	0.0005577
LPCAT1	ENSECAG00000021716	-1.34852	5e-05	0.0005577
PCOLCE	ENSECAG00000021766	2.1214	5e-05	0.0005577
CRYBG2	ENSECAG00000021813	1.39485	5e-05	0.0005577
PPP1R17	ENSECAG00000021847	-2.90164	5e-05	0.0005577
VLDLR	ENSECAG00000021859	-2.05531	5e-05	0.0005577
RHBDF2	ENSECAG00000021951	1.34074	5e-05	0.0005577
ITGB6	ENSECAG00000021969	3.67549	5e-05	0.0005577
-	ENSECAG00000021996	1.82058	5e-05	0.0005577
MST1	ENSECAG00000021998	-2.19738	5e-05	0.0005577
SOX9	ENSECAG00000022037	2.48885	5e-05	0.0005577
GAPDH	ENSECAG00000022051	2.0462	5e-05	0.0005577
DRB	ENSECAG00000022072	4.47084	5e-05	0.0005577
DEF6	ENSECAG00000022088	1.32599	5e-05	0.0005577
SLC2A5	ENSECAG00000022093	3.47215	5e-05	0.0005577
SEMA3G	ENSECAG00000022121	-1.73918	5e-05	0.0005577
VNN1	ENSECAG00000022135	-2.22206	5e-05	0.0005577
SMC4	ENSECAG00000022164	1.57923	5e-05	0.0005577
AKAP12	ENSECAG00000022166	-1.73646	5e-05	0.0005577
CASP3	ENSECAG00000022197	1.7079	5e-05	0.0005577
PCMTD1	ENSECAG00000022204	-1.30069	5e-05	0.0005577
ANKRD22	ENSECAG00000022239	2.22517	5e-05	0.0005577
MOSPD1	ENSECAG00000022243	-2.25587	5e-05	0.0005577
-	ENSECAG00000022252	1.60968	5e-05	0.0005577
NRGN	ENSECAG00000022257	#NAME?	5e-05	0.0005577
ADCY6	ENSECAG00000022288	-1.52663	5e-05	0.0005577
PDXK	ENSECAG00000022301	-1.71007	5e-05	0.0005577
STAT2	ENSECAG00000022326	1.6365	5e-05	0.0005577
B4GALNT4	ENSECAG00000022353	4.45844	5e-05	0.0005577
EIF4E1B	ENSECAG00000022357	2.1801	5e-05	0.0005577
TOX	ENSECAG00000022430	inf	5e-05	0.0005577
PLD4	ENSECAG00000022446	2.98222	5e-05	0.0005577
INHBA	ENSECAG00000022448	2.50863	5e-05	0.0005577
USP15	ENSECAG00000022494	1.37405	5e-05	0.0005577
AREG	ENSECAG00000022525	4.0737	5e-05	0.0005577
FMNL1	ENSECAG00000022527	2.84259	5e-05	0.0005577
GPRC5B	ENSECAG00000022533	-2.03521	5e-05	0.0005577
MYPOP	ENSECAG00000022547	-3.01732	5e-05	0.0005577
DSC3	ENSECAG00000022564	1.51077	5e-05	0.0005577
TMEM154	ENSECAG00000022568	2.1577	5e-05	0.0005577
USP25	ENSECAG00000022573	1.26233	5e-05	0.0005577
NT5C2	ENSECAG00000022574	1.71197	5e-05	0.0005577
ATP6V1B1	ENSECAG00000022593	2.71773	5e-05	0.0005577
PARP12	ENSECAG00000022601	1.81581	5e-05	0.0005577
TAP1	ENSECAG00000022610	3.58415	5e-05	0.0005577
PLD1	ENSECAG00000022638	-1.90381	5e-05	0.0005577
PSD4	ENSECAG00000022660	-1.31131	5e-05	0.0005577
LY5	ENSECAG00000022703	2.8245	5e-05	0.0005577
IL16	ENSECAG00000022705	2.41583	5e-05	0.0005577
PCDH18	ENSECAG00000022715	-1.42514	5e-05	0.0005577
FOLH1	ENSECAG00000022737	-3.27931	5e-05	0.0005577
ARHGEF37	ENSECAG00000022738	-3.2632	5e-05	0.0005577
CDC42EP3	ENSECAG00000022741	-1.34952	5e-05	0.0005577
APBB1IP	ENSECAG00000022742	1.73094	5e-05	0.0005577
PTPRM	ENSECAG00000022845	-1.36217	5e-05	0.0005577
PDE4DIP	ENSECAG00000022891	-2.67968	5e-05	0.0005577
RTN2	ENSECAG00000022897	-1.42438	5e-05	0.0005577
-	ENSECAG00000022912	3.2609	5e-05	0.0005577
GMPR	ENSECAG00000022923	-1.5777	5e-05	0.0005577
LPCAT4	ENSECAG00000022962	1.9698	5e-05	0.0005577
PLXNC1	ENSECAG00000022971	2.69818	5e-05	0.0005577
PLEKHN1	ENSECAG00000022981	3.36488	5e-05	0.0005577
-	ENSECAG00000022992	inf	5e-05	0.0005577
LCP1	ENSECAG00000023009	1.89877	5e-05	0.0005577
NOV	ENSECAG00000023039	1.96724	5e-05	0.0005577
ITGB2	ENSECAG00000023061	2.00383	5e-05	0.0005577
GPCPD1	ENSECAG00000023076	1.6408	5e-05	0.0005577
KCNK5	ENSECAG00000023134	2.35011	5e-05	0.0005577
DOK2	ENSECAG00000023145	1.8901	5e-05	0.0005577
SCIN	ENSECAG00000023149	3.19099	5e-05	0.0005577
SCMH1	ENSECAG00000023200	-1.85312	5e-05	0.0005577
ARHGAP4	ENSECAG00000023201	3.07588	5e-05	0.0005577
RTP4	ENSECAG00000023264	2.93841	5e-05	0.0005577
PDCD1	ENSECAG00000023275	inf	5e-05	0.0005577
FADS1	ENSECAG00000023280	-2.22389	5e-05	0.0005577
43714	ENSECAG00000023315	2.14273	5e-05	0.0005577
ID3	ENSECAG00000023322	-1.58132	5e-05	0.0005577
KIF20B	ENSECAG00000023331	2.92338	5e-05	0.0005577
DHCR7	ENSECAG00000023341	-1.99934	5e-05	0.0005577
SLC26A2	ENSECAG00000023363	-1.70746	5e-05	0.0005577
KCNK6	ENSECAG00000023395	1.97652	5e-05	0.0005577
SMPDL3A	ENSECAG00000023408	1.35905	5e-05	0.0005577
PRX	ENSECAG00000023423	-2.60852	5e-05	0.0005577
TRPM2	ENSECAG00000023430	2.99013	5e-05	0.0005577
ATL2	ENSECAG00000023470	-1.86456	5e-05	0.0005577
FAM49B	ENSECAG00000023517	1.75924	5e-05	0.0005577
CIITA	ENSECAG00000023534	4.24846	5e-05	0.0005577
CLEC4F	ENSECAG00000023562	inf	5e-05	0.0005577
C28H12orf45	ENSECAG00000023579	-1.70958	5e-05	0.0005577
TNFAIP8	ENSECAG00000023583	2.02742	5e-05	0.0005577
DMXL1	ENSECAG00000023584	-1.27865	5e-05	0.0005577
KLHDC7A	ENSECAG00000023604	-3.26321	5e-05	0.0005577
SLAMF8	ENSECAG00000023720	3.89568	5e-05	0.0005577
TIAM2	ENSECAG00000023722	-1.51643	5e-05	0.0005577
IL1A	ENSECAG00000023727	5.24829	5e-05	0.0005577
MMP1	ENSECAG00000023733	3.66726	5e-05	0.0005577
RNPEP	ENSECAG00000023740	1.48896	5e-05	0.0005577
FITM2	ENSECAG00000023757	-2.42715	5e-05	0.0005577
TGM3	ENSECAG00000023860	5.92168	5e-05	0.0005577
RPS6KA5	ENSECAG00000023892	-2.34038	5e-05	0.0005577
SERPINB5	ENSECAG00000023893	4.13548	5e-05	0.0005577
RTL5	ENSECAG00000023894	-2.2092	5e-05	0.0005577
BAK1	ENSECAG00000023902	1.90543	5e-05	0.0005577
NXN	ENSECAG00000023912	-2.07826	5e-05	0.0005577
DUOX1	ENSECAG00000023918	3.32705	5e-05	0.0005577
E2F2	ENSECAG00000023922	4.66051	5e-05	0.0005577
CCL2	ENSECAG00000023949	3.14451	5e-05	0.0005577
S100P	ENSECAG00000023992	5.07298	5e-05	0.0005577
CALCOCO1	ENSECAG00000024023	-1.3069	5e-05	0.0005577
EFHD1	ENSECAG00000024045	-1.88064	5e-05	0.0005577
DDX60L	ENSECAG00000024062	3.07438	5e-05	0.0005577
JCAD	ENSECAG00000024077	-1.29329	5e-05	0.0005577
ITGAX	ENSECAG00000024082	2.86575	5e-05	0.0005577
CD19	ENSECAG00000024105	3.50444	5e-05	0.0005577
CHST1	ENSECAG00000024106	2.21531	5e-05	0.0005577
FAM83B	ENSECAG00000024109	1.46792	5e-05	0.0005577
CENPF	ENSECAG00000024127	4.50169	5e-05	0.0005577
ENDOU	ENSECAG00000024137	-1.75331	5e-05	0.0005577
SCML4	ENSECAG00000024152	3.19906	5e-05	0.0005577
GRB10	ENSECAG00000024158	-1.34457	5e-05	0.0005577
DDX60	ENSECAG00000024167	3.00272	5e-05	0.0005577
TRAPPC9	ENSECAG00000024191	-1.58704	5e-05	0.0005577
A2ML1	ENSECAG00000024232	4.55999	5e-05	0.0005577
CASP10	ENSECAG00000024244	1.22219	5e-05	0.0005577
DQA	ENSECAG00000024259	2.2906	5e-05	0.0005577
B4GALT2	ENSECAG00000024265	-1.87177	5e-05	0.0005577
TFRC	ENSECAG00000024267	1.81162	5e-05	0.0005577
PTPN22	ENSECAG00000024298	4.11948	5e-05	0.0005577
CST6	ENSECAG00000024332	2.9125	5e-05	0.0005577
P2RY11	ENSECAG00000024335	2.74672	5e-05	0.0005577
MYO1E	ENSECAG00000024352	1.28624	5e-05	0.0005577
ZBTB16	ENSECAG00000024358	-1.81093	5e-05	0.0005577
CASP1	ENSECAG00000024367	1.69564	5e-05	0.0005577
SMAP2	ENSECAG00000024413	1.48054	5e-05	0.0005577
TBX4	ENSECAG00000024414	-1.98769	5e-05	0.0005577
IRF9	ENSECAG00000024429	1.4891	5e-05	0.0005577
SPI1	ENSECAG00000024457	2.31224	5e-05	0.0005577
SH3RF2	ENSECAG00000024467	3.03818	5e-05	0.0005577
RUSC2	ENSECAG00000024530	-1.65435	5e-05	0.0005577
TTC39B	ENSECAG00000024552	2.25638	5e-05	0.0005577
NFIB	ENSECAG00000024578	-1.72412	5e-05	0.0005577
SYT16	ENSECAG00000024583	-1.7317	5e-05	0.0005577
S100A14	ENSECAG00000024619	2.37553	5e-05	0.0005577
-	ENSECAG00000024637	2.79737	5e-05	0.0005577
CCL3	ENSECAG00000024640	inf	5e-05	0.0005577
FADS2	ENSECAG00000024650	-2.87283	5e-05	0.0005577
CYTH4	ENSECAG00000024727	3.12662	5e-05	0.0005577
KIF21B	ENSECAG00000024729	2.9082	5e-05	0.0005577
NOS2	ENSECAG00000024761	-2.43182	5e-05	0.0005577
PRKD2	ENSECAG00000024775	1.75346	5e-05	0.0005577
CORO1A	ENSECAG00000024788	4.62046	5e-05	0.0005577
-	ENSECAG00000024790	1.78175	5e-05	0.0005577
PDGFRB	ENSECAG00000024793	-1.58811	5e-05	0.0005577
PDE3B	ENSECAG00000024797	3.86907	5e-05	0.0005577
MST1R	ENSECAG00000024812	2.95816	5e-05	0.0005577
P4HA2	ENSECAG00000024817	1.29897	5e-05	0.0005577
FABP3	ENSECAG00000024852	-1.59482	5e-05	0.0005577
SMTNL2	ENSECAG00000024872	1.24059	5e-05	0.0005577
FADS3	ENSECAG00000024915	-2.38958	5e-05	0.0005577
KLF9	ENSECAG00000024925	-1.46855	5e-05	0.0005577
SLCO2A1	ENSECAG00000024948	-1.55419	5e-05	0.0005577
FBXO39	ENSECAG00000024959	3.31989	5e-05	0.0005577
XAF1	ENSECAG00000024961	3.41881	5e-05	0.0005577
SLC22A18	ENSECAG00000024975	-3.80658	5e-05	0.0005577
RAP2B	ENSECAG00000024986	1.83064	5e-05	0.0005577
DDAH1	ENSECAG00000024997	-2.0052	5e-05	0.0005577
PACSIN3	ENSECAG00000025103	-1.85183	5e-05	0.0005577
NDRG1	ENSECAG00000025129	1.50467	5e-05	0.0005577
SYDE2	ENSECAG00000025133	-1.48184	5e-05	0.0005577
GALE	ENSECAG00000025140	1.48326	5e-05	0.0005577
ELF4	ENSECAG00000025149	1.67466	5e-05	0.0005577
-	ENSECAG00000026891	inf	5e-05	0.0005577
PKP3	ENSECAG00000026948	1.64202	5e-05	0.0005577
-	ENSECAG00000027833	inf	5e-05	0.0005577
ADAM8	ENSECAG00000028085	-1.88206	5e-05	0.0005577
-	ENSECAG00000028160	inf	5e-05	0.0005577
-	ENSECAG00000028267	1.86086	5e-05	0.0005577
SRXN1	ENSECAG00000028292	2.08102	5e-05	0.0005577
-	ENSECAG00000028459	1.84294	5e-05	0.0005577
-	ENSECAG00000028562	-2.56438	5e-05	0.0005577
-	ENSECAG00000028581	1.8173	5e-05	0.0005577
-	ENSECAG00000028824	inf	5e-05	0.0005577
-	ENSECAG00000028903	6.65515	5e-05	0.0005577
-	ENSECAG00000028933	-2.54274	5e-05	0.0005577
NME1	ENSECAG00000028963	2.24855	5e-05	0.0005577
-	ENSECAG00000029003	2.46095	5e-05	0.0005577
-	ENSECAG00000029196	3.8498	5e-05	0.0005577
-	ENSECAG00000029287	-4.55249	5e-05	0.0005577
-	ENSECAG00000029437	5.11131	5e-05	0.0005577
CHI3L1	ENSECAG00000029465	6.01449	5e-05	0.0005577
SLC2A6	ENSECAG00000029514	3.01588	5e-05	0.0005577
-	ENSECAG00000029620	inf	5e-05	0.0005577
-	ENSECAG00000029716	2.39293	5e-05	0.0005577
CCT8L2	ENSECAG00000029961	#NAME?	5e-05	0.0005577
-	ENSECAG00000029962	4.51461	5e-05	0.0005577
-	ENSECAG00000029999	4.1078	5e-05	0.0005577
-	ENSECAG00000030081	-4.54418	5e-05	0.0005577
-	ENSECAG00000030390	-3.25795	5e-05	0.0005577
-	ENSECAG00000030436	3.10188	5e-05	0.0005577
LIF	ENSECAG00000030554	2.23334	5e-05	0.0005577
PALM3	ENSECAG00000030644	4.43541	5e-05	0.0005577
-	ENSECAG00000030648	2.44725	5e-05	0.0005577
NEU2	ENSECAG00000030943	2.61327	5e-05	0.0005577
ID1	ENSECAG00000031172	-2.20428	5e-05	0.0005577
PIM3	ENSECAG00000031204	-1.65245	5e-05	0.0005577
-	ENSECAG00000031322	3.76802	5e-05	0.0005577
PLCH2	ENSECAG00000031378	-2.71641	5e-05	0.0005577
CDKN1C	ENSECAG00000031389	-1.9882	5e-05	0.0005577
-	ENSECAG00000031528	inf	5e-05	0.0005577
MTUS1	ENSECAG00000031983	-1.57351	5e-05	0.0005577
-	ENSECAG00000032026	4.05601	5e-05	0.0005577
-	ENSECAG00000032051	-2.18571	5e-05	0.0005577
-	ENSECAG00000032123	3.16584	5e-05	0.0005577
-	ENSECAG00000032286	-2.54322	5e-05	0.0005577
KLK10	ENSECAG00000032427	7.08108	5e-05	0.0005577
-	ENSECAG00000032492	3.74074	5e-05	0.0005577
-	ENSECAG00000032595	2.07488	5e-05	0.0005577
MHCB3	ENSECAG00000032745	3.1187	5e-05	0.0005577
-	ENSECAG00000032776	5.09448	5e-05	0.0005577
CLEC12A	ENSECAG00000032794	2.29674	5e-05	0.0005577
-	ENSECAG00000032818	2.45152	5e-05	0.0005577
-	ENSECAG00000032926	4.06198	5e-05	0.0005577
Eqca-2	ENSECAG00000032985	3.08658	5e-05	0.0005577
-	ENSECAG00000033029	2.39197	5e-05	0.0005577
-	ENSECAG00000033152	3.70828	5e-05	0.0005577
RF01877	ENSECAG00000033179	inf	5e-05	0.0005577
-	ENSECAG00000033354	inf	5e-05	0.0005577
LGALS3BP	ENSECAG00000033385	4.05962	5e-05	0.0005577
TSC22D3	ENSECAG00000033399	-1.54158	5e-05	0.0005577
-	ENSECAG00000033636	-2.37873	5e-05	0.0005577
-	ENSECAG00000033690	1.54884	5e-05	0.0005577
-	ENSECAG00000033856	2.60907	5e-05	0.0005577
-	ENSECAG00000034476	2.72854	5e-05	0.0005577
-	ENSECAG00000034621	inf	5e-05	0.0005577
-	ENSECAG00000034754	1.8761	5e-05	0.0005577
C6orf132	ENSECAG00000034930	2.17251	5e-05	0.0005577
-	ENSECAG00000035094	2.54337	5e-05	0.0005577
IGFBP2	ENSECAG00000035279	1.52446	5e-05	0.0005577
-	ENSECAG00000035439	3.19285	5e-05	0.0005577
-	ENSECAG00000035575	2.13961	5e-05	0.0005577
PLA2G2D	ENSECAG00000035952	inf	5e-05	0.0005577
-	ENSECAG00000036105	5.76868	5e-05	0.0005577
ADRB1	ENSECAG00000036130	-2.82302	5e-05	0.0005577
-	ENSECAG00000036248	-1.97391	5e-05	0.0005577
-	ENSECAG00000036591	-2.71072	5e-05	0.0005577
CCL27	ENSECAG00000036671	3.96215	5e-05	0.0005577
SPINK9	ENSECAG00000036703	inf	5e-05	0.0005577
CMTM7	ENSECAG00000036991	-1.63046	5e-05	0.0005577
-	ENSECAG00000036993	-3.27536	5e-05	0.0005577
-	ENSECAG00000037076	-2.29297	5e-05	0.0005577
TRAF3	ENSECAG00000037175	2.09689	5e-05	0.0005577
-	ENSECAG00000037215	-1.46148	5e-05	0.0005577
-	ENSECAG00000037470	-3.68662	5e-05	0.0005577
-	ENSECAG00000037579	inf	5e-05	0.0005577
-	ENSECAG00000037583	inf	5e-05	0.0005577
EQMHCB2	ENSECAG00000037715	2.80445	5e-05	0.0005577
-	ENSECAG00000037934	5.83451	5e-05	0.0005577
AEN	ENSECAG00000037942	1.84909	5e-05	0.0005577
-	ENSECAG00000037985	2.73766	5e-05	0.0005577
MICALL2	ENSECAG00000038021	1.98586	5e-05	0.0005577
-	ENSECAG00000038236	-2.22913	5e-05	0.0005577
-	ENSECAG00000038282	-2.35284	5e-05	0.0005577
-	ENSECAG00000038375	-1.91048	5e-05	0.0005577
-	ENSECAG00000038379	3.19631	5e-05	0.0005577
-	ENSECAG00000038391	2.64413	5e-05	0.0005577
-	ENSECAG00000038455	inf	5e-05	0.0005577
-	ENSECAG00000038492	inf	5e-05	0.0005577
FAM200A	ENSECAG00000038549	-1.64619	5e-05	0.0005577
-	ENSECAG00000038616	-2.46607	5e-05	0.0005577
-	ENSECAG00000038645	-3.19047	5e-05	0.0005577
CCL8	ENSECAG00000038853	3.84264	5e-05	0.0005577
KRT6A	ENSECAG00000039058	3.93124	5e-05	0.0005577
-	ENSECAG00000039093	-3.07224	5e-05	0.0005577
-	ENSECAG00000039437	inf	5e-05	0.0005577
-	ENSECAG00000039481	inf	5e-05	0.0005577
-	ENSECAG00000039599	inf	5e-05	0.0005577
-	ENSECAG00000039737	2.94114	5e-05	0.0005577
-	ENSECAG00000039865	2.23251	5e-05	0.0005577
-	ENSECAG00000040039	5.18326	5e-05	0.0005577
-	ENSECAG00000040447	-2.82662	5e-05	0.0005577
-	ENSECAG00000040461	3.19584	5e-05	0.0005577
-	ENSECAG00000040532	4.03645	5e-05	0.0005577
MARCKSL1	ENSECAG00000040546	3.85823	5e-05	0.0005577
-	ENSECAG00000040634	5.0208	5e-05	0.0005577
ACOT11	ENSECAG00000000113	1.62402	0.0001	0.00103844
AMPD3	ENSECAG00000000816	1.16103	0.0001	0.00103844
-	ENSECAG00000000893	2.05353	0.0001	0.00103844
TOB2	ENSECAG00000001192	-1.10545	0.0001	0.00103844
KCTD11	ENSECAG00000002911	1.94533	0.0001	0.00103844
PRKD1	ENSECAG00000005719	-1.2908	0.0001	0.00103844
TTC21A	ENSECAG00000006305	2.45111	0.0001	0.00103844
ZRSR2	ENSECAG00000006454	1.45611	0.0001	0.00103844
STK17A	ENSECAG00000006915	1.29126	0.0001	0.00103844
RBM38	ENSECAG00000007700	2.42695	0.0001	0.00103844
PLEKHA8	ENSECAG00000007737	-1.56308	0.0001	0.00103844
TTC19	ENSECAG00000008225	-1.7332	0.0001	0.00103844
CALM2	ENSECAG00000008396	1.42433	0.0001	0.00103844
WNT7A	ENSECAG00000009213	-1.81265	0.0001	0.00103844
STS	ENSECAG00000009398	-1.90274	0.0001	0.00103844
SH3GL2	ENSECAG00000009922	-1.78359	0.0001	0.00103844
PRDX4	ENSECAG00000010085	1.47659	0.0001	0.00103844
TRIB2	ENSECAG00000010405	-1.36243	0.0001	0.00103844
ALDH7A1	ENSECAG00000010547	-1.16649	0.0001	0.00103844
SELP	ENSECAG00000010918	1.53451	0.0001	0.00103844
MCOLN2	ENSECAG00000011008	-1.28581	0.0001	0.00103844
ADA2	ENSECAG00000011211	3.04217	0.0001	0.00103844
SFRP4	ENSECAG00000011498	1.84317	0.0001	0.00103844
NTN4	ENSECAG00000011891	-1.41816	0.0001	0.00103844
SWT1	ENSECAG00000012085	-1.2793	0.0001	0.00103844
PLS1	ENSECAG00000014408	1.28905	0.0001	0.00103844
DENND3	ENSECAG00000014691	2.07815	0.0001	0.00103844
MAP3K14	ENSECAG00000014800	1.48731	0.0001	0.00103844
GPRC5A	ENSECAG00000014921	1.70154	0.0001	0.00103844
CDIP1	ENSECAG00000015088	-1.89658	0.0001	0.00103844
-	ENSECAG00000015324	-1.1689	0.0001	0.00103844
ARHGEF15	ENSECAG00000015545	-1.48712	0.0001	0.00103844
-	ENSECAG00000015712	2.32767	0.0001	0.00103844
TRPM6	ENSECAG00000015942	-2.05728	0.0001	0.00103844
SLC17A5	ENSECAG00000015945	-2.13648	0.0001	0.00103844
ABLIM3	ENSECAG00000016129	1.47882	0.0001	0.00103844
UPK3B	ENSECAG00000016710	2.32839	0.0001	0.00103844
B3GNT2	ENSECAG00000016959	1.20487	0.0001	0.00103844
SLC15A2	ENSECAG00000017315	-3.87459	0.0001	0.00103844
KANK3	ENSECAG00000017445	-1.53816	0.0001	0.00103844
NCOA1	ENSECAG00000017819	-1.2883	0.0001	0.00103844
TLR2	ENSECAG00000018028	1.63093	0.0001	0.00103844
CHRNB1	ENSECAG00000018244	1.57921	0.0001	0.00103844
COLEC10	ENSECAG00000018266	-2.14745	0.0001	0.00103844
ZWILCH	ENSECAG00000018367	2.25849	0.0001	0.00103844
S100A11	ENSECAG00000019069	1.14864	0.0001	0.00103844
CWC25	ENSECAG00000019122	-1.22518	0.0001	0.00103844
GREB1L	ENSECAG00000019278	-1.31891	0.0001	0.00103844
MARVELD3	ENSECAG00000019511	1.48284	0.0001	0.00103844
LGALS12	ENSECAG00000019637	3.36001	0.0001	0.00103844
CLCA2	ENSECAG00000020901	2.75937	0.0001	0.00103844
RAP1GDS1	ENSECAG00000020913	1.61195	0.0001	0.00103844
CPXM1	ENSECAG00000021019	2.15492	0.0001	0.00103844
MAN1A1	ENSECAG00000021301	1.52255	0.0001	0.00103844
HMGCR	ENSECAG00000021330	-1.66114	0.0001	0.00103844
GYS1	ENSECAG00000021428	1.38038	0.0001	0.00103844
OGFR	ENSECAG00000021836	1.25074	0.0001	0.00103844
MFSD4A	ENSECAG00000022333	1.23836	0.0001	0.00103844
CTSS	ENSECAG00000022438	1.2939	0.0001	0.00103844
GJA5	ENSECAG00000022462	-1.83032	0.0001	0.00103844
RASGRP2	ENSECAG00000022956	1.87219	0.0001	0.00103844
STAT4	ENSECAG00000023170	3.24051	0.0001	0.00103844
-	ENSECAG00000023677	1.61522	0.0001	0.00103844
ME1	ENSECAG00000024482	1.22517	0.0001	0.00103844
AGO4	ENSECAG00000024686	-1.39639	0.0001	0.00103844
C7H19orf66	ENSECAG00000024957	1.6366	0.0001	0.00103844
RHOD	ENSECAG00000025032	1.57086	0.0001	0.00103844
TMEM117	ENSECAG00000025096	1.36649	0.0001	0.00103844
-	ENSECAG00000031156	3.48604	0.0001	0.00103844
-	ENSECAG00000032271	2.44455	0.0001	0.00103844
CCL24	ENSECAG00000032357	-1.5351	0.0001	0.00103844
-	ENSECAG00000032603	3.88743	0.0001	0.00103844
FAM53B	ENSECAG00000035894	1.27923	0.0001	0.00103844
TMEM229B	ENSECAG00000037382	-1.6949	0.0001	0.00103844
-	ENSECAG00000038332	1.31895	0.0001	0.00103844
-	ENSECAG00000038584	1.72724	0.0001	0.00103844
-	ENSECAG00000039578	-1.52425	0.0001	0.00103844
B2M	ENSECAG00000000685	2.15406	0.00015	0.00147568
SOCS3	ENSECAG00000001249	1.67308	0.00015	0.00147568
-	ENSECAG00000001949	3.61875	0.00015	0.00147568
S1PR3	ENSECAG00000003011	-1.73173	0.00015	0.00147568
TTYH3	ENSECAG00000005100	1.23817	0.00015	0.00147568
SAMD11	ENSECAG00000007281	-2.02967	0.00015	0.00147568
GALNT3	ENSECAG00000007974	1.49221	0.00015	0.00147568
LAMB3	ENSECAG00000008204	1.40012	0.00015	0.00147568
ALDH1A3	ENSECAG00000008871	2.0854	0.00015	0.00147568
NCF4	ENSECAG00000008957	2.56222	0.00015	0.00147568
MLANA	ENSECAG00000009103	inf	0.00015	0.00147568
-	ENSECAG00000009241	-1.41549	0.00015	0.00147568
AKAP1	ENSECAG00000009841	-1.12952	0.00015	0.00147568
RACGAP1	ENSECAG00000010821	4.88658	0.00015	0.00147568
ILT11B	ENSECAG00000011895	3.85586	0.00015	0.00147568
RCOR1	ENSECAG00000012168	1.61285	0.00015	0.00147568
CXCL6	ENSECAG00000012742	4.8216	0.00015	0.00147568
BTBD7	ENSECAG00000012986	-1.27856	0.00015	0.00147568
-	ENSECAG00000013276	1.1045	0.00015	0.00147568
STC1	ENSECAG00000013731	-1.16959	0.00015	0.00147568
ANO8	ENSECAG00000014273	1.19888	0.00015	0.00147568
MCM5	ENSECAG00000014368	1.31389	0.00015	0.00147568
RCAN1	ENSECAG00000014787	-1.53874	0.00015	0.00147568
KIF15	ENSECAG00000014953	3.54208	0.00015	0.00147568
-	ENSECAG00000015104	1.22686	0.00015	0.00147568
CD36	ENSECAG00000015229	-2.10226	0.00015	0.00147568
FARP1	ENSECAG00000015331	-1.14317	0.00015	0.00147568
TK1	ENSECAG00000016173	2.17956	0.00015	0.00147568
ARRDC2	ENSECAG00000016486	-1.48415	0.00015	0.00147568
DIPK2B	ENSECAG00000016492	-1.39645	0.00015	0.00147568
LPIN3	ENSECAG00000016882	1.56482	0.00015	0.00147568
NEK7	ENSECAG00000016977	1.35526	0.00015	0.00147568
TBX5	ENSECAG00000017114	-2.11938	0.00015	0.00147568
ST3GAL4	ENSECAG00000017156	1.30463	0.00015	0.00147568
WNT4	ENSECAG00000018933	2.35841	0.00015	0.00147568
PDZK1IP1	ENSECAG00000018934	inf	0.00015	0.00147568
ARL4A	ENSECAG00000019333	-1.11995	0.00015	0.00147568
PALD1	ENSECAG00000019695	-1.48259	0.00015	0.00147568
CCDC126	ENSECAG00000019742	-1.82727	0.00015	0.00147568
CGAS	ENSECAG00000019809	2.03848	0.00015	0.00147568
KRT7	ENSECAG00000020216	1.71548	0.00015	0.00147568
LDHA	ENSECAG00000020669	1.34646	0.00015	0.00147568
CLDN8	ENSECAG00000020713	-1.41869	0.00015	0.00147568
MMP8	ENSECAG00000021476	3.88213	0.00015	0.00147568
NME2	ENSECAG00000021658	1.31139	0.00015	0.00147568
AURKC	ENSECAG00000021736	2.90983	0.00015	0.00147568
-	ENSECAG00000021857	2.61843	0.00015	0.00147568
HK2	ENSECAG00000021905	-1.3157	0.00015	0.00147568
CACHD1	ENSECAG00000022152	-1.50575	0.00015	0.00147568
SATB1	ENSECAG00000023585	1.66783	0.00015	0.00147568
CTDSPL	ENSECAG00000023827	-1.92358	0.00015	0.00147568
DCLRE1C	ENSECAG00000023853	1.74615	0.00015	0.00147568
NCALD	ENSECAG00000024750	-1.76265	0.00015	0.00147568
-	ENSECAG00000029199	-1.85652	0.00015	0.00147568
-	ENSECAG00000029578	-1.52939	0.00015	0.00147568
LCMT2	ENSECAG00000031504	1.58167	0.00015	0.00147568
CNN2	ENSECAG00000032097	-1.2801	0.00015	0.00147568
-	ENSECAG00000034339	2.40208	0.00015	0.00147568
UQCR10	ENSECAG00000035153	1.11455	0.00015	0.00147568
GIPC1	ENSECAG00000037197	1.22111	0.00015	0.00147568
-	ENSECAG00000037706	1.60407	0.00015	0.00147568
PLEKHF1	ENSECAG00000039032	-1.43765	0.00015	0.00147568
PLXNA1	ENSECAG00000000022	-1.08491	0.0002	0.00189054
PTCH1	ENSECAG00000000141	-1.28602	0.0002	0.00189054
ADAMTS17	ENSECAG00000000579	1.67298	0.0002	0.00189054
CRY2	ENSECAG00000000940	-1.25774	0.0002	0.00189054
SESN1	ENSECAG00000001101	-1.24958	0.0002	0.00189054
MAP7D1	ENSECAG00000001581	1.12055	0.0002	0.00189054
POLE	ENSECAG00000001653	1.35718	0.0002	0.00189054
CD80	ENSECAG00000002211	1.84262	0.0002	0.00189054
RGS1	ENSECAG00000004942	1.23139	0.0002	0.00189054
CYLD	ENSECAG00000007240	1.25383	0.0002	0.00189054
NCAPG	ENSECAG00000007470	4.28591	0.0002	0.00189054
CBX5	ENSECAG00000008101	1.31547	0.0002	0.00189054
FAM111A	ENSECAG00000008106	1.57031	0.0002	0.00189054
ZNFX1	ENSECAG00000008210	1.84844	0.0002	0.00189054
PM20D1	ENSECAG00000008354	-1.3556	0.0002	0.00189054
NQO2	ENSECAG00000008386	-1.34392	0.0002	0.00189054
RIN1	ENSECAG00000010395	1.45231	0.0002	0.00189054
ISM1	ENSECAG00000010587	-1.92111	0.0002	0.00189054
MTMR7	ENSECAG00000010717	2.86307	0.0002	0.00189054
ADGRF1	ENSECAG00000011113	5.43912	0.0002	0.00189054
TMPRSS13	ENSECAG00000011308	1.72074	0.0002	0.00189054
CDCA7	ENSECAG00000011492	1.99857	0.0002	0.00189054
MYCBP2	ENSECAG00000011696	1.22978	0.0002	0.00189054
GAREM1	ENSECAG00000011708	1.77423	0.0002	0.00189054
-	ENSECAG00000011715	2.05605	0.0002	0.00189054
SOX13	ENSECAG00000012249	-1.32193	0.0002	0.00189054
ZKSCAN5	ENSECAG00000012353	-1.23174	0.0002	0.00189054
TRIML2	ENSECAG00000012450	1.29078	0.0002	0.00189054
SIPA1	ENSECAG00000012854	1.18296	0.0002	0.00189054
STXBP1	ENSECAG00000013078	-1.26473	0.0002	0.00189054
WNT7B	ENSECAG00000013387	-2.1028	0.0002	0.00189054
LARGE2	ENSECAG00000014596	1.46167	0.0002	0.00189054
-	ENSECAG00000015275	-1.79325	0.0002	0.00189054
RFC5	ENSECAG00000015326	1.30354	0.0002	0.00189054
OAF	ENSECAG00000015986	1.66446	0.0002	0.00189054
IL2RB	ENSECAG00000016033	5.66597	0.0002	0.00189054
TEK	ENSECAG00000016566	-1.19544	0.0002	0.00189054
-	ENSECAG00000016572	5.67326	0.0002	0.00189054
OLFM1	ENSECAG00000016957	-2.35384	0.0002	0.00189054
CCM2	ENSECAG00000017258	1.32403	0.0002	0.00189054
CKAP2	ENSECAG00000017894	2.06956	0.0002	0.00189054
GSTA4	ENSECAG00000019037	-2.03315	0.0002	0.00189054
IL21R	ENSECAG00000019322	4.63305	0.0002	0.00189054
SERINC2	ENSECAG00000020956	1.24403	0.0002	0.00189054
DDX58	ENSECAG00000021989	2.79646	0.0002	0.00189054
-	ENSECAG00000030219	1.81882	0.0002	0.00189054
-	ENSECAG00000032959	2.10168	0.0002	0.00189054
CCL7	ENSECAG00000036715	3.34356	0.0002	0.00189054
CLEC2B	ENSECAG00000000382	2.045	0.00025	0.00230489
FOXP4	ENSECAG00000000572	1.33743	0.00025	0.00230489
NPL	ENSECAG00000000650	-1.24261	0.00025	0.00230489
-	ENSECAG00000002402	1.50795	0.00025	0.00230489
SLC22A3	ENSECAG00000004372	1.25275	0.00025	0.00230489
PCED1B	ENSECAG00000004390	2.03546	0.00025	0.00230489
NAAA	ENSECAG00000005265	2.19385	0.00025	0.00230489
PHC3	ENSECAG00000006043	1.72119	0.00025	0.00230489
WDR72	ENSECAG00000007366	-1.68691	0.00025	0.00230489
MAGT1	ENSECAG00000008074	-1.1608	0.00025	0.00230489
CAPN2	ENSECAG00000008742	1.24668	0.00025	0.00230489
ANKRD44	ENSECAG00000008835	1.46477	0.00025	0.00230489
LYVE1	ENSECAG00000008881	-1.72021	0.00025	0.00230489
SAMHD1	ENSECAG00000008959	1.76188	0.00025	0.00230489
C1H15orf48	ENSECAG00000012148	4.70314	0.00025	0.00230489
PPM1D	ENSECAG00000014869	-1.46649	0.00025	0.00230489
BAAT	ENSECAG00000015421	-3.32564	0.00025	0.00230489
STK10	ENSECAG00000016265	1.13352	0.00025	0.00230489
TRPS1	ENSECAG00000017249	1.83522	0.00025	0.00230489
CYP11A1	ENSECAG00000017494	1.24317	0.00025	0.00230489
MAST4	ENSECAG00000017672	1.07326	0.00025	0.00230489
MYO1B	ENSECAG00000017765	1.25696	0.00025	0.00230489
ESYT3	ENSECAG00000019060	-1.26707	0.00025	0.00230489
ATP6AP2	ENSECAG00000019889	-1.51283	0.00025	0.00230489
FKBP4	ENSECAG00000020465	-1.07277	0.00025	0.00230489
CD84	ENSECAG00000020491	2.34353	0.00025	0.00230489
RUNX2	ENSECAG00000020875	2.68922	0.00025	0.00230489
SHROOM1	ENSECAG00000021746	1.37168	0.00025	0.00230489
CTSF	ENSECAG00000022139	-1.19546	0.00025	0.00230489
RGS10	ENSECAG00000023632	2.23012	0.00025	0.00230489
DENND4A	ENSECAG00000024306	1.63256	0.00025	0.00230489
ADAR	ENSECAG00000000974	1.1767	0.0003	0.0027056
BAMBI	ENSECAG00000003193	-1.22497	0.0003	0.0027056
TSPYL2	ENSECAG00000005556	1.20728	0.0003	0.0027056
CDC42EP2	ENSECAG00000006867	-1.94244	0.0003	0.0027056
SLC16A6	ENSECAG00000009067	2.91695	0.0003	0.0027056
NUF2	ENSECAG00000009163	2.83202	0.0003	0.0027056
C1S	ENSECAG00000009519	1.33702	0.0003	0.0027056
TTC39C	ENSECAG00000010545	3.26397	0.0003	0.0027056
ZNF789	ENSECAG00000011061	1.45749	0.0003	0.0027056
DDB1	ENSECAG00000012136	-1.82555	0.0003	0.0027056
CMPK2	ENSECAG00000012773	1.69744	0.0003	0.0027056
CBX7	ENSECAG00000012939	-1.65528	0.0003	0.0027056
ZDHHC9	ENSECAG00000013490	-1.13966	0.0003	0.0027056
TWF2	ENSECAG00000014047	1.18611	0.0003	0.0027056
TRERF1	ENSECAG00000016971	1.78766	0.0003	0.0027056
COLEC11	ENSECAG00000017488	-2.07374	0.0003	0.0027056
VPREB3	ENSECAG00000018054	inf	0.0003	0.0027056
ZFP36L1	ENSECAG00000018860	1.18988	0.0003	0.0027056
FASN	ENSECAG00000019125	-1.23154	0.0003	0.0027056
HSD11B1	ENSECAG00000019243	3.76232	0.0003	0.0027056
-	ENSECAG00000019430	3.68306	0.0003	0.0027056
SNX29	ENSECAG00000019606	-1.17481	0.0003	0.0027056
MNS1	ENSECAG00000020945	-1.78998	0.0003	0.0027056
MAFB	ENSECAG00000024705	1.37924	0.0003	0.0027056
FHL1	ENSECAG00000025020	-1.4725	0.0003	0.0027056
-	ENSECAG00000030548	4.82018	0.0003	0.0027056
-	ENSECAG00000037408	4.02035	0.0003	0.0027056
CST3	ENSECAG00000038893	1.52225	0.0003	0.0027056
GOT1	ENSECAG00000000095	-1.14124	0.00035	0.00307051
-	ENSECAG00000003925	1.14611	0.00035	0.00307051
AIFM2	ENSECAG00000004338	-2.65517	0.00035	0.00307051
GPRIN2	ENSECAG00000004381	-3.85353	0.00035	0.00307051
-	ENSECAG00000005966	-1.91462	0.00035	0.00307051
CEP128	ENSECAG00000007148	1.5125	0.00035	0.00307051
TBL1XR1	ENSECAG00000008249	1.22807	0.00035	0.00307051
F13A1	ENSECAG00000008295	-1.67049	0.00035	0.00307051
EFHC1	ENSECAG00000008434	1.22231	0.00035	0.00307051
CHD1L	ENSECAG00000008915	1.18324	0.00035	0.00307051
SPOCK2	ENSECAG00000009278	2.44786	0.00035	0.00307051
SPARCL1	ENSECAG00000009280	-1.35179	0.00035	0.00307051
PHLDB3	ENSECAG00000010158	1.33229	0.00035	0.00307051
SERPINB8	ENSECAG00000010521	1.18083	0.00035	0.00307051
EVL	ENSECAG00000012315	1.48359	0.00035	0.00307051
NAGS	ENSECAG00000013262	-2.8983	0.00035	0.00307051
GSR	ENSECAG00000014178	1.27439	0.00035	0.00307051
CEP135	ENSECAG00000014393	1.56442	0.00035	0.00307051
GPC1	ENSECAG00000014427	1.25934	0.00035	0.00307051
AIM2	ENSECAG00000014480	5.0133	0.00035	0.00307051
ULK1	ENSECAG00000016158	-1.1876	0.00035	0.00307051
PHLDB2	ENSECAG00000016613	1.13913	0.00035	0.00307051
MACC1	ENSECAG00000017364	1.69387	0.00035	0.00307051
TDRD7	ENSECAG00000017571	1.10196	0.00035	0.00307051
NR2F1	ENSECAG00000018508	-1.15966	0.00035	0.00307051
KCNV1	ENSECAG00000019378	-3.036	0.00035	0.00307051
TFEB	ENSECAG00000019762	1.49919	0.00035	0.00307051
SREBF1	ENSECAG00000019802	-1.44542	0.00035	0.00307051
RHBDD2	ENSECAG00000021173	-1.1562	0.00035	0.00307051
LAT2	ENSECAG00000021351	2.82758	0.00035	0.00307051
DNPEP	ENSECAG00000021601	1.27529	0.00035	0.00307051
SLC16A1	ENSECAG00000021627	1.13806	0.00035	0.00307051
RASSF2	ENSECAG00000023596	1.34445	0.00035	0.00307051
ACER3	ENSECAG00000026842	2.45824	0.00035	0.00307051
CRACR2A	ENSECAG00000034127	-1.71631	0.00035	0.00307051
-	ENSECAG00000038583	1.78671	0.00035	0.00307051
PLP2	ENSECAG00000000216	1.10337	0.0004	0.00343887
MYD88	ENSECAG00000001774	1.58496	0.0004	0.00343887
TC2N	ENSECAG00000007305	3.143	0.0004	0.00343887
RAMP2	ENSECAG00000007412	-1.15512	0.0004	0.00343887
BANK1	ENSECAG00000008109	1.48906	0.0004	0.00343887
IP6K3	ENSECAG00000009417	-3.86928	0.0004	0.00343887
MORC4	ENSECAG00000011828	-1.15689	0.0004	0.00343887
RNF19B	ENSECAG00000012263	1.03597	0.0004	0.00343887
MREG	ENSECAG00000013057	1.99554	0.0004	0.00343887
GABRP	ENSECAG00000014418	2.80221	0.0004	0.00343887
-	ENSECAG00000014832	-1.19484	0.0004	0.00343887
-	ENSECAG00000015137	-2.6757	0.0004	0.00343887
GNA15	ENSECAG00000015251	1.52133	0.0004	0.00343887
CYYR1	ENSECAG00000015554	-2.05075	0.0004	0.00343887
ETV4	ENSECAG00000015611	2.64608	0.0004	0.00343887
LRCOL1	ENSECAG00000016321	3.73977	0.0004	0.00343887
NES	ENSECAG00000016987	-1.18228	0.0004	0.00343887
CPNE2	ENSECAG00000018864	1.2108	0.0004	0.00343887
RDH11	ENSECAG00000020502	-1.14658	0.0004	0.00343887
CCDC8	ENSECAG00000021129	-1.25634	0.0004	0.00343887
PADI2	ENSECAG00000021856	3.05821	0.0004	0.00343887
APOD	ENSECAG00000022047	1.1984	0.0004	0.00343887
ZHX2	ENSECAG00000023125	1.23363	0.0004	0.00343887
PRKCD	ENSECAG00000023172	1.05809	0.0004	0.00343887
FZD4	ENSECAG00000030065	-1.75215	0.0004	0.00343887
-	ENSECAG00000031929	-1.47234	0.0004	0.00343887
-	ENSECAG00000033828	1.52356	0.0004	0.00343887
BAZ1A	ENSECAG00000007751	1.15523	0.00045	0.00379829
PON2	ENSECAG00000010414	-1.18518	0.00045	0.00379829
ATG4A	ENSECAG00000010670	-1.59177	0.00045	0.00379829
CSPG4	ENSECAG00000010692	-1.38193	0.00045	0.00379829
NR4A3	ENSECAG00000011929	-1.3849	0.00045	0.00379829
CD86	ENSECAG00000012128	1.83146	0.00045	0.00379829
ZIC3	ENSECAG00000013318	1.48157	0.00045	0.00379829
ANKRD46	ENSECAG00000013340	-1.29116	0.00045	0.00379829
COX4I2	ENSECAG00000014445	-2.32345	0.00045	0.00379829
OAT	ENSECAG00000014873	1.1177	0.00045	0.00379829
-	ENSECAG00000015500	2.22293	0.00045	0.00379829
TMEM26	ENSECAG00000017826	3.16712	0.00045	0.00379829
CHPT1	ENSECAG00000019000	-1.08692	0.00045	0.00379829
-	ENSECAG00000020009	1.55699	0.00045	0.00379829
NET1	ENSECAG00000021234	-1.16551	0.00045	0.00379829
ATP10B	ENSECAG00000021758	-1.3566	0.00045	0.00379829
PITPNC1	ENSECAG00000022070	1.15914	0.00045	0.00379829
PLA1A	ENSECAG00000022707	-1.72663	0.00045	0.00379829
QPCT	ENSECAG00000022776	-1.55977	0.00045	0.00379829
-	ENSECAG00000022961	2.2341	0.00045	0.00379829
SPTBN2	ENSECAG00000023370	1.00671	0.00045	0.00379829
IRF2BP2	ENSECAG00000023459	1.01345	0.00045	0.00379829
GK5	ENSECAG00000023718	2.05603	0.00045	0.00379829
-	ENSECAG00000032528	4.72939	0.00045	0.00379829
EQMHCC1	ENSECAG00000035532	2.82292	0.00045	0.00379829
PRRG3	ENSECAG00000000587	-2.58354	0.0005	0.00414189
PDK1	ENSECAG00000006213	-1.0419	0.0005	0.00414189
SYNRG	ENSECAG00000008489	-1.06826	0.0005	0.00414189
NR3C1	ENSECAG00000009473	-1.0546	0.0005	0.00414189
CLIC1	ENSECAG00000009680	0.992312	0.0005	0.00414189
PPP1R14B	ENSECAG00000010628	1.27249	0.0005	0.00414189
CREM	ENSECAG00000011220	-2.00772	0.0005	0.00414189
SLC30A3	ENSECAG00000011668	-1.64761	0.0005	0.00414189
ARHGAP9	ENSECAG00000011864	3.73896	0.0005	0.00414189
SHANK3	ENSECAG00000011905	-1.17507	0.0005	0.00414189
DGKA	ENSECAG00000011968	1.12185	0.0005	0.00414189
TTF2	ENSECAG00000012474	1.27772	0.0005	0.00414189
DBF4	ENSECAG00000014613	1.17964	0.0005	0.00414189
TNFRSF11A	ENSECAG00000014672	-1.21903	0.0005	0.00414189
CCDC50	ENSECAG00000014753	1.25554	0.0005	0.00414189
PLSCR3	ENSECAG00000015600	1.88033	0.0005	0.00414189
RAB11FIP1	ENSECAG00000016134	-1.31001	0.0005	0.00414189
CLIC4	ENSECAG00000016168	-1.06947	0.0005	0.00414189
GOLIM4	ENSECAG00000016693	-1.09871	0.0005	0.00414189
SPC24	ENSECAG00000017469	1.70411	0.0005	0.00414189
HDC	ENSECAG00000019282	3.55765	0.0005	0.00414189
SELPLG	ENSECAG00000019527	1.8697	0.0005	0.00414189
RABEP2	ENSECAG00000020116	1.19373	0.0005	0.00414189
IL7	ENSECAG00000020767	3.04209	0.0005	0.00414189
SPTSSA	ENSECAG00000034886	1.12541	0.0005	0.00414189
RAB8B	ENSECAG00000036923	1.08518	0.0005	0.00414189
SULT1B1	ENSECAG00000000863	-2.18854	0.00055	0.00446981
GMDS	ENSECAG00000001999	1.10244	0.00055	0.00446981
RASL11B	ENSECAG00000003789	-1.05155	0.00055	0.00446981
DUSP14	ENSECAG00000003831	2.09677	0.00055	0.00446981
NCAPG2	ENSECAG00000006686	1.67736	0.00055	0.00446981
DAAM1	ENSECAG00000009258	1.14275	0.00055	0.00446981
SLK	ENSECAG00000010212	1.13854	0.00055	0.00446981
DNAJB4	ENSECAG00000010808	-1.08762	0.00055	0.00446981
CRYAB	ENSECAG00000012507	-1.33882	0.00055	0.00446981
OLFML3	ENSECAG00000013439	1.54203	0.00055	0.00446981
ETV7	ENSECAG00000014519	3.86004	0.00055	0.00446981
ELOVL5	ENSECAG00000014755	-1.35182	0.00055	0.00446981
EFR3A	ENSECAG00000014883	1.26064	0.00055	0.00446981
ATP11B	ENSECAG00000016912	1.04135	0.00055	0.00446981
IER3	ENSECAG00000017157	1.0474	0.00055	0.00446981
CFP	ENSECAG00000017644	2.05485	0.00055	0.00446981
CTNNAL1	ENSECAG00000018131	-1.05125	0.00055	0.00446981
-	ENSECAG00000019222	1.70838	0.00055	0.00446981
CDC20	ENSECAG00000019705	3.78154	0.00055	0.00446981
ADAMTS9	ENSECAG00000019880	-1.30287	0.00055	0.00446981
SCCPDH	ENSECAG00000020866	1.36946	0.00055	0.00446981
HVCN1	ENSECAG00000022050	1.28628	0.00055	0.00446981
SPAG1	ENSECAG00000022600	-1.0067	0.00055	0.00446981
FABP4	ENSECAG00000023645	1.83197	0.00055	0.00446981
BCL6B	ENSECAG00000023771	-1.64044	0.00055	0.00446981
-	ENSECAG00000027835	2.49227	0.00055	0.00446981
MAFK	ENSECAG00000028689	-1.05388	0.00055	0.00446981
RAB7B	ENSECAG00000005306	1.53306	0.0006	0.00481871
CD7	ENSECAG00000006205	3.68424	0.0006	0.00481871
TRIM21	ENSECAG00000006211	1.24664	0.0006	0.00481871
-	ENSECAG00000006414	-1.43451	0.0006	0.00481871
IRF2	ENSECAG00000007508	1.0937	0.0006	0.00481871
ATP2A1	ENSECAG00000012593	1.61114	0.0006	0.00481871
CTBS	ENSECAG00000015643	-2.05027	0.0006	0.00481871
TRIM26	ENSECAG00000016932	1.10976	0.0006	0.00481871
KIF2C	ENSECAG00000019038	4.146	0.0006	0.00481871
SMC6	ENSECAG00000022265	1.16057	0.0006	0.00481871
PKIB	ENSECAG00000022383	2.39444	0.0006	0.00481871
RHOG	ENSECAG00000022965	1.21718	0.0006	0.00481871
ATAD2	ENSECAG00000023808	1.19911	0.0006	0.00481871
LZTS3	ENSECAG00000024058	1.25525	0.0006	0.00481871
GLMP	ENSECAG00000024928	1.00592	0.0006	0.00481871
HIST1H1C	ENSECAG00000024980	-1.29876	0.0006	0.00481871
-	ENSECAG00000035193	1.59394	0.0006	0.00481871
TMTC4	ENSECAG00000006696	-1.39275	0.00065	0.00517722
VWCE	ENSECAG00000010750	-1.28581	0.00065	0.00517722
ASNS	ENSECAG00000012134	-1.12285	0.00065	0.00517722
ZBTB21	ENSECAG00000013046	-1.22497	0.00065	0.00517722
DSG2	ENSECAG00000013616	1.05785	0.00065	0.00517722
XPR1	ENSECAG00000015601	-1.12437	0.00065	0.00517722
LAP3	ENSECAG00000018272	1.01354	0.00065	0.00517722
RAB37	ENSECAG00000019613	3.27915	0.00065	0.00517722
NXPE3	ENSECAG00000021396	-1.16969	0.00065	0.00517722
RASSF3	ENSECAG00000023140	-1.12876	0.00065	0.00517722
PKD2	ENSECAG00000024033	-1.09989	0.00065	0.00517722
MEF2C	ENSECAG00000024716	1.55303	0.00065	0.00517722
GPR37	ENSECAG00000008565	1.64362	0.0007	0.00552986
PHIP	ENSECAG00000010684	1.45041	0.0007	0.00552986
ARHGEF38	ENSECAG00000011171	-1.72351	0.0007	0.00552986
BTNL9	ENSECAG00000011762	-1.17752	0.0007	0.00552986
TMEM54	ENSECAG00000014501	2.81787	0.0007	0.00552986
-	ENSECAG00000015218	2.43999	0.0007	0.00552986
KLHL6	ENSECAG00000016531	2.91029	0.0007	0.00552986
ATP7B	ENSECAG00000019943	-1.09416	0.0007	0.00552986
SLC39A2	ENSECAG00000021578	1.56618	0.0007	0.00552986
RAB25	ENSECAG00000023191	1.21392	0.0007	0.00552986
-	ENSECAG00000030273	-2.68005	0.0007	0.00552986
-	ENSECAG00000033857	2.31488	0.0007	0.00552986
PEG10	ENSECAG00000001603	2.88204	0.00075	0.00586884
MAPK8IP1	ENSECAG00000007619	-1.33167	0.00075	0.00586884
SATB2	ENSECAG00000010043	-1.72076	0.00075	0.00586884
SHROOM2	ENSECAG00000012150	-1.03866	0.00075	0.00586884
CMIP	ENSECAG00000013542	1.00601	0.00075	0.00586884
EPS8	ENSECAG00000014922	-1.16034	0.00075	0.00586884
SLPI	ENSECAG00000016161	3.15857	0.00075	0.00586884
LRRFIP1	ENSECAG00000016447	1.15088	0.00075	0.00586884
ARHGAP33	ENSECAG00000017019	1.7422	0.00075	0.00586884
TMEM131L	ENSECAG00000018035	1.16298	0.00075	0.00586884
STEAP4	ENSECAG00000018828	3.70901	0.00075	0.00586884
CD47	ENSECAG00000018995	1.0316	0.00075	0.00586884
ASCC2	ENSECAG00000023271	1.0515	0.00075	0.00586884
GTSE1	ENSECAG00000023355	2.72646	0.00075	0.00586884
SFMBT1	ENSECAG00000006486	-1.27795	0.0008	0.0061808
GDF6	ENSECAG00000006902	-2.19992	0.0008	0.0061808
NETO2	ENSECAG00000009754	-1.2733	0.0008	0.0061808
GRB2	ENSECAG00000010007	1.04036	0.0008	0.0061808
CHRNA3	ENSECAG00000010412	1.25092	0.0008	0.0061808
NAMPT	ENSECAG00000012484	-1.03262	0.0008	0.0061808
DLC1	ENSECAG00000013988	-1.05667	0.0008	0.0061808
FOXO4	ENSECAG00000015262	-1.87018	0.0008	0.0061808
PLEC	ENSECAG00000015514	1.15225	0.0008	0.0061808
BDNF	ENSECAG00000015952	-2.11157	0.0008	0.0061808
DAPP1	ENSECAG00000017209	1.49263	0.0008	0.0061808
-	ENSECAG00000020118	-1.05524	0.0008	0.0061808
SSBP2	ENSECAG00000020782	-1.16426	0.0008	0.0061808
TMEM8A	ENSECAG00000021388	1.38639	0.0008	0.0061808
GYG1	ENSECAG00000023192	1.52618	0.0008	0.0061808
EPHA1	ENSECAG00000023882	0.963395	0.0008	0.0061808
CYP2J2	ENSECAG00000023905	1.43525	0.0008	0.0061808
MED12	ENSECAG00000023931	-1.03155	0.0008	0.0061808
-	ENSECAG00000038820	inf	0.0008	0.0061808
SLC2A1	ENSECAG00000000303	-1.33085	0.00085	0.00646792
PPFIA3	ENSECAG00000001098	1.33096	0.00085	0.00646792
HESX1	ENSECAG00000007740	-4.28263	0.00085	0.00646792
CCDC141	ENSECAG00000007805	-1.4466	0.00085	0.00646792
MPDZ	ENSECAG00000008445	-1.18327	0.00085	0.00646792
PPP1R16B	ENSECAG00000008784	1.69985	0.00085	0.00646792
MME	ENSECAG00000009138	-1.34823	0.00085	0.00646792
NFAM1	ENSECAG00000009865	2.71428	0.00085	0.00646792
TAGLN2	ENSECAG00000010107	1.07221	0.00085	0.00646792
MALT1	ENSECAG00000013691	1.82679	0.00085	0.00646792
SMAD6	ENSECAG00000013706	-1.83626	0.00085	0.00646792
FYCO1	ENSECAG00000013718	-1.00854	0.00085	0.00646792
SLC9A3R1	ENSECAG00000014372	1.0549	0.00085	0.00646792
DPP3	ENSECAG00000015518	1.04493	0.00085	0.00646792
CYB5A	ENSECAG00000017581	-1.16743	0.00085	0.00646792
TENT5B	ENSECAG00000018835	1.16989	0.00085	0.00646792
LMTK2	ENSECAG00000019598	-1.08052	0.00085	0.00646792
ST3GAL1	ENSECAG00000021364	1.06866	0.00085	0.00646792
BMP1	ENSECAG00000021675	1.01598	0.00085	0.00646792
KRT8	ENSECAG00000021775	1.77691	0.00085	0.00646792
-	ENSECAG00000022844	3.15752	0.00085	0.00646792
MGMT	ENSECAG00000026858	1.68909	0.00085	0.00646792
GLCCI1	ENSECAG00000009379	2.62256	0.00085	0.00646793
CBX4	ENSECAG00000001181	-1.02164	0.0009	0.00678601
FLT3	ENSECAG00000002171	3.91601	0.0009	0.00678601
TSPAN13	ENSECAG00000010623	-1.23438	0.0009	0.00678601
CCSER1	ENSECAG00000011463	1.78072	0.0009	0.00678601
ATP13A4	ENSECAG00000013520	-2.16168	0.0009	0.00678601
ANKRD35	ENSECAG00000016226	1.86068	0.0009	0.00678601
FAM13A	ENSECAG00000019173	-1.03661	0.0009	0.00678601
SYTL4	ENSECAG00000019341	1.27018	0.0009	0.00678601
LRRC32	ENSECAG00000019895	-1.31397	0.0009	0.00678601
DENND2A	ENSECAG00000020307	-1.19896	0.0009	0.00678601
CTSC	ENSECAG00000020881	1.0867	0.0009	0.00678601
TRAFD1	ENSECAG00000021107	1.06588	0.0009	0.00678601
MYO5B	ENSECAG00000022515	-1.0412	0.0009	0.00678601
KLF2	ENSECAG00000036534	-0.999575	0.0009	0.00678601
ABI3BP	ENSECAG00000000480	-1.23248	0.00095	0.00707555
SUN2	ENSECAG00000000797	-1.01734	0.00095	0.00707555
TNK2	ENSECAG00000001441	1.08682	0.00095	0.00707555
HSD17B11	ENSECAG00000008173	-1.01194	0.00095	0.00707555
MYO1D	ENSECAG00000009709	0.992474	0.00095	0.00707555
LPGAT1	ENSECAG00000013187	1.72228	0.00095	0.00707555
CDCA3	ENSECAG00000014517	3.99602	0.00095	0.00707555
KIF20A	ENSECAG00000016860	4.69209	0.00095	0.00707555
QSOX1	ENSECAG00000017109	1.10857	0.00095	0.00707555
BMP4	ENSECAG00000017676	-1.17508	0.00095	0.00707555
IL2RA	ENSECAG00000018057	5.18349	0.00095	0.00707555
-	ENSECAG00000018675	1.40883	0.00095	0.00707555
LDLRAP1	ENSECAG00000019441	1.55389	0.00095	0.00707555
PNPT1	ENSECAG00000020058	1.12004	0.00095	0.00707555
TM7SF2	ENSECAG00000021411	-1.36168	0.00095	0.00707555
RUNDC3B	ENSECAG00000022387	-2.27717	0.00095	0.00707555
-	ENSECAG00000022851	-1.09371	0.00095	0.00707555
LPCAT3	ENSECAG00000023202	-1.02431	0.00095	0.00707555
RHOH	ENSECAG00000028270	3.64239	0.00095	0.00707555
STAU2	ENSECAG00000000260	-0.999374	0.001	0.00738153
ABHD4	ENSECAG00000002199	-1.14835	0.001	0.00738153
PTGER4	ENSECAG00000011145	1.54244	0.001	0.00738153
ZNF217	ENSECAG00000011966	1.03509	0.001	0.00738153
CRACR2B	ENSECAG00000012449	-3.02941	0.001	0.00738153
NT5DC2	ENSECAG00000015835	1.30067	0.001	0.00738153
CD40	ENSECAG00000016998	1.72192	0.001	0.00738153
CDKN2A	ENSECAG00000018552	2.67967	0.001	0.00738153
HERPUD2	ENSECAG00000020481	-1.06404	0.001	0.00738153
LGSN	ENSECAG00000021630	1.39018	0.001	0.00738153
FHL5	ENSECAG00000023174	-1.40249	0.001	0.00738153
-	ENSECAG00000023308	-1.05567	0.001	0.00738153
CCNA2	ENSECAG00000024357	4.28891	0.001	0.00738153
TLR1	ENSECAG00000038588	1.52681	0.001	0.00738153
RHNO1	ENSECAG00000003634	3.84115	0.00105	0.00769181
PARD6B	ENSECAG00000009294	-1.05063	0.00105	0.00769181
TMEM45A	ENSECAG00000011816	1.61484	0.00105	0.00769181
FBLIM1	ENSECAG00000011874	1.40311	0.00105	0.00769181
PINX1	ENSECAG00000013778	1.78194	0.00105	0.00769181
KIF18A	ENSECAG00000016155	1.36186	0.00105	0.00769181
LY96	ENSECAG00000017538	2.22791	0.00105	0.00769181
KLHL38	ENSECAG00000021284	-1.53861	0.00105	0.00769181
LURAP1	ENSECAG00000021605	-2.20316	0.00105	0.00769181
NUB1	ENSECAG00000022109	1.05042	0.00105	0.00769181
MAPK4	ENSECAG00000023749	-1.83523	0.00105	0.00769181
HSPA5	ENSECAG00000024205	-1.12593	0.00105	0.00769181
-	ENSECAG00000002756	1.4195	0.0011	0.00798741
F2R	ENSECAG00000004055	-1.01333	0.0011	0.00798741
TESPA1	ENSECAG00000007656	2.76043	0.0011	0.00798741
ITGA10	ENSECAG00000008533	-1.0947	0.0011	0.00798741
KIF13B	ENSECAG00000008773	-0.995871	0.0011	0.00798741
LBR	ENSECAG00000011192	1.15052	0.0011	0.00798741
ABCA4	ENSECAG00000013379	1.13596	0.0011	0.00798741
-	ENSECAG00000014250	3.52219	0.0011	0.00798741
CRYBG1	ENSECAG00000015079	1.07917	0.0011	0.00798741
AKT3	ENSECAG00000019722	-1.18021	0.0011	0.00798741
C1QB	ENSECAG00000019868	1.41427	0.0011	0.00798741
SLC25A4	ENSECAG00000020944	-1.25727	0.0011	0.00798741
SLC36A4	ENSECAG00000021237	1.73438	0.0011	0.00798741
CDC25B	ENSECAG00000025092	1.33964	0.0011	0.00798741
EPN3	ENSECAG00000004484	2.45003	0.00115	0.00832439
-	ENSECAG00000010201	-1.07818	0.00115	0.00832439
TXN2	ENSECAG00000013929	1.03343	0.00115	0.00832439
HCK	ENSECAG00000017707	1.68266	0.00115	0.00832439
GPR65	ENSECAG00000023251	3.77385	0.00115	0.00832439
SLC16A9	ENSECAG00000000847	-1.27912	0.0012	0.00862705
ALDOA	ENSECAG00000003121	1.17065	0.0012	0.00862705
FEN1	ENSECAG00000005344	1.3743	0.0012	0.00862705
CHST3	ENSECAG00000008012	-1.79403	0.0012	0.00862705
HBEGF	ENSECAG00000010656	1.02252	0.0012	0.00862705
CDR2	ENSECAG00000014770	-1.1766	0.0012	0.00862705
CMTR1	ENSECAG00000014822	1.0146	0.0012	0.00862705
TNFSF13B	ENSECAG00000019758	2.93326	0.0012	0.00862705
USP22	ENSECAG00000021820	-0.944016	0.0012	0.00862705
TEX9	ENSECAG00000024271	2.68721	0.0012	0.00862705
CWH43	ENSECAG00000024870	1.4929	0.0012	0.00862705
MORF4L2	ENSECAG00000002732	-0.920699	0.00125	0.00894765
FOXI1	ENSECAG00000006873	-2.06589	0.00125	0.00894765
CLEC4E	ENSECAG00000008274	3.44839	0.00125	0.00894765
OLFM2	ENSECAG00000023458	-2.19824	0.00125	0.00894765
-	ENSECAG00000028307	-3.27806	0.00125	0.00894765
-	ENSECAG00000034551	-1.64174	0.00125	0.00894765
-	ENSECAG00000036997	-1.25133	0.00125	0.00894765
LPXN	ENSECAG00000000715	2.46741	0.0013	0.00923709
-	ENSECAG00000001261	3.29049	0.0013	0.00923709
BDH1	ENSECAG00000004666	-1.95264	0.0013	0.00923709
HIP1R	ENSECAG00000008993	-1.11988	0.0013	0.00923709
-	ENSECAG00000009474	2.05466	0.0013	0.00923709
BLVRA	ENSECAG00000011650	1.21227	0.0013	0.00923709
ZDHHC14	ENSECAG00000018229	1.4011	0.0013	0.00923709
GLA	ENSECAG00000018500	-0.986582	0.0013	0.00923709
BCAM	ENSECAG00000018814	-0.982799	0.0013	0.00923709
-	ENSECAG00000018815	1.13941	0.0013	0.00923709
TSPAN8	ENSECAG00000026887	-2.11044	0.0013	0.00923709
-	ENSECAG00000032970	-2.21702	0.0013	0.00923709
USP31	ENSECAG00000006067	-0.947962	0.00135	0.00953973
ITPR3	ENSECAG00000007328	0.996354	0.00135	0.00953973
FAM84A	ENSECAG00000007849	2.07081	0.00135	0.00953973
-	ENSECAG00000017042	1.2484	0.00135	0.00953973
PLCD3	ENSECAG00000020338	1.02511	0.00135	0.00953973
-	ENSECAG00000024181	2.17679	0.00135	0.00953973
COL1A2	ENSECAG00000024740	1.32995	0.00135	0.00953973
-	ENSECAG00000028021	1.85396	0.00135	0.00953973
TRIM7	ENSECAG00000038215	1.18516	0.00135	0.00953973
DHRS7	ENSECAG00000011422	-0.968613	0.0014	0.00987498
NTRK3	ENSECAG00000012510	-1.30447	0.0014	0.00987498
SH3RF1	ENSECAG00000021240	-0.959608	0.0014	0.00987498
PLCL1	ENSECAG00000007274	-1.35371	0.00145	0.0101966
FAM241A	ENSECAG00000007863	#NAME?	0.00145	0.0101966
HSPA4L	ENSECAG00000009877	1.41928	0.00145	0.0101966
IL6	ENSECAG00000016482	2.73143	0.00145	0.0101966
ZNF697	ENSECAG00000031539	-1.78087	0.00145	0.0101966
SHCBP1	ENSECAG00000000281	4.13835	0.0015	0.0104657
SH3GLB2	ENSECAG00000004437	-0.946925	0.0015	0.0104657
ANKH	ENSECAG00000006338	-1.20917	0.0015	0.0104657
PPM1J	ENSECAG00000007948	2.32894	0.0015	0.0104657
NUP210	ENSECAG00000009171	1.04005	0.0015	0.0104657
CASS4	ENSECAG00000009479	1.79858	0.0015	0.0104657
LRRC8A	ENSECAG00000013359	-0.986193	0.0015	0.0104657
BLK	ENSECAG00000017938	4.23121	0.0015	0.0104657
-	ENSECAG00000019488	1.73565	0.0015	0.0104657
AKAP6	ENSECAG00000019940	-1.14961	0.0015	0.0104657
KDM2B	ENSECAG00000021840	1.13763	0.0015	0.0104657
-	ENSECAG00000023129	-2.61821	0.0015	0.0104657
-	ENSECAG00000023195	1.24079	0.0015	0.0104657
ERBIN	ENSECAG00000003271	1.01506	0.00155	0.0107821
GAB1	ENSECAG00000008570	-1.04122	0.00155	0.0107821
TONSL	ENSECAG00000014231	1.06172	0.00155	0.0107821
AACS	ENSECAG00000015112	0.996679	0.00155	0.0107821
ERBB2	ENSECAG00000020409	-1.01714	0.00155	0.0107821
SLC12A7	ENSECAG00000009911	0.927371	0.0016	0.01109
UBA6	ENSECAG00000012273	1.27074	0.0016	0.01109
RFTN1	ENSECAG00000013897	1.20495	0.0016	0.01109
NMRAL1	ENSECAG00000019034	1.27951	0.0016	0.01109
ERBB3	ENSECAG00000024374	-1.01207	0.0016	0.01109
DGAT2	ENSECAG00000024847	2.95088	0.0016	0.01109
CXHXorf21	ENSECAG00000002257	3.98	0.00165	0.0113956
TRPV4	ENSECAG00000011734	-1.33985	0.00165	0.0113956
NFU1	ENSECAG00000012682	1.36015	0.00165	0.0113956
APLP2	ENSECAG00000021265	-0.934912	0.00165	0.0113956
DEFB1	ENSECAG00000034702	-1.35855	0.00165	0.0113956
LRG1	ENSECAG00000038107	3.07114	0.00165	0.0113956
GNAI1	ENSECAG00000000229	-0.971373	0.0017	0.0116852
GHR	ENSECAG00000002986	-1.10484	0.0017	0.0116852
NEK6	ENSECAG00000009941	1.68129	0.0017	0.0116852
SLC19A3	ENSECAG00000015721	-1.03144	0.0017	0.0116852
DLX5	ENSECAG00000019565	-0.99089	0.0017	0.0116852
SNTA1	ENSECAG00000020715	-1.07851	0.0017	0.0116852
AGRN	ENSECAG00000030432	1.00196	0.0017	0.0116852
-	ENSECAG00000032862	-2.43059	0.0017	0.0116852
HMGA1	ENSECAG00000000734	2.5755	0.00175	0.011965
-	ENSECAG00000006095	9.90959	0.00175	0.011965
CD83	ENSECAG00000009813	2.05939	0.00175	0.011965
-	ENSECAG00000015171	0.976806	0.00175	0.011965
ACER2	ENSECAG00000017054	-1.41468	0.00175	0.011965
DGKZ	ENSECAG00000018796	0.989326	0.00175	0.011965
TNFSF10	ENSECAG00000019391	1.07729	0.00175	0.011965
IGF1R	ENSECAG00000021238	-1.01185	0.00175	0.011965
-	ENSECAG00000031607	1.67431	0.00175	0.011965
COQ10B	ENSECAG00000006436	-1.06927	0.0018	0.0122635
VILL	ENSECAG00000012325	-1.93996	0.0018	0.0122635
MTF1	ENSECAG00000017235	-0.991179	0.0018	0.0122635
MTHFD2	ENSECAG00000017419	1.07018	0.0018	0.0122635
-	ENSECAG00000022186	1.56142	0.0018	0.0122635
CLIC5	ENSECAG00000023509	2.23662	0.0018	0.0122635
TM6SF1	ENSECAG00000003056	-1.58577	0.00185	0.0125305
KIFC3	ENSECAG00000008497	1.43034	0.00185	0.0125305
RASA2	ENSECAG00000010845	2.01277	0.00185	0.0125305
CD5	ENSECAG00000012498	4.66486	0.00185	0.0125305
GBP6	ENSECAG00000012791	1.08974	0.00185	0.0125305
YWHAH	ENSECAG00000014740	0.988137	0.00185	0.0125305
CDKN3	ENSECAG00000019433	3.25932	0.00185	0.0125305
SHROOM4	ENSECAG00000021309	-1.23764	0.00185	0.0125305
TYMS	ENSECAG00000023203	1.1194	0.00185	0.0125305
CCL5	ENSECAG00000024888	5.48448	0.00185	0.0125305
SYNM	ENSECAG00000000487	-1.23391	0.0019	0.0127944
PLBD2	ENSECAG00000009317	0.969045	0.0019	0.0127944
ADCY5	ENSECAG00000009948	-1.75518	0.0019	0.0127944
AFAP1L1	ENSECAG00000010738	-1.38651	0.0019	0.0127944
GDPD1	ENSECAG00000015552	-1.52086	0.0019	0.0127944
TXK	ENSECAG00000016892	3.27834	0.0019	0.0127944
CENPK	ENSECAG00000019165	2.63578	0.0019	0.0127944
MEST	ENSECAG00000021689	-1.14449	0.0019	0.0127944
ANO9	ENSECAG00000022144	1.06362	0.0019	0.0127944
IDI1	ENSECAG00000024977	-0.931105	0.0019	0.0127944
GALT	ENSECAG00000008176	1.12889	0.00195	0.0130627
DAG1	ENSECAG00000009665	-0.948024	0.00195	0.0130627
GLIPR2	ENSECAG00000012502	1.38139	0.00195	0.0130627
BAIAP2L1	ENSECAG00000012734	0.987574	0.00195	0.0130627
TP53I3	ENSECAG00000014969	1.62062	0.00195	0.0130627
SASH1	ENSECAG00000022232	-0.961486	0.00195	0.0130627
APOBEC3Z1B	ENSECAG00000022371	inf	0.00195	0.0130627
ACOT7	ENSECAG00000023564	1.79508	0.00195	0.0130627
-	ENSECAG00000035652	inf	0.00195	0.0130627
USF1	ENSECAG00000004755	0.968715	0.002	0.013313
RILPL2	ENSECAG00000006019	1.17514	0.002	0.013313
-	ENSECAG00000006663	3.53982	0.002	0.013313
P3H2	ENSECAG00000008971	1.06478	0.002	0.013313
HTATSF1	ENSECAG00000009156	-0.956241	0.002	0.013313
-	ENSECAG00000014125	2.63921	0.002	0.013313
ADIPOR2	ENSECAG00000016136	-0.935082	0.002	0.013313
FXYD5	ENSECAG00000019410	1.32367	0.002	0.013313
TBX2	ENSECAG00000024480	-1.04565	0.002	0.013313
-	ENSECAG00000031896	5.60982	0.002	0.013313
BHLHE41	ENSECAG00000034955	1.68396	0.002	0.013313
RASEF	ENSECAG00000000324	-1.3545	0.00205	0.0135602
TGM2	ENSECAG00000006290	1.67286	0.00205	0.0135602
SEMA6A	ENSECAG00000006827	-1.29493	0.00205	0.0135602
ANTXR1	ENSECAG00000007023	-1.14048	0.00205	0.0135602
DEFB4B	ENSECAG00000007755	2.84413	0.00205	0.0135602
-	ENSECAG00000008686	inf	0.00205	0.0135602
SVOPL	ENSECAG00000010714	3.33397	0.00205	0.0135602
SLC1A5	ENSECAG00000011637	1.46655	0.00205	0.0135602
ATP10D	ENSECAG00000012518	1.15408	0.00205	0.0135602
CKAP5	ENSECAG00000015563	0.957014	0.00205	0.0135602
CPVL	ENSECAG00000024795	1.05185	0.00205	0.0135602
SPRY4	ENSECAG00000005384	-1.33877	0.0021	0.0138356
ACVRL1	ENSECAG00000009133	-0.979134	0.0021	0.0138356
SMARCAD1	ENSECAG00000011562	1.02866	0.0021	0.0138356
MBOAT2	ENSECAG00000015922	1.81087	0.0021	0.0138356
SH3BP2	ENSECAG00000021841	1.02836	0.0021	0.0138356
-	ENSECAG00000034647	2.53898	0.0021	0.0138356
-	ENSECAG00000039088	-1.15075	0.0021	0.0138356
FIBIN	ENSECAG00000005106	-1.88916	0.00215	0.0141329
CYSLTR1	ENSECAG00000007107	2.46567	0.00215	0.0141329
APCDD1	ENSECAG00000011774	-1.10168	0.00215	0.0141329
GLIPR1	ENSECAG00000015687	0.912111	0.00215	0.0141329
SPATA2L	ENSECAG00000012197	-1.69639	0.0022	0.0143638
CERCAM	ENSECAG00000013870	1.25443	0.0022	0.0143638
LARP6	ENSECAG00000014190	-1.76336	0.0022	0.0143638
KLF11	ENSECAG00000015820	-1.18427	0.0022	0.0143638
CA2	ENSECAG00000016228	-2.26697	0.0022	0.0143638
UGP2	ENSECAG00000016705	1.16915	0.0022	0.0143638
PDLIM3	ENSECAG00000017896	-1.38865	0.0022	0.0143638
NFATC2	ENSECAG00000018997	1.56767	0.0022	0.0143638
MICAL1	ENSECAG00000019131	1.2467	0.0022	0.0143638
-	ENSECAG00000021212	2.24123	0.0022	0.0143638
RAB11A	ENSECAG00000023865	0.988073	0.0022	0.0143638
-	ENSECAG00000038252	5.2291	0.0022	0.0143638
CLIC2	ENSECAG00000008024	2.79091	0.00225	0.0145916
DUSP10	ENSECAG00000010347	1.5744	0.00225	0.0145916
CP	ENSECAG00000012064	-0.978389	0.00225	0.0145916
PSIP1	ENSECAG00000012666	1.03824	0.00225	0.0145916
MTUS2	ENSECAG00000013935	-1.98975	0.00225	0.0145916
CERS6	ENSECAG00000019549	1.73401	0.00225	0.0145916
FAM71F2	ENSECAG00000020282	3.1865	0.00225	0.0145916
TLR10	ENSECAG00000020892	3.20522	0.00225	0.0145916
PTBP3	ENSECAG00000021243	1.0004	0.00225	0.0145916
SVEP1	ENSECAG00000021653	-1.19384	0.00225	0.0145916
OGT	ENSECAG00000023721	0.978266	0.00225	0.0145916
DOCK1	ENSECAG00000023813	-0.985955	0.00225	0.0145916
PHF6	ENSECAG00000013476	1.34491	0.0023	0.0148743
GPR162	ENSECAG00000019250	-1.19665	0.0023	0.0148743
FGF1	ENSECAG00000020769	-1.27868	0.0023	0.0148743
ODC1	ENSECAG00000022690	-1.09616	0.0023	0.0148743
SIAH2	ENSECAG00000025153	-0.958844	0.0023	0.0148743
CAPN11	ENSECAG00000000758	-1.42635	0.00235	0.0151638
C3AR1	ENSECAG00000003106	1.22238	0.00235	0.0151638
PECAM1	ENSECAG00000006991	-1.02161	0.00235	0.0151638
EFHD2	ENSECAG00000026816	0.961815	0.00235	0.0151638
RFX7	ENSECAG00000002379	1.11664	0.0024	0.0154263
DHTKD1	ENSECAG00000009315	-1.16816	0.0024	0.0154263
WWC1	ENSECAG00000014081	-0.953119	0.0024	0.0154263
MS4A2	ENSECAG00000016368	1.31184	0.0024	0.0154263
SBK2	ENSECAG00000019196	-2.90684	0.0024	0.0154263
KYAT3	ENSECAG00000023747	-1.08474	0.0024	0.0154263
RFX5	ENSECAG00000024774	1.07982	0.0024	0.0154263
GPR132	ENSECAG00000006513	3.7065	0.00245	0.0156781
KNSTRN	ENSECAG00000010666	2.12331	0.00245	0.0156781
MYO9B	ENSECAG00000010919	1.03785	0.00245	0.0156781
CCNE2	ENSECAG00000020270	2.96434	0.00245	0.0156781
SLC41A3	ENSECAG00000021016	-1.11707	0.00245	0.0156781
DHRS1	ENSECAG00000021432	1.33017	0.00245	0.0156781
SIDT2	ENSECAG00000021466	0.908402	0.00245	0.0156781
PLEKHA4	ENSECAG00000024841	1.81632	0.00245	0.0156781
UNC119	ENSECAG00000011487	1.39906	0.0025	0.015919
RBMS2	ENSECAG00000013470	-1.46417	0.0025	0.015919
ZUP1	ENSECAG00000013523	1.07649	0.0025	0.015919
SMURF1	ENSECAG00000017400	0.959683	0.0025	0.015919
TRIM36	ENSECAG00000017915	-1.02783	0.0025	0.015919
CNN3	ENSECAG00000020188	0.906179	0.0025	0.015919
SETDB2	ENSECAG00000020357	1.28627	0.0025	0.015919
-	ENSECAG00000024882	3.19344	0.0025	0.015919
-	ENSECAG00000033009	-1.02492	0.0025	0.015919
ERP29	ENSECAG00000000384	-0.900864	0.00255	0.0161486
DUSP2	ENSECAG00000007242	1.99211	0.00255	0.0161486
OCLN	ENSECAG00000009118	-0.990392	0.00255	0.0161486
FAM83D	ENSECAG00000013238	1.58193	0.00255	0.0161486
-	ENSECAG00000014110	0.984142	0.00255	0.0161486
CIP2A	ENSECAG00000014948	1.44083	0.00255	0.0161486
IRX2	ENSECAG00000015758	-1.39132	0.00255	0.0161486
COLGALT2	ENSECAG00000017358	-2.87775	0.00255	0.0161486
SLC50A1	ENSECAG00000019555	1.15062	0.00255	0.0161486
-	ENSECAG00000028693	inf	0.00255	0.0161486
ST6GAL1	ENSECAG00000003569	1.00015	0.0026	0.0163847
XPO6	ENSECAG00000008601	0.94242	0.0026	0.0163847
CARNS1	ENSECAG00000012116	-1.88673	0.0026	0.0163847
-	ENSECAG00000015936	-0.938848	0.0026	0.0163847
CDH17	ENSECAG00000017615	5.89926	0.0026	0.0163847
PCOLCE2	ENSECAG00000020485	-1.4753	0.0026	0.0163847
ZNF438	ENSECAG00000020904	-0.979569	0.0026	0.0163847
-	ENSECAG00000021962	-1.20106	0.0026	0.0163847
KCNK3	ENSECAG00000038775	-1.13168	0.0026	0.0163847
GALC	ENSECAG00000009343	1.00016	0.00265	0.0166274
PPP1R10	ENSECAG00000010033	-0.906627	0.00265	0.0166274
ATP5IF1	ENSECAG00000011826	1.16883	0.00265	0.0166274
SLC20A1	ENSECAG00000014112	0.898104	0.00265	0.0166274
ABI3	ENSECAG00000016070	1.53404	0.00265	0.0166274
AQR	ENSECAG00000016399	0.913431	0.00265	0.0166274
FBXO30	ENSECAG00000017034	-1.06095	0.00265	0.0166274
INSIG1	ENSECAG00000020022	-1.01992	0.00265	0.0166274
MIS18BP1	ENSECAG00000004339	1.52387	0.0027	0.0168863
CDKN2C	ENSECAG00000004817	1.72098	0.0027	0.0168863
CHRDL1	ENSECAG00000012152	-1.3811	0.0027	0.0168863
DNAJB9	ENSECAG00000012526	-0.935388	0.0027	0.0168863
SCD5	ENSECAG00000014698	-1.57207	0.0027	0.0168863
SLITRK2	ENSECAG00000020489	-2.93451	0.0027	0.0168863
CD72	ENSECAG00000003982	inf	0.00275	0.0171435
C2	ENSECAG00000004709	2.19449	0.00275	0.0171435
INF2	ENSECAG00000007611	0.913497	0.00275	0.0171435
GCLM	ENSECAG00000021993	1.2237	0.00275	0.0171435
SREBF2	ENSECAG00000024608	-0.89131	0.00275	0.0171435
-	ENSECAG00000027989	-2.52088	0.00275	0.0171435
PERP	ENSECAG00000010262	0.915325	0.0028	0.017399
LRR1	ENSECAG00000011978	1.48175	0.0028	0.017399
CAB39	ENSECAG00000015288	0.90062	0.0028	0.017399
MID1	ENSECAG00000019648	-1.46126	0.0028	0.017399
-	ENSECAG00000033682	0.947139	0.0028	0.017399
-	ENSECAG00000036672	1.90251	0.0028	0.017399
BTBD3	ENSECAG00000000722	-1.07134	0.00285	0.0176529
LINGO1	ENSECAG00000005701	5.06881	0.00285	0.0176529
AAK1	ENSECAG00000006233	1.66506	0.00285	0.0176529
SOWAHC	ENSECAG00000006753	1.12135	0.00285	0.0176529
GPI	ENSECAG00000018093	0.995305	0.00285	0.0176529
ARRB2	ENSECAG00000018471	1.10345	0.00285	0.0176529
SCNN1A	ENSECAG00000001443	-1.38445	0.0029	0.0178482
-	ENSECAG00000009549	0.907024	0.0029	0.0178482
LMCD1	ENSECAG00000010791	-1.11949	0.0029	0.0178482
TANC2	ENSECAG00000012669	0.943374	0.0029	0.0178482
CLPTM1L	ENSECAG00000013231	-0.985882	0.0029	0.0178482
ADGRG6	ENSECAG00000015063	1.01158	0.0029	0.0178482
PEX5	ENSECAG00000017111	-0.948893	0.0029	0.0178482
NFKBIE	ENSECAG00000019914	1.2666	0.0029	0.0178482
CDH13	ENSECAG00000021162	-1.20581	0.0029	0.0178482
STARD5	ENSECAG00000021812	-1.06427	0.0029	0.0178482
GJA4	ENSECAG00000023685	-1.21721	0.0029	0.0178482
PDGFD	ENSECAG00000024746	-1.77365	0.0029	0.0178482
GDA	ENSECAG00000000122	1.18544	0.00295	0.0181078
-	ENSECAG00000009794	-0.951219	0.00295	0.0181078
PGM5	ENSECAG00000010805	-1.14407	0.00295	0.0181078
SUSD1	ENSECAG00000017921	1.24323	0.00295	0.0181078
MGST3	ENSECAG00000022320	1.07785	0.00295	0.0181078
PLXNA2	ENSECAG00000001716	-1.0135	0.003	0.0183177
CLCF1	ENSECAG00000010091	1.88595	0.003	0.0183177
CCDC112	ENSECAG00000014982	1.16144	0.003	0.0183177
EXOG	ENSECAG00000015682	-0.900081	0.003	0.0183177
THRB	ENSECAG00000019007	2.35587	0.003	0.0183177
HDAC5	ENSECAG00000021398	-0.886755	0.003	0.0183177
MAGIX	ENSECAG00000023295	-1.66171	0.003	0.0183177
SLC16A13	ENSECAG00000023782	-1.50745	0.003	0.0183177
MVP	ENSECAG00000025091	0.953045	0.003	0.0183177
DLX4	ENSECAG00000033703	1.50912	0.003	0.0183177
WTIP	ENSECAG00000002491	-1.6916	0.00305	0.0186034
SLC7A5	ENSECAG00000009215	1.54593	0.00305	0.0186034
MMP3	ENSECAG00000000750	1.68972	0.0031	0.0188094
PPID	ENSECAG00000010800	1.20048	0.0031	0.0188094
PCDH12	ENSECAG00000011213	-1.35921	0.0031	0.0188094
CGNL1	ENSECAG00000011325	-0.973555	0.0031	0.0188094
ALOXE3	ENSECAG00000012771	1.49636	0.0031	0.0188094
TAPBPL	ENSECAG00000012920	0.872538	0.0031	0.0188094
MPHOSPH9	ENSECAG00000014402	2.14145	0.0031	0.0188094
ARRDC3	ENSECAG00000019506	0.927395	0.0031	0.0188094
STX7	ENSECAG00000019923	-0.922098	0.0031	0.0188094
-	ENSECAG00000030990	1.34451	0.0031	0.0188094
PPP1R15A	ENSECAG00000010277	-0.909759	0.00315	0.019033
LEO1	ENSECAG00000014898	0.902292	0.00315	0.019033
UXS1	ENSECAG00000015049	-0.926091	0.00315	0.019033
DERA	ENSECAG00000015504	-0.917888	0.00315	0.019033
RCAN2	ENSECAG00000018543	-1.18257	0.00315	0.019033
TMEM237	ENSECAG00000019645	-1.1072	0.00315	0.019033
BEND5	ENSECAG00000025062	2.12934	0.00315	0.019033
ADIRF	ENSECAG00000037793	2.60943	0.00315	0.019033
-	ENSECAG00000003474	1.06024	0.0032	0.0193049
KIAA1551	ENSECAG00000010736	0.990906	0.0032	0.0193049
TMEM94	ENSECAG00000016214	-0.886299	0.0032	0.0193049
TMEM116	ENSECAG00000008110	-3.03804	0.00325	0.0195455
WNT3	ENSECAG00000021759	1.11089	0.00325	0.0195455
SLA	ENSECAG00000024065	2.10062	0.00325	0.0195455
PPP1R13L	ENSECAG00000024828	0.892315	0.00325	0.0195455
-	ENSECAG00000027676	-1.0638	0.00325	0.0195455
PHYH	ENSECAG00000029564	1.12726	0.00325	0.0195455
CNR2	ENSECAG00000005682	4.02125	0.0033	0.0197744
OPTN	ENSECAG00000007747	0.888568	0.0033	0.0197744
C3H4orf19	ENSECAG00000017301	2.47611	0.0033	0.0197744
ERLIN1	ENSECAG00000018030	-1.02694	0.0033	0.0197744
OXCT1	ENSECAG00000018312	-1.02489	0.0033	0.0197744
INPP5B	ENSECAG00000019874	0.919134	0.0033	0.0197744
CYP2C92	ENSECAG00000038251	-1.18838	0.0033	0.0197744
CASP8	ENSECAG00000005210	0.9725	0.00335	0.0200636
ZMYM6	ENSECAG00000012042	0.948581	0.0034	0.0203526
IPCEF1	ENSECAG00000003511	2.71211	0.00345	0.0206199
RPH3AL	ENSECAG00000008782	-1.80554	0.00345	0.0206199
-	ENSECAG00000030483	4.50867	0.00345	0.0206199
AKR1A1	ENSECAG00000000223	0.90872	0.0035	0.0208221
PAPSS2	ENSECAG00000008426	0.990869	0.0035	0.0208221
MGME1	ENSECAG00000012675	1.04648	0.0035	0.0208221
MAD2L1	ENSECAG00000013521	2.28626	0.0035	0.0208221
AK4	ENSECAG00000018332	1.23921	0.0035	0.0208221
SH2D2A	ENSECAG00000021378	4.50328	0.0035	0.0208221
PRKACB	ENSECAG00000022585	1.35021	0.0035	0.0208221
TFCP2L1	ENSECAG00000024837	1.24553	0.0035	0.0208221
MAPK6	ENSECAG00000034988	0.845083	0.0035	0.0208221
PRKCA	ENSECAG00000006771	-0.905551	0.00355	0.0210979
CAMSAP2	ENSECAG00000012562	0.945334	0.00355	0.0210979
TCEANC2	ENSECAG00000006901	1.11361	0.0036	0.0213404
STOM	ENSECAG00000012929	-0.870173	0.0036	0.0213404
MCTS1	ENSECAG00000014597	1.14378	0.0036	0.0213404
FRZB	ENSECAG00000017132	-1.26637	0.0036	0.0213404
UBR2	ENSECAG00000020598	-0.881485	0.0036	0.0213404
SOAT1	ENSECAG00000007962	1.02573	0.00365	0.0215926
FAM89A	ENSECAG00000016510	-1.87015	0.00365	0.0215926
PRIMPOL	ENSECAG00000020522	1.4199	0.00365	0.0215926
-	ENSECAG00000038314	3.77608	0.00365	0.0215926
MMP15	ENSECAG00000000196	0.992281	0.0037	0.0218215
IL18RAP	ENSECAG00000000214	4.3232	0.0037	0.0218215
DDI2	ENSECAG00000000762	0.964674	0.0037	0.0218215
PARVG	ENSECAG00000020449	2.70347	0.0037	0.0218215
PTDSS2	ENSECAG00000021925	-1.14448	0.0037	0.0218215
SLIT2	ENSECAG00000022407	-0.999387	0.0037	0.0218215
NABP2	ENSECAG00000008042	1.21189	0.00375	0.0220267
ADA	ENSECAG00000008358	1.47003	0.00375	0.0220267
POT1	ENSECAG00000008647	1.10278	0.00375	0.0220267
MORN4	ENSECAG00000008658	-1.86707	0.00375	0.0220267
SP3	ENSECAG00000013930	0.880403	0.00375	0.0220267
TUBB	ENSECAG00000015469	0.999468	0.00375	0.0220267
TEX30	ENSECAG00000021942	2.22937	0.00375	0.0220267
ZNF518B	ENSECAG00000036840	1.00952	0.00375	0.0220267
CLEC14A	ENSECAG00000004803	-0.991471	0.0038	0.0222528
THBD	ENSECAG00000005241	-0.912401	0.0038	0.0222528
RNF44	ENSECAG00000009095	0.955978	0.0038	0.0222528
SCG3	ENSECAG00000016522	2.46386	0.0038	0.0222528
WHRN	ENSECAG00000019559	-0.979107	0.0038	0.0222528
SSR4	ENSECAG00000023150	0.871886	0.0038	0.0222528
CDC42EP4	ENSECAG00000001996	-0.998193	0.00385	0.0224887
-	ENSECAG00000007112	1.39951	0.00385	0.0224887
PCK2	ENSECAG00000013913	1.18923	0.00385	0.0224887
STXBP6	ENSECAG00000016835	1.29453	0.00385	0.0224887
-	ENSECAG00000017155	1.40104	0.00385	0.0224887
C1H15orf41	ENSECAG00000010993	1.2846	0.0039	0.0227235
PRPSAP1	ENSECAG00000013456	-0.862816	0.0039	0.0227235
SLC7A2	ENSECAG00000016856	1.42266	0.0039	0.0227235
CD247	ENSECAG00000020158	4.19029	0.0039	0.0227235
CXADR	ENSECAG00000023163	1.96204	0.0039	0.0227235
APOE	ENSECAG00000008236	0.955322	0.00395	0.0229687
ARL15	ENSECAG00000014970	-1.25632	0.00395	0.0229687
C1QTNF6	ENSECAG00000020940	1.83209	0.00395	0.0229687
FOSL1	ENSECAG00000023092	1.35834	0.00395	0.0229687
ENGASE	ENSECAG00000019553	-1.03012	0.004	0.0232477
SLC44A1	ENSECAG00000002233	0.933949	0.00405	0.0234795
ATM	ENSECAG00000021147	0.963246	0.00405	0.0234795
-	ENSECAG00000029456	1.04889	0.00405	0.0234795
-	ENSECAG00000031293	-1.8099	0.00405	0.0234795
[truncated: 452 more rows]

## Sheet: NPN vs. CRL 
Additional file 4. Differentially expressed genes (DEGs) in CA retrieved from the Nocardioform placentitis lesion (NPL) set in comparison to the control (CRL) set.
Gene Symbol	Gene ID	Log2(fold_change)	p_value	q_value (FDR)
TLR3	ENSECAG00000000197	1.06142	5e-05	0.0089839
IFI6	ENSECAG00000000500	2.67749	5e-05	0.0089839
SPINK5	ENSECAG00000000651	-1.08891	5e-05	0.0089839
MMP3	ENSECAG00000000750	-2.08267	5e-05	0.0089839
HSPA1A	ENSECAG00000001037	0.887977	5e-05	0.0089839
ISG15	ENSECAG00000001324	2.42859	5e-05	0.0089839
MPEG1	ENSECAG00000001394	1.73844	5e-05	0.0089839
SAMD9	ENSECAG00000001399	1.98031	5e-05	0.0089839
SAMD9L	ENSECAG00000001481	2.20778	5e-05	0.0089839
C3AR1	ENSECAG00000003106	1.58869	5e-05	0.0089839
LY6E	ENSECAG00000003310	0.976982	5e-05	0.0089839
-	ENSECAG00000003563	2.03431	5e-05	0.0089839
TRIM22	ENSECAG00000005126	3.71093	5e-05	0.0089839
SLC17A3	ENSECAG00000006404	1.09526	5e-05	0.0089839
IFIH1	ENSECAG00000007881	1.97463	5e-05	0.0089839
OAS3	ENSECAG00000008809	2.60162	5e-05	0.0089839
IFI44	ENSECAG00000009020	2.80614	5e-05	0.0089839
EPSTI1	ENSECAG00000009543	1.26503	5e-05	0.0089839
IFI44L	ENSECAG00000009618	3.37779	5e-05	0.0089839
IFIT3	ENSECAG00000010153	3.14245	5e-05	0.0089839
IFIT2	ENSECAG00000010185	1.25145	5e-05	0.0089839
BDP1	ENSECAG00000011402	1.03559	5e-05	0.0089839
BTNL9	ENSECAG00000011762	0.970276	5e-05	0.0089839
MX1	ENSECAG00000011776	2.72327	5e-05	0.0089839
-	ENSECAG00000012132	2.08199	5e-05	0.0089839
PARP9	ENSECAG00000012331	1.12487	5e-05	0.0089839
DRA	ENSECAG00000012660	0.88782	5e-05	0.0089839
UPK1A	ENSECAG00000012871	-2.259	5e-05	0.0089839
HELZ2	ENSECAG00000013636	1.28026	5e-05	0.0089839
TENT5A	ENSECAG00000014207	0.891654	5e-05	0.0089839
SIGLEC1	ENSECAG00000014218	1.72265	5e-05	0.0089839
OAS2	ENSECAG00000014422	2.57947	5e-05	0.0089839
PLAC8B	ENSECAG00000015034	3.80865	5e-05	0.0089839
HERC5	ENSECAG00000015395	1.93366	5e-05	0.0089839
RNF213	ENSECAG00000016217	1.5758	5e-05	0.0089839
IFI27	ENSECAG00000017172	2.27872	5e-05	0.0089839
ZBP1	ENSECAG00000017185	3.66841	5e-05	0.0089839
MX2	ENSECAG00000017220	3.30107	5e-05	0.0089839
FAM3D	ENSECAG00000018836	1.26399	5e-05	0.0089839
HERC6	ENSECAG00000019411	2.61914	5e-05	0.0089839
VCAN	ENSECAG00000019596	1.21275	5e-05	0.0089839
ADAMDEC1	ENSECAG00000019922	-2.18633	5e-05	0.0089839
-	ENSECAG00000019932	1.98339	5e-05	0.0089839
MNDA	ENSECAG00000020878	1.9508	5e-05	0.0089839
GBP1	ENSECAG00000021220	1.86622	5e-05	0.0089839
CASQ2	ENSECAG00000021854	-2.70959	5e-05	0.0089839
SERPINF1	ENSECAG00000022279	-1.01129	5e-05	0.0089839
PEAK1	ENSECAG00000022321	1.13162	5e-05	0.0089839
ITGB2	ENSECAG00000023061	1.66169	5e-05	0.0089839
-	ENSECAG00000023677	3.59025	5e-05	0.0089839
MMP1	ENSECAG00000023733	-1.66678	5e-05	0.0089839
DUOX1	ENSECAG00000023918	-1.22273	5e-05	0.0089839
DDX60	ENSECAG00000024167	2.96319	5e-05	0.0089839
A2ML1	ENSECAG00000024232	-2.39679	5e-05	0.0089839
IRF9	ENSECAG00000024429	1.03898	5e-05	0.0089839
-	ENSECAG00000033029	2.11528	5e-05	0.0089839
LGALS3BP	ENSECAG00000033385	2.00142	5e-05	0.0089839
-	ENSECAG00000034754	1.45619	5e-05	0.0089839
-	ENSECAG00000036993	1.43685	5e-05	0.0089839
CYBB	ENSECAG00000017917	1.22066	0.0001	0.0165641
XAF1	ENSECAG00000024961	2.48833	0.0001	0.0165641
-	ENSECAG00000033828	0.91311	0.0001	0.0165641
-	ENSECAG00000035575	1.22447	0.0001	0.0165641
-	ENSECAG00000038391	0.96935	0.0001	0.0165641
C5AR1	ENSECAG00000006153	1.01506	0.00015	0.0223965
-	ENSECAG00000015494	-1.76041	0.00015	0.0223965
PEG3	ENSECAG00000016802	0.863895	0.00015	0.0223965
-	ENSECAG00000019309	1.76454	0.00015	0.0223965
C1R	ENSECAG00000021429	1.19334	0.00015	0.0223965
-	ENSECAG00000029196	1.55892	0.00015	0.0223965
-	ENSECAG00000032818	1.00735	0.00015	0.0223965
OAS1	ENSECAG00000013435	1.65215	0.0002	0.0286514
ZC3HAV1	ENSECAG00000017394	0.932447	0.0002	0.0286514
SLC4A11	ENSECAG00000020277	-1.73265	0.0002	0.0286514
-	ENSECAG00000020991	1.81552	0.00025	0.0348717
PPP1R17	ENSECAG00000021847	-0.982605	0.00025	0.0348717
PML	ENSECAG00000004617	0.767008	0.0003	0.0397537
AOAH	ENSECAG00000009261	1.60149	0.0003	0.0397537
STAR	ENSECAG00000012746	-0.851367	0.0003	0.0397537
-	ENSECAG00000014790	-3.33854	0.0003	0.0397537
B2M	ENSECAG00000000685	0.786029	0.00035	0.0431436
-	ENSECAG00000006646	-0.836793	0.00035	0.0431436
DRB	ENSECAG00000022072	1.06015	0.00035	0.0431436
-	ENSECAG00000031322	1.72861	0.00035	0.0431436
-	ENSECAG00000037084	-2.97467	0.00035	0.0431436
-	ENSECAG00000039036	-2.8278	0.00035	0.0431436
EIF2AK2	ENSECAG00000011726	1.3569	0.0004	0.0476449
LDLR	ENSECAG00000019557	0.827111	0.0004	0.0476449
DLK1	ENSECAG00000029428	0.825863	0.0004	0.0476449
