# Supplementary material for: Transcriptomic analysis of equine chorioallantois reveals immune networks and molecular mechanisms involved in nocardioform placentitis
Source: Vet Res. 2021 Jul 8;52:103. doi: 10.1186/s13567-021-00972-4 (PMC8268225; doi:10.1186/s13567-021-00972-4)
Supplement: Supplementary file 5 — Additional file 5. Potential upstream regulators in equine chorioallantois (CA) during nocardioform placentitis (NP) as identified by upstream regulator analysis performed on Ingenuity Pathway Analysis (IPA) using DEGS in NPL vs. CRL set (A) and DEGS in NPL vs. NPN set (B). Key; CRL; normal postpartum (control) and NPL; nocardioform placentitis lesion. [file 13567_2021_972_MOESM5_ESM.xlsx]

## Sheet: Potential in NPL vs CRL
Additional file 5A. Potential upstream regulators identified among the DEGs in NPL vs. CRL as identified by upstream regulator analysis performed on Ingenuity Pathway Analysis (IPA)
Upstream Regulator	Gene ID	log2 fold-change*	Molecule Type	Predicted Activation State	Activation z-score	p-value of overlap	Target molecules in dataset
IRF7	ENSECAG00000009744	5.186	transcription regulator	Activated	7.904	2.92e-23	ADAR,CASP4,CCL5,CCL8,CCRL2,CD40,CD69,CD80,CMPK2,CXCL10,DDX58,DHX58,GBP1,GBP5,HELZ2,HERC5,IDO1,IFI44,IFI44L,IFI6,IFIH1,IFIT2,IFIT3,IL15,IRF1,IRF5,IRF7,IRF8,IRF9,ISG15,ISG20,ITGAX,JAK2,MAP3K8,MX1,MX2,NAMPT,NMI,OAS1,OAS2,OAS3,OASL,PARP12,PARP14,PLSCR1,PSMB10,PSMB8,PSMB9,PSME1,PSME2,RSAD2,RTP4,SAMD9L,STAT1,STAT2,TAP1,TAP2,TDRD7,TLR8,TNFAIP8,TNFSF10,TNFSF13B,TRAF1,TRIM21,TRIM22,UBA7,USP25,XAF1,ZBP1,ZC…
STAT1	ENSECAG00000009039	2.557	transcription regulator	Activated	7.741	1.95e-31	A2M,ABCA1,ACOD1,ALDH1A3,ALOX15,ANGPT2,APOE,B2M,BAD,C1R,C1S,CAPN1,CASP1,CASP3,CASP4,CASP8,CCL2,CCL3,CCL5,CCND2,CCNE1,CCRL2,CD274,CD40,CD86,CDKN1A,CIITA,CLIC5,CMPK2,CREM,CSF3R,CTSS,CXCL10,CXCL8,CXCR3,DDX60,DEFB4A/DEFB4B,EGLN3,EIF2AK2,EPSTI1,FCER1G,FGF7,GBP1,GBP5,GBP6,HAVCR2,HERC6,HES1,HIF1A,ICAM1,IDO1,IFI27,IFI44,IFI44L,IFI6,IFIH1,IFIT2,IFIT3,IGF1R,IL15,IL18,IL1B,IRF1,IRF2,IRF5,IRF7,IRF8,IRF9,ISG15…
IL1B	ENSECAG00000000051	4.007	cytokine	Activated	7.718	8.55e-37	A2M,ABCC3,ABCG2,ACOD1,ADAM8,ADORA2B,ADRB2,AIF1,ALDH7A1,ALOX15,AMPD3,ANKH,ANTXR1,ANXA1,APOE,APP,ATP1A1,B2M,BCL2A1,BCL3,BIRC2,BIRC3,BMP4,BTG2,C1R,CASP10,CASP3,CASP4,CCL2,CCL22,CCL27,CCL28,CCL3,CCL5,CCL8,CCR5,CCR8,CCRL2,CD274,CD4,CD40,CD40LG,CD44,CD69,CD74,CD80,CD83,CD86,CDKN1A,CEBPA,CFTR,CHI3L1,CIITA,CISH,CMPK2,COL1A1,CP,CREM,CRYAB,CTSF,CTSS,CXCL1,CXCL10,CXCL13,CXCL6,CXCL8,CXCR4,CYBA,CYBB,CYP11A1,C…
TLR7	ENSECAG00000007883	5.342	transmembrane receptor	Activated	6.879	4.16e-15	BCL2A1,CCL2,CCL3,CCL5,CCNB1,CD274,CD40,CD44,CD69,CD80,CD83,CD86,CDKN1A,CREB5,CXCL1,CXCL10,CXCL13,CXCL8,DMXL2,FCER1G,HIVEP2,ICAM1,IDO1,IER3,IFI44L,IFIT3,IL10RA,IL1B,IL21R,INPP5D,IRF1,IRF7,IRF9,ISG15,ISG20,MCOLN2,MX1,MX2,MYD88,OAS2,OAS3,PLAU,PTPN6,RSAD2,SOD2,STAT1,STAT2,TLR7,TMEM154,TNFAIP3,TRIM38,TRPM2,ZAP70,ZC3H12A
MYD88	ENSECAG00000001774	1.261	other	Activated	6.436	2.22e-14	ACOD1,ACSL1,ALDH1A1,ATM,BATF,BCL10,BCL3,CASP4,CCL2,CCL5,CCRL2,CD274,CD40,CD44,CD80,CD83,CD86,CISH,CLIC4,CMPK2,CXCL1,CXCL10,CXCL13,CXCL6,CXCL8,DEFB4A/DEFB4B,FBXO32,FCER1G,HCK,HDC,HIF1A,HSPA5,ICAM1,IFIT2,IKBKE,IL15,IL18,IL1A,IL1B,IL7,INHBA,INPP5D,IRF1,IRF7,IRF8,ISG15,ITGAX,ITGB7,ITPR2,MCM2,MET,MRC1,MSR1,MYC,NFKB2,NOS2,OASL,OLR1,PDE4B,PTGS2,RELB,RSAD2,SAA1,SAMHD1,SERPINE1,SLC16A3,SLC7A2,SLCO3A1,SOCS…
TGM2	ENSECAG00000006290	1.705	enzyme	Activated	6.251	1.45e-23	BCL2A1,BIRC3,BTG2,C5AR1,CA2,CCL2,CCL22,CCL3,CCRL2,CD101,CD36,CD74,CD86,CD93,CDCA7,CFP,CXCL10,CXCL8,DDX60,DDX60L,DNAAF2,FCER1G,FERMT1,GIMAP6,GM2A,HIF1A,HK3,IFI6,IFIT2,IFIT3,IFIT5,IGF1R,IL10RA,IL1B,IRF9,ITGA6,ITGAX,JAML,LRRC25,LSP1,LY6E,MAFB,MYC,NCF2,NLRC4,OAS1,OAS2,OAS3,OASL,PAK1,PARP14,PARP9,PDGFRB,PIM1,PLSCR1,POR,PPP1R16B,RFLNB,RNF213,RUNX2,SAMD9L,SAMHD1,SELL,SELP,SERPINB2,SLAMF7,SLC16A1,SLC20A1…
IRF1	ENSECAG00000017794	3.144	transcription regulator	Activated	6.052	5.81e-27	ADAM8,B2M,BAK1,C1R,CASP1,CASP3,CASP7,CASP8,CCL2,CCL5,CCNB1,CD274,CD40,CDKN1A,CFTR,CIITA,CMPK2,CTSS,CXCL10,CXCL8,CYBB,DDX58,E2F3,EIF2AK2,ERAP1,HELZ2,IDO1,IFI27,IFI44L,IFI6,IFIH1,IFIT2,IFIT3,IFIT5,IL15,IL18,IL1B,IL7,IRF1,IRF2,IRF5,IRF7,IRF9,ISG15,JAK2,LTB,MX1,MYC,NOS2,OAS1,OAS2,OASL,ODC1,PCDH7,PML,PSMB10,PSMB8,PSMB9,PSME1,PSME2,PTGS2,RSAD2,SELL,SLPI,SP110,SPI1,STAT1,STAT2,TAP1,TAP2,TAPBP,TBX3,TLR3,…
IL15	ENSECAG00000014406	3.08	cytokine	Activated	5.47	6.71e-20	ALDOA,ANXA1,AQP3,ARHGDIB,BRK1,CALM1 (includes others),CAMK2D,CASP3,CCL2,CCL3,CCL5,CCND2,CD2,CD274,CD40,CD40LG,CD44,CD53,CD69,CD74,CD80,CD83,CD84,CD86,CD8A,CDKN1A,CISH,CORO1A,CTSW,CXCL10,CXCL8,CXCR4,DUSP14,DUSP5,ERBB2,ETS1,FYB1,FYN,GAPDH,GLDC,GNLY,GPC1,GPI,GPRC5A,HAT1,HAVCR2,HK1,HK2,HSPA8,IGF1R,IL15,IL21R,IL2RA,IL2RB,IRF1,ITGAX,ITGB7,LDHA,LEF1,LIF,LSP1,LYN,MAPKAPK3,MCM5,MKNK1,MST1,MX1,MYC,MYD88,NC…
CD40LG	ENSECAG00000011392	∞	cytokine	Activated	5.136	3.86e-32	ANXA6,ARID4B,ASCC3,B2M,BATF,BCAT2,BCL2A1,BIRC2,BIRC3,CA2,CASP1,CCL2,CCL22,CCL3,CCL5,CCR5,CD40,CD40LG,CD44,CD69,CD80,CD83,CD86,CD8A,CDC25B,CDKN1A,CELF2,CFP,CIITA,CTSC,CXCL1,CXCL10,CXCL8,CXCR3,CXCR4,DAPP1,DUSP2,DUSP4,DUSP5,E2F2,EIF2AK2,FCER2,FLT1,FOSB,HIF1A,HK2,HSPA1A/HSPA1B,ICAM1,ID3,IDO1,IFI44,IFI6,IFIT2,IFIT3,IL10RA,IL15,IL1A,IL1B,IL21R,IL2RA,IL2RB,IL4R,INHBA,IRF1,IRF2,ISG15,ITGB7,JAK2,KIF2A,LTB…
SAMSN1	ENSECAG00000017241	4.236	other	Activated	4.743	3.66e-15	ATM,BATF,CCND2,CD40,CITED2,CMPK2,CXCL10,FCER2,HBEGF,HDAC1,HDC,HELZ2,IFIT2,IFIT3,IL15,IL18,INHBA,IRF1,IRF2,IRF7,ISG15,ISG20,NMI,OASL,PLA1A,PML,PTGS2,RBL1,RGCC,RSAD2,SDC1,SLCO3A1,SOCS3,STAT1,STAT2,STAT5A,TLR3,TRIM21,USP25,ZC3H12A
IL18	ENSECAG00000015261	3.229	cytokine	Activated	4.538	1.83e-06	ADA2,ADAM19,AQP3,CCL2,CCL3,CCL5,CCR5,CD40,CD40LG,CD44,CD69,CD83,CD86,CXCL10,CXCL8,DLG4,GADD45B,GNA15,HAVCR2,ICAM1,IDO1,IL18,IL1A,IL1B,IL2RA,INPP5D,IRF1,ITGAL,LIF,MMP1,NCR1,NCR3,NOS2,PDCD1,PRF1,PTEN,PTGS2,SAMHD1,SELL,TBX21,TIMP1,TXK,VEGFA
DOCK8	ENSECAG00000011917	1.361	other	Activated	4.49	2.22e-12	ATM,CCND2,CD40,CITED2,CMPK2,CXCL10,HDAC1,HDC,HELZ2,IFIT2,IFIT3,IL15,IL18,INHBA,IRF1,IRF7,ISG15,ISG20,NMI,PLA1A,PTGS2,RBL1,REL,RGS1,RSAD2,SLCO3A1,STAT1,STAT2,TLR3,TRIM21,USP25
TLR3	ENSECAG00000000197	3.191	transmembrane receptor	Activated	4.462	2.38e-15	ABCA1,ACOD1,AIM2,AKT3,ARRDC4,BAK1,CCL2,CCL3,CCL5,CD274,CD40,CD69,CD80,CD86,CMPK2,CXCL10,CXCL8,DDX58,DEFB1,DEFB4A/DEFB4B,DHX58,DNMT1,EIF2AK2,GADD45B,HERC5,ICAM1,ID1,IER3,IFI44,IFI44L,IFI6,IFIH1,IFIT2,IFIT3,IL15,IL1A,IL1B,IRF1,IRF7,ISG15,ISG20,MAP3K8,MMP1,MX1,MX2,MYD88,NFE2L3,NMI,NOS2,NR4A1,OAS1,OASL,PECAM1,PFKFB3,PIK3CD,PLK2,PTGS2,RGS1,RSAD2,SERPINB9,SERPINE1,SLPI,SOCS3,STAT1,TIMP1,TLR3,TLR7,TNC,T…
IRF5	ENSECAG00000009902	3.178	transcription regulator	Activated	4.35	3.39e-11	BAK1,CASP3,CCL3,CCL5,CDKN1A,CMPK2,COL1A1,CXCL10,CXCR4,DDX58,DHX58,IFI44,IFIH1,IFIT2,IFIT3,IRF5,IRF7,ISG15,ISG20,MYC,NAMPT,OAS1,OAS2,OASL,PARP12,PLSCR1,PRDM1,PTGS2,RSAD2,SP110,STAT1,STAT2,TNFSF10,VEGFA
CD40	ENSECAG00000016998	1.525	transmembrane receptor	Activated	4.33	3.58e-17	BCL2A1,BIRC3,CCL2,CCL22,CCL3,CCL5,CCNA2,CCND2,CD40,CD40LG,CD44,CD69,CD80,CD83,CD86,CD8A,CDKN1A,CXCL10,CXCL8,CYSLTR1,DAPP1,DUSP6,FCER2,HSH2D,HSPA5,ICAM1,IL10RA,IL15,IL18,IL1A,IL1B,IL2RA,IL2RB,IL4R,IRF1,ITGAL,ITGB2,JCHAIN,KLF4,KLF9,LGALS3,MAP3K14,MET,MYC,NFKB2,NOS2,PDCD1,PIM1,POU2AF1,PRDM1,PSMB10,PSMB9,PTGS2,REL,SAMSN1,SELL,SERPINE1,SLAMF1,SLAMF7,SLC2A1,TAP1,TAP2,TAPBP,TBX21,TLR2,TNFAIP3,TNFSF10,TN…
TLR2	ENSECAG00000018028	1.327	transmembrane receptor	Activated	4.275	2.3e-05	APP,CCL2,CCL5,CCR5,CD40,CD40LG,CD69,CD80,CD86,CISH,CXCL10,CXCL6,CXCL8,CYBB,CYLD,DEFB4A/DEFB4B,ICAM1,IL15,IL18,IL1A,IL1B,IL2RA,IRAK3,IRF1,ITGB7,LHB,MCOLN2,MMP1,MX1,MYD88,NOS2,PTGS2,SELP,SOCS3,TBX21,TLR2,TRIM38,VDR,VWF
EIF2AK2	ENSECAG00000011726	3.645	kinase	Activated	4.205	2.27e-10	BCL2A1,BDNF,BHLHE40,BIRC2,CDKN1A,CXCL8,DDX58,EIF2AK2,IFI27,IFI6,IFIT5,IL1A,IL1B,IRF1,IRS2,ISG15,ISG20,LGALS3BP,MYC,NFKB2,NMI,NOS2,OAS1,OAS3,PARP12,PARP9,PLSCR1,PSMB10,SAMHD1,SOCS3,SOD2,STAT1,TNFAIP3,ZC3HAV1,ZNF292
IL1A	ENSECAG00000023727	4.954	cytokine	Activated	4.123	4.3e-11	ADORA2B,ALDH1A1,ALDH1A3,APOD,APP,BCL3,BIRC2,BIRC3,CA2,CCL2,CCL3,CCL5,CCL8,CD274,CD40,CD44,CD80,CD83,CD86,CDKN1A,CXCL1,CXCL10,CXCL6,CXCL8,CYP11A1,CYP17A1,DEFB4A/DEFB4B,F2RL1,FGF7,FOSB,FOSL1,GBP1,HDC,HSD11B1,HSD11B2,ICAM1,IER3,IFNGR1,IFNGR2,IL18,IL1A,IL1B,IL2RA,INHBA,IRF1,LDHA,LIF,MCAM,MMP1,MYC,NOS2,NR3C1,PI3,PLAU,PTGS2,S100A12,SAA1,SERPINE1,SOD2,TK1,TLR2,TNFAIP3,ZC3H12A
SPI1	ENSECAG00000024457	3.334	transcription regulator	Activated	3.99	2.01e-22	BLNK,BTK,C1QC,C3AR1,CCL22,CCL3,CCNA2,CCNB1,CCND2,CCNE2,CD180,CD19,CD3E,CD40LG,CD68,CDK1,CDKN1A,CEBPA,CHI3L1,CIITA,CMPK2,CSF1R,CSF3R,CTSS,CXCL10,CYBB,DMTF1,DUSP6,E2F2,FCER1A,FCER1G,HELZ2,HES1,HK3,HSPA8,ID3,IFI27,IFI44,IFI44L,IFI6,IFIT2,IFIT3,IL18,IL1B,IL2RA,IRAK3,IRF7,IRF9,ISG15,ISG20,ITGB2,KLF13,KLF4,LBR,LEF1,LIMD1,LY6E,LYZ,MBP,MEF2C,MME,MMP1,MRC1,MX1,MYC,NCF1,NCF2,NCF4,NOS2,OASL,P2RY10,PARP12,PI…
STAT4	ENSECAG00000023170	3.839	transcription regulator	Activated	3.904	1.28e-09	ACAP1,ACVRL1,ARHGAP15,BAD,BCL3,CAPN5,CCL2,CCR5,CD40LG,CXCL10,DDX58,ERO1A,FCER1G,FYB1,HILPDA,IER3,IFIH1,IFIT2,IL10RA,IL2RA,IRF1,ISG15,ISG20,KLF9,LRRFIP1,MAP3K1,MAP3K8,MBOAT2,MYC,NDRG1,NXN,P4HA2,PDCD1,PDK1,PER1,PPP1R13L,PRDM1,PYGL,RAMP2,RGCC,RNF130,RNF138,RRAD,S100A4,SELPLG,SERPINB5,SERPINE1,SMPDL3A,SOCS3,STAT1,STC2,TBX21,TIMP1,UNC13D,VDAC1,VEGFA,VLDLR,ZNF394
MET	ENSECAG00000010385	1.596	kinase	Activated	3.852	4.72e-11	AQP3,AREG,ATM,AURKA,CCND2,CD274,CD44,CDK1,CDKN1A,CITED2,CXCL1,CXCL8,FBXO32,HBEGF,HDC,IL15,IL18,IL1B,INHBA,ITGA3,KLF4,MAD2L1,MYC,PIM1,PIM3,PLK1,PLK2,PTGS2,PTPN1,SLA,SLCO3A1,SOCS3,SOD2,TGFA,TLR3,TRIM21,TRIM63,VEGFA
DDX58	ENSECAG00000021989	3.801	enzyme	Activated	3.794	1.31e-13	CASP4,CCL2,CCL3,CCL5,CD4,CXCL10,CXCL8,DDX58,EIF2AK2,GEM,IFI27,IFI44,IFIH1,IFIT2,IFIT3,IL1B,IRF1,IRF7,IRF8,ISG15,ISG20,KLF4,NMI,OAS1,PTGS2,RSAD2,SOCS3,STAT1,STAT2,TLR3,TNFSF10,WNT4,ZC3HAV1
CD2	ENSECAG00000019437	4.983	transmembrane receptor	Activated	3.696	1.28e-06	CCNA2,CCNB1,CD4,CD40,CD40LG,CD44,CD48,CD80,CD86,CD8A,ICAM1,ITGAL,PTEN,PTPRC,SELL,STAT1,STAT4
NFKB2	ENSECAG00000019593	0.779	transcription regulator	Activated	3.599	4.7e-05	BIRC3,CCL5,CD83,CD86,CDKN1A,CTSS,CXCL13,CXCL8,CXCR4,DMTF1,FCER2,MARCKSL1,MYC,NFKB2,ORAI1,PPARGC1B,PTEN,PTGS2,SELL,SOD2,TNFAIP2,TRAF1
REL	ENSECAG00000003277	1.437	transcription regulator	Activated	3.573	2.62e-11	AGA,AGPS,ANLN,APP,ATP11A,ATXN1,B2M,BCL2A1,BCL3,C1QTNF12,CAMK2D,CCL2,CCND2,CCR8,CD40,CD40LG,CD80,CD86,CDC6,CDKN1A,CIITA,COTL1,CREM,CXCL10,CXCL8,DMTF1,E2F3,EZH2,FADS2,FCER2,FOSL1,FRMD4B,GADD45B,HBEGF,ICAM1,IER3,IL18,IL2RA,IRF5,IRF8,KCNK6,KDR,MAP3K8,MYC,NFKB2,NOS2,NR4A1,NR4A3,PARP14,PDCD1,PLK2,PPP1R14B,RAB40C,RBL1,REL,RELB,RSAD2,SOD2,SORBS1,TNFAIP3,TNFRSF13C,TNFRSF4,TNFSF10,TNFSF13B
IFIH1	ENSECAG00000007881	5.4	enzyme	Activated	3.552	3.43e-07	CCL2,CCL3,CCL5,CD4,CISH,CXCL10,IFI27,IFI44L,IL1B,IRF7,ISG15,OAS1,OAS2,RND3,RSAD2,SIGLEC1,TANK,ZC3HAV1
IFNAR2	ENSECAG00000003532	2.09267	transmembrane receptor	Activated	3.548	1.39e-13	CXCL10,DDX58,HERC5,HSH2D,IDO1,IFI44,IFI6,IFIH1,IL18,ISG15,MX2,NCR1,NCR3,OAS1,OAS2,PSMB10,PSMB8,PSMB9,PSME2,RIPOR2,TGM2,TLR3,TNFSF10,TRIM22,UBA7,XAF1
TMEM173	ENSECAG00000017396	5.211	other	Activated	3.494	4.64e-07	CCL5,CGAS,CXCL10,GAS7,GBP5,GJA4,HDC,IFI44,IFIT3,IL1B,IRF7,ISG15,LIF,NOS2,OAS1,OASL,PLEKHA4,RSAD2,UPP1
SELPLG	ENSECAG00000019527	2.406	other	Activated	3.332	2.29e-05	BCL2A1,CCL2,CCL3,CDKN1A,CXCL8,CXCR4,HAVCR2,HCK,IDO1,IL1B,IL4R,PDCD1,PLAUR,PRKCD,SERPINB9
PML	ENSECAG00000004617	2.283	transcription regulator	Activated	3.326	2.01e-15	ACACA,ACACB,AKR1A1,APOA1,APOE,CCNE1,CDKN1A,CDKN2A,CIITA,CXCL1,CXCR4,DDX60,DNAJB4,DNAJB9,EPSTI1,FABP1,FASN,GCLM,GPAM,HERC6,HMGCR,IFI27,IFI44,IFI44L,IFIH1,IFIT3,IL1A,IL1B,IRF7,ISG15,ISG20,LYZ,MCM6,MX1,NDRG1,NR3C1,OAS1,OAS2,OAS3,PDK4,PLSCR1,PML,PRKCA,PSMB8,PSMB9,RRAS2,SREBF1,SREBF2,STAT1,TAP1,TAP2,TBX2,TNFAIP3,TXN,TXN2,UCP2
S100A9	ENSECAG00000010117	6.37341	other	Activated	3.31	1.78e-06	A2M,AKAP12,ALDH1A1,AREG,BCL3,BHLHE40,C1QB,C1S,CASP1,CCNE2,CD274,CD69,CDH3,CORO1A,CP,CXCL10,CXCL8,ELN,FBLIM1,FOSL1,GJB2,GPRC5A,ICAM1,IL1B,ISG15,ITGB4,KLF15,LTBP1,MGMT,MMP1,MYCT1,NOS2,NR4A3,NRG1,NTRK3,OLR1,PER1,PLAU,SOCS3,TNFAIP8,TNFRSF4
JAK2	ENSECAG00000009119	1.526	kinase	Activated	3.294	9.58e-09	ACER2,ACTN1,AKAP12,BLNK,CASP1,CCL2,CCL5,CCND2,CD19,CD36,CDKN1A,CDKN2A,CXCL10,CXCL8,CYBB,DEFB4A/DEFB4B,ICAM1,IGF1R,IL1B,IRF1,JAK2,JCHAIN,LY6E,LYN,MYC,NOS2,NR4A1,ODC1,PAX5,PECAM1,PFN1,PLK2,POU2AF1,PSMB9,PTGS2,SELP,SOCS3,STAT1,TAP1,TGM2,TRIB2,VLDLR
E2F3	ENSECAG00000023441	1.87	transcription regulator	Activated	3.193	7.44e-10	AKNA,BAIAP2L1,CASP7,CCNA2,CCNB1,CCNE1,CDC45,CDC6,CDCA3,CDK1,CDKN1A,CDKN2A,CXCL1,CXCR3,DAG1,E2F2,E2F3,ECE1,EZH2,FBXO5,HIST1H1C,HMGB2,ID3,INHBA,KMT2A,LBR,MAD2L1,MCM2,MCM3,MCM4,MCM5,MCM6,MYBL2,MYC,NCAPG2,NECTIN1,ORC1,PLK1,PPP1R13B,RALGPS2,RBL1,RRM2,SERPINE1,SPARCL1,STAG3,TIMP3,TK1,TNFAIP2,TPX2,WFDC2
LGALS1	ENSECAG00000006745	2.627	other	Activated	3.095	2.59e-05	CCNB1,CCND2,CD69,CDKN1A,DHCR7,GPAT3,GPCPD1,HBEGF,IFNGR1,IFNGR2,IL1A,IL1B,IL2RA,INSIG1,LGALS1,LGALS3,MMP1,PDCD1,PTCH1,SERPINE1,TFRC
FLT3LG	ENSECAG00000038488	0.998367	cytokine	Activated	3.093	0.00337	CCR5,CD19,CD3D,CD40,CD80,CD83,CD86,CEBPA,FLT3,ICAM1,IL2RA,IL2RB,PAX5,PTPRC,SPI1
TLR5	ENSECAG00000036553	1.412	transmembrane receptor	Activated	3.073	0.000177	CCL5,CD40,CD80,CD86,CXCL8,DEFB4A/DEFB4B,ICAM1,IL15,IL1A,IL1B,MMP1,MYD88,TLR7
STAT2	ENSECAG00000022326	2.017	transcription regulator	Activated	3.055	1.14e-12	CCL5,CD40,CD86,CIITA,CXCL10,CXCL8,GBP1,GBP6,IFI27,IFI6,IFIT2,IFIT3,IRF1,IRF5,IRF7,IRF9,ISG15,MX1,OAS1,OAS2,PSMB8,RSAD2,RTP4,SOCS3,ST13,STAT1,TNFSF10,WARS,ZBP1
TNFSF10	ENSECAG00000019391	1.554	cytokine	Activated	3.022	2.86e-08	ANGPT2,BAK1,BIRC2,BIRC3,CASP3,CASP8,CD69,CXCL8,CXCR4,DPYD,EIF2AK2,IFI27,IFI6,IGF1R,IL1B,IL2RA,IRF9,ISG15,PLAU,PSME2,PTGS2,RCAN1,STAT1,TFRC,TIMP1,TNFAIP2,TNFAIP3,TNFSF10,TNK2,TP63,TRAF1,VEGFA
TNFSF13B	ENSECAG00000019758	3.919	cytokine	Activated	2.993	1.02e-08	BCL2A1,CCL2,CCND2,CD40,CD40LG,CD80,CD83,CD86,CTSS,CXCL6,CXCL8,DUSP5,FCER2,HSH2D,ICAM1,IL15,MAP3K14,MYC,NAMPT,NFKB2,PLK1,POU2AF1,PRDM1,RELB,SELL
MFSD2A	ENSECAG00000013728	1.705	transporter	Activated	2.975	0.000387	CYP51A1,DHCR7,FADS1,FADS2,FASN,HK2,INSIG1,SREBF1,SREBF2
CGAS	ENSECAG00000019809	2.177	enzyme	Activated	2.939	1.68e-05	CCL5,CXCL10,IFI44,IFIT2,IFIT3,IRF7,ISG15,OAS1,RSAD2
IL7	ENSECAG00000020767	4.237	cytokine	Activated	2.916	2.4e-11	BAD,BLNK,CASP3,CCL2,CCL3,CCND2,CD19,CD2,CD247,CD274,CD3D,CD69,CD86,CD8A,CDKN1A,CISH,COL1A1,CXCL1,CXCR4,DUSP5,E2F2,E2F3,GSR,HAVCR2,IL2RA,IL7,ITGB7,JAK3,LEF1,LIF,LTB,LYN,MAPKAPK3,MX1,MYC,PAX5,PDCD1,PIM1,RUNX2,S1PR1,SELL,SELPLG,SLC2A1,SOCS3,SYK,TNFSF10,UPP1
MYBL2	ENSECAG00000005925	4.174	transcription regulator	Activated	2.907	5.64e-06	AURKA,BIRC3,CBX4,CCNA2,CCNB1,CDC25B,CDK1,CDKN2A,CEBPA,ELN,HSPA8,ID1,MYBL2,MYC,PLK1,SLC1A5,TOP2A
RET	ENSECAG00000017238	3.117	kinase	Activated	2.907	0.00176	ANXA1,CCL2,CCN3,COL1A1,COL1A2,CXCL8,CXCR4,DUSP6,FKBP4,HSPA1A/HSPA1B,HSPA8,IL1B,ITGA6,MET,MMP1,PLAU,PLAUR,RET,SELL,ST13,STC1,TACC3,TIMP3,WNT11
RELB	ENSECAG00000020898	1.718	transcription regulator	Activated	2.831	4.48e-09	ABCB1,B2M,BIRC3,CD40,CDKN1A,CHI3L1,CIITA,CXCL13,CXCL8,DMTF1,IL1B,LTB,MAP3K8,MARCKSL1,MYC,NFKB2,NOS2,PPARGC1B,PRDM1,PTGS2,RELB,SERPINB5,SOD2,STAT4,TBX21,TGFA,TNFAIP2,TRAF3
CARD9	ENSECAG00000019300	1.746	other	Activated	2.795	0.0237	C5AR1,CCL5,CCR5,CXCL10,IL1A,IL1B,SYK,TLR2
CCL5	ENSECAG00000024888	5.131	cytokine	Activated	2.756	5.41e-08	AIF1,BDNF,C5AR1,CAPN2,CCL2,CCL3,CCL5,CCR5,CCRL2,CD163,CD40,CD44,CXCL8,DDAH1,DUSP6,F2R,F2RL1,HDC,HMGA1,IL1B,NAMPT,NOS2,OLR1,PLAUR,PLEC,SERPINB2,STAT1
CAMP	ENSECAG00000016046	∞	other	Activated	2.747	1.37e-07	BAD,BAK1,BMP1,C5AR1,CCL2,CCL3,CCL5,CD80,CD83,CD86,CSF3R,CXCL1,CXCL10,CXCL13,CXCL8,CXCR4,HBEGF,ICAM1,IL18,IL1A,IL1B,ITGAX,ITGB2,MYD88,NOS2,PDGFRB,PTGS2,TLR2,TNFAIP2,TNFAIP3,TNFSF13B
PLK4	ENSECAG00000008187	2.225	kinase	Activated	2.714	9.13e-05	ATM,CD40,CITED2,CMPK2,CXCL10,IFIT2,IL15,IL1B,IRF1,RBL1,RGS1
ATM	ENSECAG00000021147	1.061	kinase	Activated	2.708	0.0142	ATM,BIRC2,CDKN1A,CHEK2,CXCL8,DUSP10,GADD45B,IGF1R,IRF1,PSME2,RRM2,SERPINE1,TGM2,TNFAIP3,XRCC5
C5AR1	ENSECAG00000006153	0.925	G-protein coupled receptor	Activated	2.629	0.00285	C5AR1,CD40,CD80,CD86,COL1A1,COL1A2,CXCL8,FCER1G,HSPA5,IL1B,LTBP1,MMP1,SELP,SERPINE1,TGFBR1
PRKCD	ENSECAG00000023172	0.982	kinase	Activated	2.625	9.74e-11	ABCA1,BCL2A1,BIRC2,BIRC3,CCL2,CCL5,CCNA2,CCNE1,CD4,CD68,CDKN1A,CDKN2A,CIITA,COL1A1,COL1A2,CXCL10,CXCL8,DENND3,DUSP6,FOSL1,GEM,GPRC5A,ICAM1,IL1B,ITPR3,JCAD,JCHAIN,KLF5,LAMB3,LIF,LYST,MAST4,MYC,MYO9B,NES,NFKB2,NOS2,NR4A1,OAS1,ODC1,PLSCR1,PROM1,PTCH1,PTGS2,PTPN6,RCAN1,RELB,SERPINB2,SERPINE1,SMAD6,STAR,TLR2,TRAF1,VEGFA
TIFA	ENSECAG00000004523	0.933	other	Activated	2.619	0.000223	CASP1,CCL2,CCL5,CXCL10,CXCL8,ICAM1,TNFAIP3
SAA1	ENSECAG00000011404	3.118	transporter	Activated	2.611	0.107	CCL5,CEBPA,CXCL10,CXCL8,IL1B,MRC1,SREBF1
SELP	ENSECAG00000010918	1.429	transmembrane receptor	Activated	2.588	4.68e-05	BCL2A1,CCL2,CCL3,CDKN1A,CXCL8,CXCR4,HCK,IL1B,IL4R,PLAUR,PRKCD,SELP,SERPINB9
PARP9	ENSECAG00000012331	2.788	enzyme	Activated	2.575	5.91e-07	CD74,IFI44,IFIT2,IFIT3,IRF1,IRF2,IRF7,ISG15,OAS2,SP110,STAT1
TNC	ENSECAG00000017433	3.195	other	Activated	2.538	0.000882	CASP1,CCL2,CD8A,CDH11,CDKN1A,CXCL6,EREG,IL1A,IL1B,MBP,MET,MMP1,MYC
IKBKE	ENSECAG00000000352	2.24	kinase	Activated	2.496	4.27e-06	ACOD1,ADAR,BIRC2,BIRC3,CCL5,CXCL10,CXCL6,CXCL8,IFIH1,IFIT2,IFIT3,IKBKE,IL1A,IL7,IRF7,MYC,NOS2,PTGS2,RSAD2,STAT1,ZC3HAV1
CTSS	ENSECAG00000022438	1.618	peptidase	Activated	2.449	0.0783	CASP3,CASP8,DAG1,IL1B,PRKCD,TNFSF10
MAFB	ENSECAG00000024705	2.062	transcription regulator	Activated	2.384	0.106	ACTN1,ADA,CCL2,CD163,CD163L1,CD2AP,CNN2,GATM,MAFB,MARCKS,MTSS1,OLFML3,PRDM1,SERPINB2
CXCR4	ENSECAG00000003837	3.006	G-protein coupled receptor	Activated	2.358	0.000264	ACKR3,CCL2,CD44,CD69,CDH11,CDKN1A,CXCL1,CXCL10,CXCL8,CXCR4,ID1,IL2RA,MYC,PGK1,RUNX2,TNFSF10,ZBTB16
ETS1	ENSECAG00000010897	1.815	transcription regulator	Activated	2.348	1.25e-11	ABCB1,ARHGDIB,ATP2A3,BMP4,CASP1,CCL2,CCL5,CCNE1,CCR8,CD44,CD69,CDH5,CDKN1A,CDKN2A,CITED2,COL1A2,CSF1R,ERBB2,ETS1,FLT1,HPGD,HSPA1A/HSPA1B,HSPA8,ICAM1,IL2RA,IL2RB,INSIG1,ITGA10,ITGB2,ITGB6,KRT8,LTB,MET,MMP1,MSR1,MYC,NCF1,NCR1,NPR1,PEG10,PERP,PHLDA2,PLAU,PML,PRDM1,PRF1,PTHLH,RUNX2,SELL,SERPINB5,SERPINE1,SPI1,SRGN,TBX21,TGFA,THY1,TYMS,VEGFA,WAS,ZAP70,ZEB2
TBX21	ENSECAG00000018160	∞	transcription regulator	Activated	2.34	0.0453	CCR5,CXCR3,HAVCR2,IL2RB,PDCD1,PRDM1,PRF1,PTGER4,SELL,SELPLG,STAT4,TBX21,ZEB2
PLK2	ENSECAG00000000354	0.977	kinase	Activated	2.309	9.38e-06	ATM,CD40,CITED2,CMPK2,CXCL10,IFIT2,IL15,IL1B,IRF1,RBL1,RGCC,RGS1
ICAM1	ENSECAG00000013883	2.074	transmembrane receptor	Activated	2.238	0.000516	APC,CCL5,CD69,CD80,CD86,HES1,ICAM1,IL1A,IL1B,IL2RA,ITGAL,MYC,SREBF1,VEGFA
RGS1	ENSECAG00000004942	1.987	other	Activated	2.236	0.0213	CITED2,IL15,INHBA,RBL1,SLA
PARP14	ENSECAG00000024988	1.316	enzyme	Activated	2.213	0.000299	CCL5,CXCL10,FCER2,ID3,ISG15,PIM1
OLR1	ENSECAG00000011965	∞	transmembrane receptor	Activated	2.198	0.00525	CCL2,CD68,CYBA,CYBB,ICAM1,MMP1,NCF1,NCF2,OLR1,SELP,STRA6,TGFBR1
IFNGR1	ENSECAG00000009347	0.787	transmembrane receptor	Activated	2.18	0.0104	CCL5,CXCL10,CXCL6,ICAM1,IDO1,IL1A,IL1B,IRF1,IRF7,PDGFRB,TBX21
HBEGF	ENSECAG00000010656	1.537	growth factor	Activated	2.156	5.19e-07	ALDOA,BHLHE40,CCND2,CSF1R,CXCR4,ELN,EREG,HK2,LDHA,NES,NOS2,PDK4,PKM,PTGS2,REST,SLC16A3,TGFA,VEGFA
PLAU	ENSECAG00000007351	1.978	peptidase	Activated	2.108	1.24e-05	C5AR1,CCL2,CCL5,CCR5,FLT1,HSPA5,ICAM1,IGFBP2,IL1B,KDR,MMP1,OAS1,OAS3,PIK3CG,PIM3,PLAU,PLAUR,RELB,SERPINE1,SLC2A1,SLPI
ABCA1	ENSECAG00000008852	1.601	transporter	Activated	2.07	1.13e-06	ABCA1,ANXA1,APOA1,APOE,APP,CYP51A1,DGAT2,HMGCR,HSPA5,IL1B,MYD88,NAMPT,NOS2,PTGS2,SELP,SLC2A1,SREBF1,SREBF2
NFAT5	ENSECAG00000010266	2.103	transcription regulator	Activated	2.039	1.82e-07	AREG,BCL2A1,C1QTNF6,C2,CCL2,CHEK2,COL1A1,COL1A2,CXCL10,CYBB,EREG,IL1B,LIF,NOS2,NRG1,PFKP,PTGFRN,RRM2,S100A4,SEMA4C,SLC7A2,TLR2,TNFAIP2,TNFAIP3,TNFRSF21,TRAF1,VEGFA,VLDLR,VWF
AGA	ENSECAG00000000085	-0.942	enzyme	Inhibited	-2	0.000756	CHEK2,MCM3,MCM4,MCM5
DAG1	ENSECAG00000009665	-0.963	transmembrane receptor	Inhibited	-2	0.0563	CDH5,DAG1,LAMA1,SLC2A1,SNTA1
CBX7	ENSECAG00000012939	-1.612	other	Inhibited	-2.122	0.000652	ANKRD1,AREG,CBX4,CDKN2A,CLDN1,CTSS,CXCL8,PRDM1
MSX1	ENSECAG00000020619	-1.008	transcription regulator	Inhibited	-2.151	0.0816	BMP4,CDKN1A,CGA,MSX1,RUNX2
A2M	ENSECAG00000012558	-2.153	transporter	Inhibited	-2.209	0.132	BAD,FASN,GADD45B,HSPA5,IL1B,SLC2A1,SREBF1,SREBF2
GRB10	ENSECAG00000024158	-1.581	other	Inhibited	-2.219	0.000785	CCL22,IRS1,KDR,MRC1,TGM2
B4GALNT1	ENSECAG00000021591	-3.716	enzyme	Inhibited	-2.607	0.000223	C1QB,C1QC,C3AR1,C5AR1,IL1A,IL1B,VEGFA
CREM	ENSECAG00000011220	-2.396	transcription regulator	Inhibited	-2.876	1.79e-05	ABCA1,ADORA3,ADRB1,ADRB2,APOE,APOLD1,BHLHE40,BTG2,CCNB1,CCND2,CD247,CD86,CD8A,CGA,CREM,CXCL8,CYP51A1,DUSP14,DUSP4,GADD45B,HMGCR,IRS2,KLF5,MNS1,MVK,NOS2,NR4A1,NR4A2,PDXK,PER1,PGK1,SIAH2,SLC16A1,SMC4,STAR,VEGFA
NR3C1	ENSECAG00000009473	-0.96	ligand-dependent nuclear receptor	Inhibited	-3.218	3.76e-24	A2M,ABCA1,ABHD2,ACTN1,ALOX5AP,ANXA1,APOE,APP,ARID4B,ARRB2,ATXN1,B2M,BAG3,BAG4,BCL10,BDNF,BHLHE40,BIRC2,BIRC3,BRWD1,BTK,C1R,CAPN2,CASP10,CASP4,CASP7,CAVIN2,CBX4,CCL2,CCL5,CD40LG,CD47,CD69,CD83,CDC42EP3,CDKN1A,CDKN1C,CEBPA,CGA,CKAP2,CLCF1,CORO2A,CRYAB,CXCL10,CXCL8,CXCR4,CYP11A1,DAG1,DBI,DGAT2,DNASE1L3,DUSP16,F2R,F2RL1,FCER1G,FKBP4,GAB1,GADD45B,GAS1,GCLM,GEM,GLCCI1,GLIPR1,GLP2R,GPR65,HDAC1,HSD11B1,H…
*log2 fold-change based on cuffdiff analysis

## Sheet: Potential in NPL vs NPN  
Additional file 5B. Potential upstream regulators identified amongthe DEGs in NPL vs. NPN as identified by upstream regulator analysis performed on Ingenuity Pathway Analysis (IPA)
Upstream Regulator	Gene ID	log2 fold-change*	Molecule Type	Predicted Activation State	Activation z-score	p-value of overlap	Target molecules in dataset
IRF7	ENSECAG00000009744	3.803	transcription regulator	Activated	7.596	2.01e-23	ADAR,CASP4,CCL5,CCL8,CCRL2,CD40,CD80,CMPK2,CXCL10,DDX58,GBP1,GBP5,HELZ2,HERC5,IFI44,IFI44L,IFI6,IFIH1,IFIT2,IFIT3,IL4I1,IRF1,IRF7,IRF8,IRF9,ISG15,ISG20,ITGAX,JAK2,MAP3K8,MX1,MX2,NAMPT,NMI,OAS1,OAS2,OAS3,OASL,PARP12,PLSCR1,PSMB10,PSMB8,PSME1,PSME2,RSAD2,RTP4,SAMD9L,SAP30,STAT1,STAT2,TAP1,TAP2,TDRD7,TLR8,TNFAIP8,TNFSF10,TNFSF13B,TRAF1,TRIM21,TRIM22,UBA7,USP25,XAF1,ZBP1,ZC3HAV1
STAT1	ENSECAG00000009039	1.85	transcription regulator	Activated	7.525	2.65e-32	A2M,ABCA1,ACOD1,ALDH1A3,ANGPT2,APOE,B2M,BIRC5,BTNL9,C1R,C1S,CASP1,CASP3,CASP4,CASP8,CCL2,CCL3,CCL5,CCND2,CCR7,CCRL2,CD274,CD40,CD86,CIITA,CLIC5,CMPK2,CREM,CSF3R,CTSS,CXCL10,CXCL8,DDX60,DEFB4A/DEFB4B,DPP4,EGLN3,EIF2AK2,EPSTI1,FCER1G,FGF7,GBP1,GBP5,GBP6,HAVCR2,HERC6,ICAM1,IFI27,IFI44,IFI44L,IFI6,IFIH1,IFIT2,IFIT3,IGF1R,IL18,IL1B,IL6,IRF1,IRF2,IRF7,IRF8,IRF9,ISG15,ITGAX,JAK2,JUN,KLF4,LY6E,LY96,MX1,N…
IL1B	ENSECAG00000000051	4.177	cytokine	Activated	7.242	3.53e-44	A2M,ABCC3,ABCD3,ABCG2,ACOD1,ADAM8,ADORA2B,ADRB2,ALDH7A1,AMPD3,ANKH,ANTXR1,ANXA1,APOE,ATF5,B2M,BAMBI,BCL2A1,BCL3,BIRC2,BIRC3,BMP4,BTG2,C1R,CASP10,CASP3,CASP4,CCL2,CCL24,CCL27,CCL28,CCL3,CCL5,CCL7,CCL8,CCR5,CCR7,CCR8,CCRL2,CD274,CD4,CD40,CD40LG,CD44,CD74,CD80,CD83,CD86,CEBPA,CFTR,CHI3L1,CIITA,CMPK2,CNR2,CP,CREM,CRYAB,CTSF,CTSS,CXCL1,CXCL10,CXCL6,CXCL8,CXCR4,CYBA,CYBB,CYP11A1,CYSLTR1,CYTIP,DBI,DEFB4…
MYD88	ENSECAG00000001774	1.585	other	Activated	6.36	5.74e-16	ACOD1,ALDH1A1,ATM,BAMBI,BATF,BCL10,BCL3,CASP4,CCL2,CCL5,CCRL2,CD274,CD40,CD44,CD80,CD83,CD86,CLIC4,CMPK2,CXCL1,CXCL10,CXCL6,CXCL8,DEFB4A/DEFB4B,FCER1G,HCK,HDC,HSPA5,ICAM1,IFIT2,IKBKE,IL18,IL1A,IL1B,IL23A,IL6,IL7,INHBA,INPP5D,IRF1,IRF7,IRF8,ISG15,ITGAX,ITGB7,ITPR2,JUN,MCM2,MET,MMP8,MSR1,NFKB2,NOS2,OASL,PDE4B,PLCG1,PTGS2,RELB,RSAD2,SAA1,SAMHD1,SERPINE1,SLC16A3,SLC7A2,SLCO3A1,SOCS3,TIMP1,TLR2,TNFAIP…
TLR7	ENSECAG00000007883	4.077	transmembrane receptor	Activated	6.342	5.01e-16	BCL2A1,CCL2,CCL3,CCL5,CCR7,CD274,CD40,CD44,CD80,CD83,CD86,CXCL1,CXCL10,CXCL8,DMXL2,FCER1G,FCMR,ICAM1,IER3,IFI44L,IFIT3,IL10RA,IL1B,IL21R,IL23A,IL4I1,IL6,INPP5D,IRF1,IRF7,IRF9,ISG15,ISG20,MCOLN2,MX1,MX2,MYD88,OAS2,OAS3,PLAU,PTPN6,RSAD2,SOD2,STAT1,STAT2,TLR7,TMEM154,TNFAIP3,TRPM2,ZAP70,ZC3H12A
IRF1	ENSECAG00000017794	2.851	transcription regulator	Activated	5.979	3.79e-25	ADAM8,B2M,BAK1,C1R,CASP1,CASP3,CASP7,CASP8,CCL2,CCL5,CD274,CD40,CFTR,CIITA,CMPK2,CTSS,CXCL10,CXCL8,CYBB,DDX58,EIF2AK2,HELZ2,IFI27,IFI44L,IFI6,IFIH1,IFIT2,IFIT3,IFIT5,IL18,IL1B,IL6,IL7,IRF1,IRF2,IRF7,IRF9,ISG15,JAK2,MX1,NOS2,OAS1,OAS2,OASL,ODC1,PCDH7,PML,PSMB10,PSMB8,PSME1,PSME2,PTGS2,RSAD2,SELL,SLPI,SP110,SPI1,STAT1,STAT2,TAP1,TAP2,TAPBP,TBX3,TLR3,TNFSF10,TNFSF13B,TRIM21,TRIM22,UBD,XAF1
TGM2	ENSECAG00000006290	1.673	enzyme	Activated	5.696	1.41e-20	BCL2A1,BIRC3,BTG2,CA2,CCL2,CCL24,CCL3,CCRL2,CD101,CD36,CD74,CD86,CD93,CDCA7,CFP,CXCL10,CXCL8,DDX60,DDX60L,FCER1G,GIMAP6,GM2A,HK3,IFI6,IFIT2,IFIT3,IFIT5,IGF1R,IL10RA,IL1B,IL6,IRF9,ITGA6,ITGAX,JAML,LSP1,LY6E,MAFB,MMP8,NCF2,NLRC4,OAS1,OAS2,OAS3,OASL,PARP9,PDGFRB,PIM1,PLSCR1,POR,PPP1R16B,RNF213,RUNX2,SAMD9L,SAMHD1,SELL,SELP,SERPINB2,SLC16A1,SLC16A13,SLC20A1,SLC7A2,SLFN5,SLPI,SP110,STAT1,SWT1,TAF4B,TA…
SAMSN1	ENSECAG00000017241	3.051	other	Activated	5.154	1.82e-18	ATM,BATF,CCND2,CD40,CITED2,CMPK2,CXCL10,HBEGF,HDAC1,HDC,HELZ2,IFIT2,IFIT3,IL18,IL23A,IL6,INHBA,IRF1,IRF2,IRF7,ISG15,ISG20,NMI,OASL,PLA1A,PML,PTGS2,RBL1,RGCC,RSAD2,SAP30,SDC1,SLCO3A1,SOCS3,STAT1,STAT2,STAT5A,TLR3,TRIM21,USP25,ZC3H12A
CD40LG	ENSECAG00000011392	∞	cytokine	Activated	4.641	2.46e-30	ANXA6,ATF5,B2M,BATF,BCAT2,BCL2A1,BIRC2,BIRC3,CA2,CASP1,CCL2,CCL3,CCL5,CCR5,CCR7,CD40,CD40LG,CD44,CD80,CD83,CD86,CD8A,CDC25B,CELF2,CFP,CIITA,CTSC,CXCL1,CXCL10,CXCL8,CXCR4,CYTIP,DAPP1,DUSP2,DUSP4,E2F2,EIF2AK2,FLT1,FOSB,G0S2,HK2,ICAM1,ID3,IFI44,IFI6,IFIT2,IFIT3,IL10RA,IL1A,IL1B,IL21R,IL2RA,IL2RB,IL4R,IL6,INHBA,IRF1,IRF2,ISG15,ITGB7,JAK2,JUN,JUND,KIF2A,MAPK4,MARCKSL1,MPHOSPH9,MX1,NAMPT,NET1,NFKB2,NFK…
DOCK8	ENSECAG00000011917	1.248	other	Activated	4.596	3.61e-15	ATM,CCND2,CD40,CITED2,CMPK2,CXCL10,HDAC1,HDC,HELZ2,IFIT2,IFIT3,IL18,IL6,INHBA,IRF1,IRF7,ISG15,ISG20,NMI,PLA1A,PTGS2,RBL1,REL,RGS1,RSAD2,SAP30,SLCO3A1,STAT1,STAT2,TLR3,TRIM21,USP25
IL1A	ENSECAG00000023727	5.248	cytokine	Activated	4.515	2.68e-15	ADORA2B,ALDH1A1,ALDH1A3,APOD,BCL3,BIRC2,BIRC3,CA2,CCL2,CCL3,CCL5,CCL8,CD274,CD40,CD44,CD80,CD83,CD86,CXCL1,CXCL10,CXCL6,CXCL8,CYP11A1,CYP17A1,DEFB4A/DEFB4B,DPP4,FGF7,FOSB,FOSL1,GBP1,HDC,HSD11B1,HSD11B2,ICAM1,IER3,IFNGR2,IL18,IL1A,IL1B,IL2RA,IL6,INHBA,IRF1,JUN,LDHA,LIF,MCAM,MMP1,MMP12,MMP3,NOS2,NR3C1,P2RY6,PDZK1IP1,PI3,PLAU,PTGS2,S100A12,SAA1,SERPINE1,SOD2,TK1,TLR2,TNFAIP3,ZC3H12A
IL18	ENSECAG00000015261	2.919	cytokine	Activated	4.361	2.08e-08	ADA2,ADAM19,AQP3,CCL2,CCL3,CCL5,CCR5,CCR7,CD40,CD40LG,CD44,CD83,CD86,CXCL10,CXCL8,DLG4,GADD45B,GNA15,HAVCR2,ICAM1,IL18,IL18RAP,IL1A,IL1B,IL2RA,IL6,INPP5D,IRF1,ITGAL,JUN,LIF,MMP1,MMP15,MMP3,NCR3,NOS2,PDCD1,PTGS2,SAMHD1,SELL,TIMP1,TXK,VEGFA
TLR3	ENSECAG00000000197	2.13	transmembrane receptor	Activated	4.357	8.46e-16	ABCA1,ACOD1,AIM2,AKT3,ARRDC4,BAK1,CCL2,CCL3,CCL5,CD274,CD40,CD80,CD86,CMPK2,CXCL10,CXCL8,DDX58,DEFB1,DEFB4A/DEFB4B,EIF2AK2,GADD45B,HERC5,ICAM1,ID1,IER3,IFI44,IFI44L,IFI6,IFIH1,IFIT2,IFIT3,IL1A,IL1B,IL23A,IL6,IRF1,IRF7,ISG15,ISG20,MAP3K8,MMP1,MX1,MX2,MYD88,NMI,NOS2,NR4A1,OAS1,OASL,PECAM1,PIK3CD,PTGS2,RGS1,RSAD2,SERPINB9,SERPINE1,SLPI,SOCS3,STAT1,TIMP1,TLR3,TLR7,TNC,TNFSF10,TNFSF13B,TP63,TRAF3,TREM…
OSM	ENSECAG00000014399	2.341	cytokine	Activated	4.33	2.83e-25	A2M,ABCA1,ABCC3,ABCC4,ACSL3,ADGRG6,AMPD3,ANGPT2,ANXA1,ARL4A,ASNS,ATP13A3,ATP2B4,ATP9A,B2M,BAK1,BAMBI,BCL10,BCL3,BHLHE40,C1R,C1S,CASP4,CCL2,CCL24,CCL5,CCND2,CDC42EP4,CDH3,CEBPA,CGA,CHI3L1,CLEC2B,COL1A2,CST6,CXADR,CXCL1,CXCL10,CXCL8,DEFB4A/DEFB4B,DHRS7,DSC2,DSG3,EPHA1,ERBB3,EVPL,FASN,FOSB,FOSL1,GAB1,GBP1,GMPR,HBEGF,HK2,HSD11B1,HSD11B2,HSPA5,ICAM1,ID1,IER3,IGFBP6,IL18,IL1B,IL4R,IL6,IL7,IRF1,IRF7,IRF…
CD40	ENSECAG00000016998	1.722	transmembrane receptor	Activated	4.279	7.38e-18	BCL2A1,BIRC3,BIRC5,CCL2,CCL3,CCL5,CCNA2,CCND2,CD40,CD40LG,CD44,CD80,CD83,CD86,CD8A,CNR2,CXCL10,CXCL8,CYSLTR1,DAPP1,HSH2D,HSPA5,ICAM1,IL10RA,IL18,IL1A,IL1B,IL2RA,IL2RB,IL4I1,IL4R,IL6,IRF1,ITGAL,ITGB2,JCHAIN,JUN,KLF4,KLF9,LGALS3,MAP3K14,MET,MMP3,NFKB2,NOS2,PDCD1,PIM1,PRDM1,PSMB10,PTGS2,REL,SAMSN1,SELL,SERPINE1,SLAMF1,SLC2A1,TAP1,TAP2,TAPBP,THBD,TLR2,TNFAIP3,TNFSF10,TNFSF13B,TRAF1,VEGFA,ZBTB16
EIF2AK2	ENSECAG00000011726	2.288	kinase	Activated	4.124	4.46e-13	BCL2A1,BDNF,BHLHE40,BIRC2,BIRC5,CXCL8,DDX58,EIF2AK2,IFI27,IFI6,IFIT5,IL1A,IL1B,IL6,IRF1,IRS2,ISG15,ISG20,LGALS3BP,NFKB2,NMI,NOS2,OAS1,OAS3,PARP12,PARP9,PLSCR1,PPP1R15A,PSMB10,SAMHD1,SOCS3,SOD2,STAT1,TNFAIP3,ZC3HAV1,ZNF292
SPI1	ENSECAG00000024457	2.312	transcription regulator	Activated	3.975	5.03e-19	BLNK,BTK,C1QC,C3AR1,CCL3,CCNA2,CCND2,CCNE2,CCR7,CD180,CD19,CD40LG,CD68,CD72,CDK1,CEBPA,CHI3L1,CIITA,CMPK2,CSF3R,CTSS,CXCL10,CYBB,E2F2,FCER1G,HELZ2,HK3,ID3,IFI27,IFI44,IFI44L,IFI6,IFIT2,IFIT3,IKZF1,IL18,IL1B,IL2RA,IRF7,IRF9,ISG15,ISG20,ITGB2,JUN,KLF4,LBR,LY6E,LYZ,MBP,MEF2C,MME,MMP1,MX1,NCF2,NCF4,NOS2,OASL,P2RY10,PARP12,PIK3CG,PML,PRDM1,PSMB10,PSMB8,PTGS2,PTPN6,PTPRC,RSAD2,RUNX3,SP110,SPI1,TK1,TLR2…
TLR2	ENSECAG00000018028	1.631	transmembrane receptor	Activated	3.949	2.23e-05	CCL2,CCL5,CCR5,CD40,CD40LG,CD80,CD86,CXCL10,CXCL6,CXCL8,CYBB,CYLD,DEFB4A/DEFB4B,ICAM1,IL18,IL1A,IL1B,IL23A,IL2RA,IL6,IRF1,ITGB7,KLF2,MCOLN2,MMP1,MMP3,MX1,MYD88,NOS2,PTGS2,SELP,SOCS3,TLR2,TREM1,VDR
STAT4	ENSECAG00000023170	3.241	transcription regulator	Activated	3.943	2.33e-11	ACAP1,ACVRL1,ALDOC,ARHGAP15,BCL3,CAPN5,CCL2,CCR5,CD40LG,CXCL10,DDX58,ERO1A,FCER1G,FYB1,HILPDA,IER3,IFIH1,IFIT2,IL10RA,IL18RAP,IL2RA,IL6,IRF1,ISG15,ISG20,KLF9,LRRFIP1,MAP3K1,MAP3K8,MBOAT2,NDRG1,NXN,P4HA2,PDCD1,PDK1,PER1,PPP1R13L,PRDM1,PYGL,RAMP1,RAMP2,RGCC,RRAD,S100A4,SELPLG,SERPINB5,SERPINE1,SMPDL3A,SOCS3,STAT1,STC2,TIMP1,UNC13D,VDAC1,VEGFA,VLDLR
DDX58	ENSECAG00000021989	2.796	enzyme	Activated	3.82	1.24e-15	CASP4,CCL2,CCL3,CCL5,CD4,CXCL10,CXCL8,DDX58,EIF2AK2,IFI27,IFI44,IFIH1,IFIT2,IFIT3,IL1B,IL6,IRF1,IRF7,IRF8,ISG15,ISG20,KLF4,NMI,OAS1,PTGS2,RSAD2,SOCS3,STAT1,STAT2,TLR3,TNFSF10,WNT4,ZC3HAV1
IL6	ENSECAG00000016482	2.731	cytokine	Activated	3.784	8.72e-32	A2M,ABCA1,ABCC3,ABCG2,ACER2,ACVRL1,ADORA2B,ALAS1,ANXA1,APOE,AREG,ATP2A1,BAK1,BAMBI,BATF,BCL3,BDNF,BIRC5,BMP6,BTG2,CASP1,CASP3,CASP4,CASP7,CCL2,CCL24,CCL5,CCL7,CCNA2,CCR5,CCR7,CD163L1,CD274,CD36,CD40,CD44,CD48,CD53,CD68,CD74,CD80,CD83,CD86,CDC20,CDC6,CDK1,CDKN2A,CDKN3,CEBPA,CFP,CIITA,CLEC4E,CP,CRYAB,CSF3R,CST3,CTSC,CXCL1,CXCL10,CXCL6,CXCL8,CXCR4,CYBB,CYTIP,DEFB4A/DEFB4B,DLX5,DPP3,DUSP16,DVL1,E2F2,…
CD2	ENSECAG00000019437	4.281	transmembrane receptor	Activated	3.696	7.96e-07	CCNA2,CCR7,CD4,CD40,CD40LG,CD44,CD48,CD80,CD86,CD8A,ICAM1,ITGAL,PTPRC,SELL,STAT1,STAT4
TMEM173	ENSECAG00000017396	4.734	other	Activated	3.479	3.58e-08	CCL5,CGAS,CXCL10,GBP5,GJA4,HDC,IFI44,IFIT3,IL1B,IL6,IRF7,ISG15,LIF,NOS2,OAS1,OASL,PLEKHA4,RSAD2,UPP1
REL	ENSECAG00000003277	1.46	transcription regulator	Activated	3.419	2.39e-10	AGA,AGPS,ANLN,ATP11A,B2M,BCL2A1,BCL3,BIRC5,C1QTNF12,CCL2,CCND2,CCR8,CD40,CD40LG,CD80,CD86,CDC6,CIITA,COTL1,CREM,CXCL10,CXCL8,EZH2,FADS2,FOSL1,FRMD4B,GADD45B,HBEGF,ICAM1,IER3,IL18,IL23A,IL2RA,IL6,IRF8,JUN,KCNK6,KDR,MAP3K8,NFKB2,NOS2,NR4A1,NR4A3,PDCD1,PHIP,PPP1R14B,PPP1R15A,RBL1,REL,RELB,RSAD2,SOD2,SORBS1,TNFAIP3,TNFSF10,TNFSF13B
IFIH1	ENSECAG00000007881	3.425	enzyme	Activated	3.392	1.92e-07	CCL2,CCL3,CCL5,CD4,CXCL10,IFI27,IFI44L,IL1B,IL6,IRF7,ISG15,OAS1,OAS2,RND3,RSAD2,SIGLEC1,ZC3HAV1
MET	ENSECAG00000010385	1.412	kinase	Activated	3.331	1.97e-10	AQP3,AREG,ATM,AURKA,CCND2,CD274,CD44,CDK1,CITED2,CXCL1,CXCL8,HBEGF,HDC,IL18,IL1B,IL6,INHBA,ITGA3,JUN,KLF4,MAD2L1,PIM1,PIM3,PLK1,PTGS2,PTPN1,SLA,SLCO3A1,SOCS3,SOD2,TGFA,TLR3,TRIM21,VEGFA
LGALS1	ENSECAG00000006745	2.208	other	Activated	3.272	8.27e-06	CCND2,DHCR7,GPCPD1,HBEGF,IFNGR2,IL1A,IL1B,IL2RA,IL6,INSIG1,LGALS1,LGALS3,MMP1,MMP12,MMP3,PDCD1,PTCH1,SERPINE1,TFRC,TOX
JAK2	ENSECAG00000009119	1.451	kinase	Activated	3.173	9.85e-10	ACER2,ACTN1,AKAP12,BLNK,CASP1,CCL2,CCL5,CCND2,CD19,CD36,CDKN2A,CXCL10,CXCL8,CYBB,DEFB4A/DEFB4B,ICAM1,IGF1R,IL1B,IL6,IRF1,JAK2,JCHAIN,LAT2,LY6E,LYN,NOS2,NR4A1,ODC1,OSM,PAX5,PECAM1,PFN1,PTGS2,SELP,SOCS3,STAT1,TAP1,TGM2,TRIB2,VLDLR
TLR5	ENSECAG00000036553	1.284	transmembrane receptor	Activated	3.064	3.32e-05	CCL5,CD40,CD80,CD86,CXCL8,DEFB4A/DEFB4B,ICAM1,IL1A,IL1B,IL6,MMP1,MYD88,TLR7
STAT2	ENSECAG00000022326	1.636	transcription regulator	Activated	3.055	1.81e-14	CCL5,CD40,CD86,CIITA,CXCL10,CXCL8,GBP1,GBP6,IFI27,IFI6,IFIT2,IFIT3,IL6,IRF1,IRF7,IRF9,ISG15,MX1,OAS1,OAS2,PSMB8,RSAD2,RTP4,SOCS3,ST13,STAT1,TNFSF10,WARS,ZBP1
TNFSF10	ENSECAG00000019391	1.077	cytokine	Activated	3.001	1.18e-10	ANGPT2,BAK1,BIRC2,BIRC3,BIRC5,CASP3,CASP8,CXCL8,CXCR4,EIF2AK2,IFI27,IFI6,IGF1R,IL1B,IL2RA,IL6,IRF9,ISG15,JUN,MMP3,PLAU,PSME2,PTGS2,RCAN1,STAT1,TFRC,TIMP1,TNFAIP3,TNFSF10,TNK2,TP63,TRAF1,VEGFA
PML	ENSECAG00000004617	1.516	transcription regulator	Activated	2.984	8.77e-16	ACACA,AKR1A1,APOE,BIRC5,CDKN2A,CIITA,CXCL1,CXCR4,DDX60,DNAJB4,DNAJB9,EPSTI1,FABP1,FANCD2,FASN,GCLM,GPAM,HERC6,HMGCR,IFI27,IFI44,IFI44L,IFIH1,IFIT3,IL1A,IL1B,IRF7,ISG15,ISG20,LYZ,MCM6,MX1,NDRG1,NR3C1,OAS1,OAS2,OAS3,PDK4,PLSCR1,PML,PRKCA,PSMB8,SREBF1,SREBF2,STAT1,TAP1,TAP2,TBX2,TNFAIP3,TXN,TXN2,UCP2
TNFSF13B	ENSECAG00000019758	2.933	cytokine	Activated	2.968	1.19e-08	BCL2A1,CCL2,CCND2,CCR7,CD40,CD40LG,CD80,CD83,CD86,CTSS,CXCL6,CXCL8,HSH2D,ICAM1,JUN,MAP3K14,NAMPT,NFKB2,PIM2,PLK1,PRDM1,RELB,SELL
CGAS	ENSECAG00000019809	2.038	enzyme	Activated	2.939	4.42e-06	CCL5,CXCL10,IFI44,IFIT2,IFIT3,IRF7,ISG15,OAS1,RSAD2
MFSD2A	ENSECAG00000013728	1.184	transporter	Activated	2.897	1.66e-07	ALDOC,CYP51A1,DHCR7,FADS1,FADS2,FASN,HK2,IDI1,INSIG1,LSS,SREBF1,SREBF2
CD5	ENSECAG00000012498	4.665	transmembrane receptor	Activated	2.88	5.74e-06	BCL3,CCL3,CCR7,CD4,CD72,CD80,CD86,ICAM1,MVK,PCK2,PIM1,PIM2,RELB,RUNX3,SIPA1,STAT1,TLR8
NFKB2	ENSECAG00000019593	0.777	transcription regulator	Activated	2.868	0.00125	BIRC3,CCL5,CCR7,CD83,CD86,CTSS,CXCL8,CXCR4,IL23A,MARCKSL1,NFKB2,ORAI1,PPARGC1B,PTGS2,SELL,SOD2,TRAF1
ATM	ENSECAG00000021147	0.963	kinase	Activated	2.864	0.0012	ATM,BIRC2,CHEK2,CXCL8,DUSP10,GADD45B,IGF1R,IL6,IRF1,JUN,PSME2,RRM2,SERPINE1,TGM2,TNFAIP3,XRCC5
KRT17	ENSECAG00000016411	4.862	other	Activated	2.828	0.00783	CCL24,CCL5,CCR5,CXCL10,CXCL6,IL1B,IL6,MMP3
TNC	ENSECAG00000017433	2.64	other	Activated	2.813	0.00255	CASP1,CCL2,CD8A,CXCL6,EREG,IL1A,IL1B,IL6,MBP,MET,MMP1
PRKCD	ENSECAG00000023172	1.058	kinase	Activated	2.812	4.61e-14	ABCA1,ALOXE3,BCL2A1,BIRC2,BIRC3,BIRC5,CCL2,CCL5,CCL7,CCNA2,CD4,CD68,CDKN2A,CIITA,COL1A2,CXCL10,CXCL8,DENND3,FOSL1,GPRC5A,ICAM1,IL1B,IL23A,IL6,ITPR3,JCAD,JCHAIN,JUN,KIF2C,KLF5,LAMB3,LIF,MAST4,MMP12,MYO9B,NES,NFKB2,NOS2,NR4A1,OAS1,ODC1,PLSCR1,PPP1R15A,PROM1,PTCH1,PTGS2,PTPN6,RCAN1,RELB,SERPINB2,SERPINE1,SMAD6,TLR2,TRAF1,VEGFA
RET	ENSECAG00000017238	2.129	kinase	Activated	2.756	0.0011	ANXA1,CCL2,CCN3,COL1A2,CXCL8,CXCR4,FKBP4,IL1B,IL6,ITGA6,MET,MMP1,MMP3,PLAU,PLAUR,RET,RTN4,SELL,ST13,STC1,TACC3,TIMP3
MYBL2	ENSECAG00000005925	3.085	transcription regulator	Activated	2.731	1.61e-05	AURKA,BIRC3,BIRC5,CBX4,CCNA2,CDC25B,CDK1,CDKN2A,CEBPA,ELN,ID1,MYBL2,PLK1,SLC1A5,TOP2A
PLK4	ENSECAG00000008187	2.398	kinase	Activated	2.714	2.02e-05	ATM,CD40,CITED2,CMPK2,CXCL10,IFIT2,IL1B,IRF1,MMP3,RBL1,RGS1
NFATC2	ENSECAG00000018997	1.568	transcription regulator	Activated	2.694	3.97e-21	ABCA1,ACP5,ATM,BATF,CASP3,CASP4,CCL5,CCNA2,CCR5,CCR7,CD274,CD40,CD40LG,CD80,CD83,CD86,CITED2,CMPK2,CRYAB,CXCL10,DGKA,HDAC1,HELZ2,IER3,IFIT2,IFIT3,IKZF1,IL18,IL1A,IL1B,IL2RA,IL6,INHBA,IRF1,IRF7,ISG15,ISG20,JUN,LDHA,MITF,MLANA,NMI,NR4A1,OASL,PDCD1,PDZD2,PLA2G2A,PLD1,PML,PTGS2,PTPN1,PTPRK,RCAN1,REL,RELB,RGS1,RSAD2,SLAMF1,SLCO3A1,SOCS3,STAT1,STAT2,STAT5A,TLR2,TLR3,TNFSF13B,TRAF1,USP25
SELPLG	ENSECAG00000019527	1.87	other	Activated	2.684	1.7e-05	BCL2A1,CCL2,CCL3,CXCL8,CXCR4,HAVCR2,HCK,IL1B,IL4R,PDCD1,PLAUR,PRKCD,SERPINB9,THBD
IL7	ENSECAG00000020767	3.042	cytokine	Activated	2.673	3.37e-10	BLNK,CASP3,CCL2,CCL3,CCND2,CD19,CD2,CD247,CD274,CD86,CD8A,CXCL1,CXCR4,DPP4,E2F2,GSR,HAVCR2,IL18RAP,IL2RA,IL6,IL7,ITGB7,JAK3,KLF2,LIF,LYN,MAPKAPK3,MX1,PAX5,PDCD1,PIM1,PIM2,RUNX2,S1PR1,SELL,SELPLG,SLC2A1,SOCS3,SYK,TNFSF10,UPP1
IKBKE	ENSECAG00000000352	2.038	kinase	Activated	2.64	1.19e-08	ACOD1,ADAR,BIRC2,BIRC3,CCL5,CXCL10,CXCL6,CXCL8,IFIH1,IFIT2,IFIT3,IKBKE,IL1A,IL23A,IL6,IL7,IRF7,MMP3,NOS2,PTGS2,RSAD2,STAT1,ZC3HAV1
TLR8	ENSECAG00000009180	3.146	transmembrane receptor	Activated	2.622	0.00954	CCL2,CCR7,CD40,CD83,CD86,CXCL10,CXCL8,IL1B,IL6,VDR
CASP3	ENSECAG00000022197	1.708	peptidase	Activated	2.596	0.0218	BIRC5,CAPN2,CASP3,CASP4,IL16,NOS2,RUNX2
PARP9	ENSECAG00000012331	1.663	enzyme	Activated	2.575	1.13e-07	CD74,IFI44,IFIT2,IFIT3,IRF1,IRF2,IRF7,ISG15,OAS2,SP110,STAT1
ICAM1	ENSECAG00000013883	1.575	transmembrane receptor	Activated	2.556	0.00443	CCL5,CD80,CD86,ICAM1,IL1A,IL1B,IL2RA,IL6,ITGAL,SREBF1,VEGFA
ETS1	ENSECAG00000010897	1.493	transcription regulator	Activated	2.509	6.18e-10	ABCB1,ARHGDIB,ATP2A3,BMP4,CASP1,CCL2,CCL5,CCR8,CD44,CDH5,CDKN2A,CITED2,COL1A2,ERBB2,ETS1,FLT1,GZMA,ICAM1,IL2RA,IL2RB,INSIG1,ITGA10,ITGB2,ITGB6,KRT8,MET,MMP1,MMP3,MSR1,NPR1,PEG10,PERP,PHF12,PHLDA2,PLAU,PML,PRDM1,PTHLH,RUNX2,RUNX3,SELL,SERPINB5,SERPINB6,SERPINE1,SPI1,SRGN,TGFA,THY1,TYMS,VEGFA,WAS,ZAP70
CTSS	ENSECAG00000022438	1.294	peptidase	Activated	2.449	0.0408	CASP3,CASP8,DAG1,IL1B,PRKCD,TNFSF10
E2F2	ENSECAG00000023922	4.661	transcription regulator	Activated	2.415	3.79e-05	BIRC5,CCNA2,CDC6,CDK1,CDKN2A,CDKN2C,ECE1,EZH2,IL6,MCM2,MCM3,MCM4,MCM5,MCM6,MYBL2,ORC1,RBL1,RRM2,SERPINE1
RELB	ENSECAG00000020898	1.818	transcription regulator	Activated	2.412	3.38e-07	ABCB1,B2M,BIRC3,CD40,CHI3L1,CIITA,CXCL8,FANCD2,IL1B,IL6,MAP3K8,MARCKSL1,NFKB2,NOS2,PPARGC1B,PRDM1,PTGS2,RELB,SERPINB5,SOD2,STAT4,TGFA,TRAF3
HBEGF	ENSECAG00000010656	1.023	growth factor	Activated	2.402	1.65e-06	ALDOA,BHLHE40,CCND2,CXCR4,ELN,EREG,HK2,LDHA,NES,NOS2,PDK4,PKM,PTGS2,SLC16A3,TGFA,VEGFA
MVP	ENSECAG00000025091	0.953	other	Activated	2.384	9.27e-07	CD83,CD86,CXCL6,CXCL8,ICAM1,IL1B,IL6,IRF7,JUN
NFAT5	ENSECAG00000010266	1.771	transcription regulator	Activated	2.306	9.18e-08	AREG,BCL2A1,C1QTNF6,C2,CCL2,CHEK2,COL1A2,CXCL10,CYBB,EREG,IL1B,IL23A,IL6,LIF,NOS2,PFKP,PTGFRN,RRM2,S100A4,SEMA4C,SLC7A2,TLR2,TNFAIP3,TNFRSF21,TRAF1,VEGFA,VLDLR
SELP	ENSECAG00000010918	1.535	transmembrane receptor	Activated	2.247	1.29e-06	BCL2A1,CCL2,CCL3,CXCL8,CXCR4,HCK,IL1B,IL4R,IL6,PLAUR,PRKCD,SELP,SERPINB9,THBD
EHHADH	ENSECAG00000023588	1.208	enzyme	Activated	2.236	0.011	ABCD3,CD36,FASN,LPCAT3,PDK4
PIK3CD	ENSECAG00000006847	1.406	kinase	Activated	2.213	0.247	CCL3,CCNA2,CCND2,CXCL8,PRDM1
BCL10	ENSECAG00000025005	0.856	transcription regulator	Activated	2.18	0.000408	CCL5,CD44,CXCL8,IL2RA,IL6,NFKB2,TNFAIP3
PLCG2	ENSECAG00000000291	2.351	enzyme	Activated	2.176	0.00542	BCL2A1,ICAM1,IFIT2,IL6,PTGS2,TNFSF10
CYBB	ENSECAG00000017917	2.97	enzyme	Activated	2.137	0.00327	CCL5,CXCL10,CYBA,CYBB,DUOX1,ICAM1,IL1B,IL6,TNFRSF11A
C3AR1	ENSECAG00000003106	1.222	G-protein coupled receptor	Activated	2.053	4.5e-06	CASP4,CCL5,CD40,CD80,CD86,COL1A2,CXCL10,CXCL8,HSPA5,IL1B,IL23A,IL6,LTBP1,SERPINE1,SREBF1,TGFBR1
CCL5	ENSECAG00000024888	5.484	cytokine	Activated	2.026	2.9e-06	BDNF,CAPN2,CCL2,CCL3,CCL5,CCR5,CCRL2,CD40,CD44,CXCL8,DDAH1,F2R,HDC,HMGA1,IL1B,IL6,NAMPT,NOS2,PLAUR,PLEC,SERPINB2,STAT1
TNFRSF17	ENSECAG00000020490	∞	transmembrane receptor	Activated	2	0.00737	CD40,CD80,CD86,ICAM1
DAG1	ENSECAG00000009665	-0.948	transmembrane receptor	Inhibited	-2	0.0309	CDH5,DAG1,LAMA1,SLC2A1,SNTA1
AGA	ENSECAG00000000085	-1.468	enzyme	Inhibited	-2	0.000402	CHEK2,MCM3,MCM4,MCM5
CBX7	ENSECAG00000012939	-1.655	other	Inhibited	-2.122	0.000215	ANKRD1,AREG,CBX4,CDKN2A,CLDN1,CTSS,CXCL8,PRDM1
GHR	ENSECAG00000002986	-1.105	transmembrane receptor	Inhibited	-2.186	0.384	GHR,IGFBP2,IL1B,IL6,SOCS3
SREBF2	ENSECAG00000024608	-0.891	transcription regulator	Inhibited	-2.307	5.28e-08	AACS,ABCA1,ACACA,ALDOC,BMP4,CXCL1,CXCL8,CYB5A,CYP51A1,DBI,DHCR7,FABP5,FADS2,FASN,HMGCR,IDI1,INSIG1,IRS2,LSS,MVK,PTCH1,RDH11,SREBF1,SREBF2,TM7SF2
NR3C1	ENSECAG00000009473	-1.055	ligand-dependent nuclear receptor	Inhibited	-2.358	1.24e-22	A2M,ABCA1,ACTN1,ALOX5AP,AMIGO2,ANXA1,APOE,ARRB2,B2M,BCL10,BDNF,BHLHE40,BIRC2,BIRC3,BOK,BTK,C1R,CAPN2,CASP10,CASP4,CASP7,CAVIN2,CBX4,CCL2,CCL5,CD40LG,CD47,CD83,CDC42EP3,CDKN1C,CEBPA,CGA,CKAP2,CLCF1,CORO2A,CRYAB,CXCL10,CXCL8,CXCR4,CYP11A1,DAG1,DBI,DGAT2,DNASE1L3,DUSP16,F2R,FCER1G,FKBP4,GAB1,GADD45B,GCLM,GLCCI1,GLIPR1,GPR65,GZMA,HDAC1,HSD11B1,HSD11B2,HSD17B12,ICAM1,IER3,IFI6,IFIH1,IFIT2,IGF1R,IL18,I…
B4GALNT1	ENSECAG00000021591	-3.652	enzyme	Inhibited	-2.412	0.000765	C1QB,C1QC,C3AR1,IL1A,IL1B,VEGFA
CREM	ENSECAG00000011220	-2.008	transcription regulator	Inhibited	-2.864	4.64e-08	ABCA1,ACTC1,ADRB1,ADRB2,APOE,APOLD1,BHLHE40,BTG2,CCND2,CD247,CD86,CD8A,CGA,CREM,CXCL8,CYP51A1,DUSP14,DUSP4,GADD45B,HMGCR,IDI1,IRS2,KLF5,LSS,MEST,MNS1,MVK,NOS2,NR4A1,NR4A2,PDXK,PER1,PGK1,PPP1R15A,SIAH2,SLC16A1,SMC4,VEGFA
A2M	ENSECAG00000012558	-1.912	transporter	Inhibited	-2.929	0.0263	FASN,GADD45B,HSPA5,IL1B,IL6,PPP1R15A,SLC2A1,SREBF1,SREBF2
IFNAR2	ENSECAG00000003532	1.84241	transmembrane receptor	Activated	3.031	3.49e-14	CXCL10,DDX58,HERC5,HSH2D,IFI44,IFI6,IFIH1,IL18,IL6,ISG15,MX2,NCR3,OAS1,OAS2,PSMB10,PSMB8,PSME2,RIPOR2,TGM2,TLR3,TNFSF10,TRIM22,UBA7,UBD,XAF1
S100A9	ENSECAG00000010117	5.52275	other	Activated	2.866	6.03e-07	A2M,AKAP12,ALDH1A1,AREG,BCL3,BHLHE40,C1QB,C1S,CASP1,CCNE2,CD274,CDH3,CORO1A,CP,CXCL10,CXCL8,ELN,FBLIM1,FOSL1,GPRC5A,ICAM1,IL1B,IL6,ISG15,ITGB4,KLF15,LTBP1,MGMT,MMP1,MMP3,NOS2,NR4A3,NTRK3,PER1,PLAU,POSTN,SOCS3,TNFAIP8
FCGR2A	ENSECAG00000013060	2.63363	transmembrane receptor	Activated	2.023	0.00025	CCL2,CCL3,CCL5,CXCL8,IL1B,IL23A,IL6,PTGS2,SERPINE1,VEGFA
C3	ENSECAG00000019352	4.85418	peptidase	Activated	2.005	0.000196	C3AR1,CASP3,CASP4,CCL2,CCL5,CXCL10,CXCL8,IL1A,IL1B,IL6,NOS2,PTPRC,SELL,SELP,THBD,UCP2,VEGFA
FLT3LG	ENSECAG00000038488	1.25263	cytokine	Activated	2.801	0.000202	BIRC5,CCR5,CCR7,CD19,CD40,CD80,CD83,CD86,CEBPA,FLT3,ICAM1,IL2RA,IL2RB,PAX5,PTPRC,SPI1
*log2 fold-change based on cuffdiff analysis
