# Supplementary material for: Transcriptomic analysis of equine chorioallantois reveals immune networks and molecular mechanisms involved in nocardioform placentitis
Source: Vet Res. 2021 Jul 8;52:103. doi: 10.1186/s13567-021-00972-4 (PMC8268225; doi:10.1186/s13567-021-00972-4)
Supplement: Supplementary file 6 — Additional file 6. Weighted gene expression co-expression network analysis (WGCNA) of DEGs in equine chorioallantois (CA) during nocardioform placentitis dataset. A) DEGs and corresponding module (cluster) as generated by WGCNA. B) Intramodular hub genes in the turquoise module. [file 13567_2021_972_MOESM6_ESM.xlsx]

## Sheet: Gene Info
Additional file 6A. DEGs in chorioallantois during nocardioform placentitis and corresponding module (cluster) as generated by WGCNA.
geneSymbol	Locus	module Color	GS.Inflammation_score	p.GS.Inflammation_score	geneModuleMembership.MMblue	geneModuleMembership.MMbrown	geneModuleMembership.MMturquoise	geneModuleMembership.MMyellow	geneModuleMembership.MMgrey	MMPvalue.p.MMblue	MMPvalue.p.MMbrown	MMPvalue.p.MMturquoise	MMPvalue.p.MMyellow	MMPvalue.p.MMgrey
ENSECAG00000027833	chr8:6464298-6481669	blue	0.895109	8.36e-05	-0.868352	0.514775	0.89504	0.687719	-0.331805	0.000248637	0.0867985	8.39e-05	0.0134438	0.292045
ENSECAG00000034621	chr24:48065543-48066314	blue	0.90979	4.04e-05	-0.866099	0.486896	0.684592	0.814318	-0.410024	0.000269591	0.108417	0.0140472	0.00126108	0.18557
ENSECAG00000010615	chr5:40808587-40845090	blue	0.93856	6.22e-06	-0.975498	0.769431	0.931025	0.650118	-0.267428	6.68e-08	0.00343279	1.09e-05	0.0220974	0.40073
ENSECAG00000039599	chr8:6130921-6139349	blue	0.991129	4.26e-10	-0.969944	0.631496	0.932858	0.823061	-0.327938	1.84e-07	0.0276303	9.59e-06	0.00100649	0.298048
ENSECAG00000002346	chr1:432698-434989	blue	0.986582	3.35e-09	-0.96265	0.63909	0.857213	0.877206	-0.324515	5.38e-07	0.0252654	0.000365965	0.000178287	0.303419
BATF	chr24:20794303-20814732	blue	0.932283	1e-05	-0.970195	0.760743	0.90783	0.63486	-0.283326	1.76e-07	0.00406504	4.48e-05	0.0265637	0.372192
GNLY	chr15:19476749-19481456	blue	0.99417	5.25e-11	-0.979831	0.668091	0.887418	0.848384	-0.322234	2.54e-08	0.0175684	0.000117573	0.000486351	0.307027
RF01877	chr8:11926149-11926536	blue	0.960247	7.31e-07	-0.967715	0.680873	0.925364	0.707594	-0.321698	2.62e-07	0.0147907	1.61e-05	0.0100448	0.307879
ENSECAG00000040583	chr15:17737546-17738996	blue	0.842657	0.000579517	-0.879282	0.657551	0.85426	0.494546	-0.302023	0.000164314	0.0201323	0.000403302	0.102164	0.340033
ENSECAG00000015109	chr8:6124341-6129450	blue	0.960965	6.68e-07	-0.937184	0.574912	0.892496	0.758847	-0.368597	6.93e-06	0.0505274	9.42e-05	0.00421403	0.2384
ENSECAG00000026953	chr1:84366815-84369343	blue	0.840796	0.00061259	-0.837482	0.5295	0.684962	0.716579	-0.441778	0.000675065	0.0766544	0.0139748	0.00873904	0.150474
RF01881	chrX:58357747-58357873	blue	0.326546	0.300225	-0.343729	0.469237	0.130457	0.144437	-0.363486	0.27397	0.123812	0.686129	0.654253	0.245475
ENSECAG00000031840	chr21:26133783-26133948	blue	0.568228	0.0539082	-0.534707	0.289519	0.458265	0.441209	-0.630233	0.0732697	0.36137	0.134062	0.151062	0.0280385
ENSECAG00000002540	chr24:47640737-47711851	blue	0.990643	5.56e-10	-0.978403	0.678733	0.956377	0.833454	-0.282968	3.57e-08	0.0152315	1.16e-06	0.000757544	0.372822
CCL22	chr3:10308603-10313565	blue	0.900278	6.56e-05	-0.948714	0.796998	0.913349	0.573435	-0.282354	2.56e-06	0.00190926	3.32e-05	0.0512613	0.373905
DPP4	chr18:42390818-42476580	blue	0.875752	0.000188613	-0.938225	0.783086	0.931853	0.563759	-0.0730433	6.38e-06	0.00259339	1.03e-05	0.0562548	0.821518
PDZK1IP1	chr2:11375005-11380251	blue	0.52999	0.0763314	-0.500523	0.193201	0.308668	0.587112	0.169053	0.0974483	0.547426	0.328979	0.0447456	0.599423
SPINK9	chr14:28680195-28684887	blue	0.913044	3.38e-05	-0.904653	0.653204	0.769233	0.824971	-0.280021	5.28e-05	0.0212654	0.00344631	0.000956582	0.378034
ENSECAG00000031522	chr8:6151312-6169543	blue	0.985061	5.71e-09	-0.961045	0.612279	0.937904	0.822651	-0.340241	6.62e-07	0.0343227	6.55e-06	0.00101745	0.27919
SKAP1	chr11:24319009-24574040	blue	0.96413	4.4e-07	-0.989841	0.798808	0.959289	0.762224	-0.257108	8.38e-10	0.00183163	8.22e-07	0.0039515	0.419827
TBC1D10C	chr12:30872902-30878331	blue	0.95746	1.02e-06	-0.987621	0.798258	0.971509	0.748447	-0.252413	2.24e-09	0.00185496	1.41e-07	0.00510607	0.42866
ENSECAG00000031528	chr6:38406469-38464574	blue	0.939206	5.9e-06	-0.952044	0.663504	0.818419	0.713484	-0.263925	1.84e-06	0.0186528	0.00113615	0.00917348	0.407161
FAM241A	chr2:114478570-114478759	blue	-0.798766	0.00183341	0.799635	-0.650996	-0.769522	-0.727613	0.242106	0.00179699	0.0218583	0.00342657	0.00731389	0.448368
ENSECAG00000036932	chr15:13786973-13893925	blue	0.929106	1.25e-05	-0.924586	0.691026	0.802145	0.840469	-0.246056	1.69e-05	0.0128264	0.00169487	0.00061854	0.440766
ALOX15	chr11:50162696-50171246	blue	0.918051	2.53e-05	-0.936576	0.677271	0.930625	0.657593	-0.325918	7.26e-06	0.0155382	1.13e-05	0.0201216	0.30121
CD3E	chr7:26728609-26738869	blue	0.960508	7.08e-07	-0.967078	0.724639	0.967019	0.816034	-0.265053	2.88e-07	0.00767944	2.91e-07	0.0012076	0.405085
ISM2	chr24:22716305-22716800	blue	-0.768972	0.00346418	0.752698	-0.529205	-0.743829	-0.689787	0.331296	0.00472578	0.076849	0.00554488	0.0130553	0.292831
CCT8L2	chr4:103954742-103959677	blue	-0.869473	0.000238701	0.855895	-0.626871	-0.814071	-0.766356	-0.0105719	0.000382278	0.0291464	0.00126895	0.00364736	0.973987
ENSECAG00000039435	chr6:39405170-39502543	blue	0.983169	1.03e-08	-0.990393	0.752249	0.932299	0.836558	-0.291096	6.34e-10	0.00476491	9.99e-06	0.000693348	0.358641
C1QTNF12	chr2:48633717-48643381	blue	0.877219	0.000178199	-0.891371	0.63702	0.737327	0.734888	-0.357226	9.9e-05	0.025895	0.00621028	0.00647473	0.254307
KCNV1	chr9:56077557-56083964	blue	-0.856131	0.000379314	0.840769	-0.413819	-0.75443	-0.708732	0.302494	0.000613074	0.181131	0.00457716	0.00987184	0.339243
ENSECAG00000031671	chr7:35765161-35867915	blue	0.779252	0.00281121	-0.814208	0.502479	0.744512	0.426471	-0.123035	0.00126457	0.0959368	0.00547824	0.166813	0.703247
GZMA	chr21:17827888-17835392	blue	0.983432	9.56e-09	-0.989476	0.736663	0.953564	0.814111	-0.347492	9.99e-10	0.00628146	1.57e-06	0.00126766	0.268402
RHOH	chr3:89325012-89325588	blue	0.915079	3.01e-05	-0.951573	0.806036	0.964929	0.703489	-0.336197	1.93e-06	0.00154541	3.94e-07	0.0106875	0.285311
ENSECAG00000016572	chr13:10490765-10495585	blue	0.816554	0.00119174	-0.880646	0.692472	0.814806	0.545366	0.133112	0.000155608	0.0125633	0.00124568	0.0666652	0.680035
HEPHL1	chr7:55142472-55218304	blue	-0.960042	7.5e-07	0.950021	-0.576233	-0.877928	-0.751373	0.270859	2.26e-06	0.0498775	0.000173327	0.00484191	0.39448
SLC15A2	chr19:39998146-40032543	blue	-0.913843	3.23e-05	0.921214	-0.669261	-0.872223	-0.815478	0.446275	2.09e-05	0.0172995	0.000215627	0.00122474	0.145875
ENSECAG00000032144	chr5:33886358-33888482	blue	-0.841494	0.000600016	0.880389	-0.680948	-0.765658	-0.742484	0.215862	0.000157219	0.0147756	0.00369743	0.00567795	0.500428
ENSECAG00000034569	chr9:83915117-83916621	blue	0.688528	0.0132906	-0.725997	0.486551	0.577616	0.412048	-0.440382	0.00751081	0.108706	0.049203	0.183194	0.151919
ANKRD34B	chr14:85684242-85685787	blue	0.913187	3.35e-05	-0.958673	0.756211	0.926505	0.607066	-0.208322	8.86e-07	0.00442796	1.49e-05	0.0363222	0.515863
LY86	chr20:7172236-7233034	blue	0.795028	0.00199663	-0.810401	0.544537	0.805777	0.481249	-0.330457	0.00139004	0.0671636	0.00155502	0.113194	0.294129
ENSECAG00000031660	chr5:11612572-11615987	blue	-0.624954	0.0297919	0.660311	-0.352591	-0.662398	-0.391609	0.285236	0.0194361	0.260963	0.0189216	0.208062	0.368835
ENSECAG00000038954	chr6:10263173-10268273	blue	-0.74357	0.00557037	0.762875	-0.440186	-0.754799	-0.474719	0.329547	0.00390238	0.152123	0.00454591	0.118889	0.295542
B4GALNT4	chr12:36758226-36770973	blue	0.95781	9.81e-07	-0.984332	0.722558	0.896985	0.726328	-0.236992	7.24e-09	0.0079432	7.67e-05	0.00747013	0.458304
ENSECAG00000021212	chr7:5593688-5597912	blue	0.843654	0.000562371	-0.852176	0.604084	0.871276	0.628563	-0.404924	0.000431382	0.0375022	0.000223366	0.0285851	0.191641
ENSECAG00000027989	chr16:85763851-85765222	blue	-0.807927	0.00147655	0.814499	-0.387622	-0.761667	-0.661265	0.15421	0.00125537	0.213142	0.0039939	0.0191997	0.632276
APOLD1	chr6:41698223-41701136	blue	-0.916205	2.82e-05	0.951386	-0.77979	-0.911996	-0.804099	0.168504	1.97e-06	0.00277982	3.58e-05	0.00161846	0.600625
ATP6V0D2	chr9:2750857-2798281	blue	-0.825779	0.000936037	0.840377	-0.747329	-0.665691	-0.631794	0.319681	0.000620231	0.00520979	0.0181298	0.0275343	0.311095
COLGALT2	chr5:18102294-18203657	blue	-0.913228	3.34e-05	0.942589	-0.76181	-0.900161	-0.812999	0.195724	4.46e-06	0.00398303	6.59e-05	0.00130342	0.542104
DQA	chr20:34011148-34016415	blue	0.818718	0.00112744	-0.900651	0.816444	0.855606	0.457837	-0.274481	6.44e-05	0.00119508	0.000385927	0.134473	0.387936
FLT3	chr17:7769476-7847578	blue	0.947614	2.84e-06	-0.973533	0.772881	0.94632	0.680378	-0.295757	9.78e-08	0.00320359	3.21e-06	0.0148919	0.35064
LURAP1	chr2:12326410-12335409	blue	-0.885071	0.00012982	0.929655	-0.788413	-0.870835	-0.581245	0.350532	1.2e-05	0.00231247	0.000227046	0.0474645	0.263952
NAGS	chr11:19523227-19529323	blue	-0.865781	0.000272651	0.882763	-0.672932	-0.843593	-0.723528	0.370994	0.000142816	0.016475	0.000563406	0.00781942	0.235125
PARVG	chr28:41524432-41546390	blue	0.876996	0.000179748	-0.91611	0.723344	0.95822	0.64335	-0.223201	2.84e-05	0.00784287	9.35e-07	0.0240051	0.485606
SBK2	chr10:25098443-25102692	blue	-0.846248	0.000519622	0.893947	-0.652975	-0.9105	-0.699049	-0.0214524	8.82e-05	0.0213264	3.89e-05	0.0114164	0.947239
SLC22A18	chr12:35096576-35119422	blue	-0.921285	2.08e-05	0.921848	-0.672975	-0.856955	-0.792858	0.373424	2.01e-05	0.0164654	0.000369119	0.00209633	0.231831
SLITRK2	chrX:119788893-119791431	blue	-0.689693	0.0130726	0.722407	-0.548623	-0.676698	-0.610713	0.254809	0.0079627	0.0647317	0.0156595	0.034915	0.424142
ENSECAG00000033316	chr4:96002245-96002668	blue	0.957806	9.81e-07	-0.952201	0.70442	0.93313	0.791554	-0.222533	1.81e-06	0.0105391	9.41e-06	0.00215807	0.486946
ADAMTS8	chr7:39886092-39905269	blue	-0.956027	1.2e-06	0.953501	-0.743635	-0.883212	-0.762244	0.347447	1.58e-06	0.00556396	0.000140212	0.00394994	0.268469
ENSECAG00000020877	chr29:29928308-29942779	blue	-0.330306	0.294364	0.345665	-0.534173	-0.317769	-0.191823	-0.0702509	0.271097	0.0736123	0.31416	0.550343	0.828249
ENSECAG00000040634	chr13:40911202-40913052	blue	0.946385	3.19e-06	-0.951521	0.717484	0.942533	0.868758	-0.324914	1.94e-06	0.00861491	4.48e-06	0.000245003	0.302789
C3H4orf19	chr3:91521341-91523531	blue	0.65629	0.0204562	-0.674753	0.365262	0.633246	0.521534	0.228172	0.016077	0.243003	0.0270717	0.0820358	0.475679
HIST1H1E	chr20:24842507-24843167	blue	0.738787	0.00605586	-0.79176	0.784837	0.641861	0.478609	-0.512597	0.00214823	0.00249832	0.0244403	0.115474	0.0883728
UBD	chr20:29578355-29618118	blue	0.951285	1.99e-06	-0.975355	0.79842	0.969611	0.788947	-0.267488	6.87e-08	0.00184807	1.94e-07	0.00228563	0.40062
ENSECAG00000020246	chr11:4910856-5071224	blue	0.908771	4.26e-05	-0.925788	0.561787	0.920243	0.744734	-0.142037	1.56e-05	0.0573126	2.22e-05	0.00545673	0.659689
ENSECAG00000032992	chr26:29361124-29396413	blue	0.763839	0.00383038	-0.787805	0.707357	0.773167	0.587626	0.0759606	0.00234328	0.0100811	0.00318519	0.0445129	0.814496
ENSECAG00000032862	chr16:85139697-85147126	blue	-0.877615	0.000175465	0.894053	-0.630903	-0.864378	-0.757757	0.463781	8.78e-05	0.0278214	0.000286497	0.00430157	0.128842
ENSECAG00000031293	chr16:44572855-44586815	blue	-0.852718	0.000423939	0.87523	-0.553465	-0.854401	-0.655172	0.195126	0.000192435	0.0619301	0.000401459	0.0207468	0.543364
ENSECAG00000034476	chr31:16631971-16720251	blue	0.840999	0.0006089	-0.892411	0.750401	0.759704	0.673119	-0.085797	9.45e-05	0.00492851	0.00414622	0.0164338	0.790918
ENSECAG00000022186	chr5:39389712-39398704	blue	0.864412	0.000286161	-0.874253	0.693311	0.747604	0.78457	-0.415641	0.000199745	0.0124125	0.00518417	0.00251266	0.179023
ENSECAG00000022961	chr20:31430107-31439558	blue	0.779205	0.00281397	-0.850379	0.741417	0.874954	0.494579	-0.248423	0.00045679	0.00578512	0.00019448	0.102137	0.436238
ENSECAG00000022851	chr1:147637986-147759796	blue	-0.691183	0.0127978	0.717236	-0.636448	-0.656454	-0.496028	-0.0827987	0.00864875	0.026071	0.0204139	0.10098	0.798089
ENSECAG00000031742	chr22:46214041-46216057	blue	-0.83666	0.000691304	0.873596	-0.797887	-0.849154	-0.654227	0.409566	0.00020478	0.00187083	0.000474773	0.0209945	0.18611
ENSECAG00000007112	chr11:4283256-4289187	blue	0.960226	7.33e-07	-0.968898	0.700491	0.961106	0.798846	-0.314773	2.18e-07	0.0111759	6.57e-07	0.00183004	0.318996
ENSECAG00000031929	chr4:58412487-58418109	blue	-0.821534	0.00104781	0.860144	-0.770272	-0.832771	-0.625231	0.25455	0.000331617	0.00337583	0.000772255	0.0296982	0.424629
ENSECAG00000032959	chr12:27344979-27351535	blue	0.841413	0.000601463	-0.857507	0.789731	0.801849	0.836285	-0.2728	0.000362405	0.00224666	0.00170664	0.000698818	0.390966
ENSECAG00000038488	chr10:19564564-19569972	blue	0.825599	0.000940594	-0.857819	0.577118	0.842994	0.731211	-0.113168	0.000358649	0.0494451	0.000573683	0.0068892	0.726202
ENSECAG00000029456	chr19:37500269-37609891	blue	0.9138	3.24e-05	-0.9004	0.672933	0.857694	0.807416	-0.454622	6.52e-05	0.0164748	0.000360142	0.00149492	0.137583
ENSECAG00000034551	chr11:1422072-1423542	blue	-0.822213	0.00102927	0.870337	-0.601597	-0.814627	-0.522572	0.0602914	0.000231256	0.0385075	0.00125133	0.0813205	0.852343
ENSECAG00000013060	chr5:32719026-32735125	blue	0.849943	0.000463132	-0.898211	0.751684	0.916733	0.596944	-0.274721	7.24e-05	0.00481448	2.74e-05	0.040439	0.387504
ENSECAG00000032603	chr21:3556493-3562631	blue	0.796828	0.00191669	-0.81159	0.458666	0.73678	0.57567	0.145605	0.00134987	0.133678	0.00626888	0.0501535	0.651612
ENSECAG00000029897	chr7:23726043-23727164	blue	0.8214	0.00105149	-0.809145	0.468775	0.773374	0.643432	-0.461162	0.00143343	0.124232	0.00317184	0.0239812	0.131304
ENSECAG00000032051	chr13:2065472-2074822	blue	-0.807299	0.00149916	0.806841	-0.686978	-0.724766	-0.819706	0.0798812	0.0015158	0.013585	0.0076636	0.00109899	0.80508
ENSECAG00000015712	chr7:76730160-76738237	blue	0.864607	0.000284203	-0.907291	0.813346	0.898557	0.785913	-0.153361	4.61e-05	0.0012922	7.12e-05	0.00244126	0.634176
ENSECAG00000036591	chrX:107080561-107088881	blue	-0.913753	3.25e-05	0.877265	-0.579007	-0.778055	-0.822259	0.228192	0.000177879	0.0485317	0.00288197	0.00102801	0.475641
ENSECAG00000032285	chr3:39696386-39782310	blue	-0.86517	0.000278614	0.867693	-0.70573	-0.799448	-0.797572	0.205564	0.000254632	0.010333	0.00180478	0.00188438	0.52156
ENSECAG00000006414	chr8:1606594-1613004	blue	-0.846243	0.0005197	0.921516	-0.842984	-0.862156	-0.545049	0.151011	2.05e-05	0.000573847	0.000309537	0.0668555	0.639441
ENSECAG00000009241	chr10:15518023-15528048	blue	-0.830787	0.00081629	0.852064	-0.720034	-0.8202	-0.664153	0.112014	0.000432933	0.00827219	0.00108496	0.0184966	0.7289
ENSECAG00000016873	chr1:92865660-92946103	blue	-0.932922	9.55e-06	0.961229	-0.80678	-0.877004	-0.807762	0.367659	6.46e-07	0.00151802	0.000179694	0.00148246	0.239689
ENSECAG00000020556	chr2:21175318-21186667	blue	0.92786	1.36e-05	-0.931204	0.607767	0.879428	0.810557	0.0181915	1.08e-05	0.0360487	0.000163363	0.0013847	0.955252
ENSECAG00000029578	chr8:20639212-20648272	blue	-0.915694	2.91e-05	0.917679	-0.624083	-0.839964	-0.760439	0.380093	2.59e-05	0.0300886	0.000627827	0.00408865	0.222935
ENSECAG00000021962	chr19:3877094-3993095	blue	-0.905784	4.98e-05	0.856234	-0.586635	-0.717932	-0.862262	0.446466	0.000378032	0.0449623	0.00855386	0.000308405	0.145682
ENSECAG00000018815	chr1:163759590-163771259	blue	0.952626	1.74e-06	-0.905886	0.506314	0.852121	0.905487	-0.333121	4.96e-05	0.0930203	0.000432142	5.06e-05	0.290018
ENSECAG00000023308	chr4:34244614-34255601	blue	-0.761887	0.00397714	0.806826	-0.739337	-0.77382	-0.547909	0.232999	0.00151636	0.00599852	0.00314332	0.0651522	0.466134
ENSECAG00000034971	chr28:36024103-36033920	blue	-0.875242	0.000192344	0.912219	-0.817194	-0.884585	-0.691497	0.207829	3.54e-05	0.00117244	0.000132474	0.0127402	0.516878
ENSECAG00000021292	chr29:29762759-29916689	blue	-0.901576	6.15e-05	0.909767	-0.613438	-0.831076	-0.622509	0.338055	4.04e-05	0.0338891	0.00080976	0.0306303	0.282489
ENSECAG00000036248	chr1:94397384-94510423	blue	-0.888738	0.000111096	0.936964	-0.722066	-0.871683	-0.638713	0.155074	7.05e-06	0.0080066	0.000220021	0.0253793	0.630348
ENSECAG00000014409	chr8:2777364-2884336	blue	-0.946317	3.21e-06	0.925943	-0.698271	-0.840061	-0.892747	0.352159	1.55e-05	0.0115479	0.000626045	9.31e-05	0.261589
ENSECAG00000040430	chr23:40477395-40610953	blue	-0.799327	0.00180981	0.792567	-0.648434	-0.704841	-0.727	0.350446	0.00211	0.0225615	0.0104726	0.00738818	0.264079
ENSECAG00000016667	chr5:28033521-28073110	blue	0.902207	5.97e-05	-0.901162	0.598423	0.820036	0.87766	-0.30679	6.28e-05	0.0398177	0.00108961	0.000175155	0.332082
ENSECAG00000038616	chr8:1509478-1511935	blue	-0.895947	8.05e-05	0.942578	-0.717959	-0.949411	-0.639771	0.187822	4.46e-06	0.00855021	2.4e-06	0.0250609	0.558844
ENSECAG00000018675	chr23:17374124-17410754	blue	0.922155	1.97e-05	-0.967713	0.830837	0.929834	0.668111	-0.296324	2.62e-07	0.000815156	1.19e-05	0.0175639	0.349673
ENSECAG00000029287	chr3:77970502-77979872	blue	-0.977741	4.15e-08	0.976809	-0.709284	-0.929958	-0.862238	0.239199	5.08e-08	0.00978873	1.18e-05	0.000308667	0.454002
ENSECAG00000038236	chr6:75525529-75531178	blue	-0.758855	0.00421341	0.774967	-0.445885	-0.804373	-0.678383	0.140417	0.00307082	0.146271	0.00160798	0.0153045	0.663368
ENSECAG00000001472	chr7:1977076-2144575	blue	-0.878124	0.000171996	0.925685	-0.750635	-0.883551	-0.606443	0.168779	1.57e-05	0.00490755	0.00013827	0.0365666	0.600023
ENSECAG00000015936	chr9:85109034-85110851	blue	-0.806668	0.00152211	0.890856	-0.787033	-0.820539	-0.485308	0.170417	0.000101289	0.00238288	0.00107543	0.109747	0.596435
ENSECAG00000005966	chr24:43800605-43800995	blue	-0.928287	1.32e-05	0.960131	-0.727401	-0.840935	-0.68027	0.256623	7.42e-07	0.00733946	0.000610061	0.0149139	0.420735
ENSECAG00000033636	chr9:82248824-82256249	blue	-0.875132	0.000193157	0.930932	-0.835977	-0.873743	-0.619781	0.387186	1.1e-05	0.000705028	0.000203651	0.0315858	0.213701
ENSECAG00000029003	chr31:25980010-25991952	blue	0.921417	2.07e-05	-0.958185	0.831712	0.901805	0.714431	-0.408428	9.38e-07	0.000795525	6.08e-05	0.00903896	0.187456
ENSECAG00000037470	chr16:85780440-85788741	blue	-0.942608	4.45e-06	0.956195	-0.657089	-0.929362	-0.764933	0.302579	1.18e-06	0.0202506	1.23e-05	0.00375001	0.339102
ENSECAG00000038282	chr16:18914567-18931553	blue	-0.9525	1.76e-06	0.977473	-0.718989	-0.90406	-0.708416	0.303513	4.4e-08	0.00841145	5.44e-05	0.00991975	0.337537
ENSECAG00000039578	chr22:19709448-19709841	blue	-0.907256	4.62e-05	0.968281	-0.857917	-0.936746	-0.675578	0.236501	2.4e-07	0.000357479	7.17e-06	0.0158989	0.459263
ENSECAG00000010117	chr5:40778742-40821668	blue	0.96078	6.84e-07	-0.987251	0.762637	0.92982	0.781744	-0.315596	2.6e-09	0.00392023	1.19e-05	0.00266813	0.317664
ENSECAG00000009474	chr24:47244992-47283517	blue	0.351055	0.263192	-0.263664	-0.179815	0.314744	0.155012	-0.249776	0.407644	0.576016	0.319043	0.630485	0.433661
ENSECAG00000031607	chr10:58197239-58200209	blue	0.838093	0.000663185	-0.852881	0.502397	0.768224	0.718914	-0.171158	0.000421713	0.0959999	0.00351582	0.00842144	0.594816
ENSECAG00000021518	chr13:20780695-20783019	blue	-0.962411	5.55e-07	0.947482	-0.619458	-0.837303	-0.79239	0.431744	2.88e-06	0.0317003	0.000678572	0.00211831	0.161064
ENSECAG00000018954	chr10:10206942-10210738	blue	0.955068	1.34e-06	-0.965495	0.660914	0.902735	0.798305	-0.10624	3.64e-07	0.0192863	5.81e-05	0.00185297	0.742444
ENSECAG00000034339	chr20:29953413-29961405	blue	0.821826	0.00103981	-0.832653	0.438543	0.83354	0.63663	-0.230361	0.000774825	0.153837	0.000755699	0.0260147	0.471339
ENSECAG00000030390	chr13:8048174-8049743	blue	-0.886461	0.000122452	0.91467	-0.644909	-0.903646	-0.615518	0.342448	3.08e-05	0.0235556	5.55e-05	0.033121	0.27588
ENSECAG00000038645	chr16:85791140-85791764	blue	-0.904147	5.41e-05	0.932123	-0.666265	-0.927704	-0.675536	0.324255	1.01e-05	0.0179944	1.38e-05	0.0159079	0.303828
ENSECAG00000006646	chr5:39319491-39323578	blue	0.921504	2.05e-05	-0.938879	0.645119	0.878674	0.774848	-0.00546511	6.06e-06	0.0234954	0.00016831	0.00307828	0.986551
ENSECAG00000030081	chr8:13279360-13288770	blue	-0.972523	1.18e-07	0.970636	-0.65993	-0.897819	-0.791616	0.331116	1.64e-07	0.0195311	7.37e-05	0.00215509	0.293109
ENSECAG00000006357	chr12:1620554-1653720	blue	-0.955018	1.34e-06	0.97127	-0.781406	-0.954045	-0.774293	0.273395	1.47e-07	0.0026872	1.49e-06	0.00311324	0.389892
ENSECAG00000036997	chr14:29020406-29032299	blue	-0.684319	0.0141008	0.783165	-0.716075	-0.78753	-0.2838	0.168349	0.00258908	0.00880868	0.00235733	0.371357	0.600966
ENSECAG00000033690	chr6:67926634-68006273	blue	0.874804	0.000195593	-0.883082	0.506129	0.862002	0.727704	-0.255729	0.00014096	0.0931596	0.000311186	0.00730293	0.422413
ENSECAG00000028562	chr4:85976692-86017885	blue	-0.889451	0.000107716	0.932416	-0.707166	-0.923305	-0.59014	0.256464	9.91e-06	0.0101105	1.84e-05	0.0433865	0.421033
ENSECAG00000012906	chr6:36308341-36347048	blue	-0.843832	0.000559366	0.898345	-0.721797	-0.891636	-0.506337	0.260151	7.19e-05	0.00804138	9.79e-05	0.0930031	0.414149
ENSECAG00000003925	chrX:45360450-45361340	blue	0.795729	0.00196518	-0.84894	0.601825	0.866388	0.474677	-0.223336	0.000477969	0.0384146	0.000266829	0.118926	0.485333
ENSECAG00000001476	chr22:35394234-35396064	blue	-0.865695	0.000273489	0.893791	-0.670133	-0.891222	-0.574413	0.240353	8.88e-05	0.0171009	9.97e-05	0.0507746	0.451762
ENSECAG00000028933	chr6:75579659-75584698	blue	-0.890545	0.000102684	0.951138	-0.781491	-0.927912	-0.585251	0.202992	2.02e-06	0.00268239	1.36e-05	0.0455959	0.526897
ENSECAG00000032286	chr7:35300605-35305542	blue	-0.850273	0.000458334	0.895848	-0.648844	-0.886518	-0.528092	0.260038	8.08e-05	0.0224479	0.00012216	0.0775869	0.41436
ENSECAG00000039093	chr20:51535734-51545484	blue	-0.968409	2.35e-07	0.976588	-0.719114	-0.907929	-0.768532	0.408807	5.33e-08	0.00839462	4.46e-05	0.00349452	0.187008
ENSECAG00000040447	chr6:75551829-75556144	blue	-0.90503	5.18e-05	0.94389	-0.708751	-0.931554	-0.658762	0.21591	3.98e-06	0.00986898	1.05e-05	0.0198245	0.50033
ENSECAG00000030273	chr10:14094496-14100722	blue	-0.758245	0.00426223	0.744031	-0.364112	-0.767783	-0.574862	0.162813	0.00552518	0.244602	0.00354651	0.0505525	0.613156
ENSECAG00000037076	chr6:75590448-75594411	blue	-0.864701	0.000283262	0.907681	-0.672177	-0.875341	-0.579952	0.27426	4.52e-05	0.0166421	0.000191617	0.0480786	0.388333
A2M	chr6:37227357-37264075	blue	-0.968864	2.19e-07	0.981378	-0.693724	-0.889261	-0.766711	0.316365	1.71e-08	0.0123387	0.000108611	0.00362208	0.316422
A2ML1	chr6:36982935-37019211	blue	0.745992	0.00533601	-0.795419	0.575304	0.742034	0.508108	0.296888	0.00197906	0.0503339	0.0057229	0.0916773	0.348713
ABCA1	chr25:11075322-11220428	blue	0.775769	0.00302092	-0.808792	0.791721	0.65975	0.712744	-0.376756	0.00144583	0.00215009	0.0195761	0.00927978	0.22736
ABCB1	chr4:31740272-31949558	blue	-0.976516	5.41e-08	0.967436	-0.63568	-0.911146	-0.823182	0.287076	2.73e-07	0.0263084	3.75e-05	0.00100327	0.365619
ABCC3	chr11:26355180-26401606	blue	0.940958	5.11e-06	-0.917228	0.493022	0.82426	0.829799	-0.260579	2.66e-05	0.10339	0.000974924	0.000838907	0.413354
ABCC4	chr17:64858022-65098345	blue	0.944812	3.67e-06	-0.948631	0.75714	0.872545	0.839249	-0.255067	2.58e-06	0.00435165	0.000213049	0.000641162	0.423656
ABCG2	chr3:51022101-51152940	blue	-0.940345	5.38e-06	0.951924	-0.736652	-0.902829	-0.816732	0.312017	1.87e-06	0.00628263	5.78e-05	0.00118634	0.323481
ABCG4	chr7:27495016-27506850	blue	0.752326	0.00475821	-0.806858	0.775641	0.707228	0.722996	-0.210306	0.00151519	0.00302883	0.0101009	0.0078872	0.51178
ABHD4	chr1:162606204-162624935	blue	-0.846095	0.000522076	0.928858	-0.85306	-0.845636	-0.550585	0.163675	1.27e-05	0.000419296	0.000529482	0.0635857	0.611252
ABI3BP	chr19:57287682-57465574	blue	-0.515931	0.0859709	0.45389	-0.355116	-0.407593	-0.591005	0.218212	0.138298	0.257325	0.188449	0.0430035	0.495659
ABLIM3	chr14:27901451-28002744	blue	0.837141	0.000681767	-0.903083	0.685367	0.833685	0.608713	-0.0669396	5.71e-05	0.0138957	0.000752601	0.0356816	0.836246
ACACA	chr11:36590083-36874637	blue	-0.914671	3.08e-05	0.915978	-0.616494	-0.855061	-0.7965	0.331949	2.86e-05	0.0327648	0.000392894	0.00193107	0.291823
ACER2	chr23:38322185-38348210	blue	-0.771664	0.00328308	0.853206	-0.698481	-0.845746	-0.452972	0.0753906	0.000417315	0.0115123	0.000527703	0.139197	0.815867
ACSL3	chr6:11659312-11732438	blue	-0.838525	0.000654901	0.898872	-0.707081	-0.836785	-0.566964	0.246108	7.01e-05	0.0101236	0.000688816	0.0545649	0.440665
ACSS3	chr28:9400001-9567214	blue	-0.892707	9.33e-05	0.93858	-0.752251	-0.949821	-0.596387	0.237638	6.21e-06	0.0047647	2.3e-06	0.0406751	0.457043
ACVRL1	chr6:69990717-70000041	blue	-0.84578	0.000527147	0.860044	-0.757172	-0.800325	-0.721131	0.169935	0.000332745	0.00434902	0.00176844	0.00812798	0.59749
ADAM8	chr1:560538-573787	blue	-0.943627	4.08e-06	0.943074	-0.652414	-0.910343	-0.754118	0.359689	4.28e-06	0.0214762	3.92e-05	0.00460367	0.25081
ADAMTS9	chr16:26106527-26271345	blue	-0.800929	0.00174376	0.824192	-0.463842	-0.692928	-0.628244	-0.00460903	0.000976685	0.128785	0.0124812	0.02869	0.988658
ADAMTSL3	chr1:91726163-92043391	blue	-0.945626	3.42e-06	0.944963	-0.677594	-0.917023	-0.802379	0.237044	3.62e-06	0.01547	2.69e-05	0.00168555	0.458202
ADCY3	chr15:71972977-72059238	blue	-0.641365	0.0245865	0.65711	-0.62014	-0.549576	-0.48418	0.115264	0.0202452	0.0314586	0.0641736	0.110698	0.721307
ADCY4	chr1:164004177-164019538	blue	-0.934159	8.72e-06	0.955299	-0.71087	-0.937815	-0.778687	0.321776	1.3e-06	0.00955296	6.59e-06	0.00284442	0.307754
ADCY5	chr19:38690346-38838855	blue	-0.730455	0.00697684	0.774578	-0.778515	-0.787749	-0.511347	0.0284901	0.00309529	0.0028546	0.00234612	0.0892847	0.929963
ADGRA3	chr3:103782426-103840606	blue	-0.722742	0.00791959	0.737417	-0.738568	-0.628788	-0.588396	0.322603	0.00620065	0.00607881	0.0285109	0.0441657	0.306442
ADGRF5	chr20:46307363-46405111	blue	-0.960892	6.75e-07	0.965839	-0.639545	-0.887005	-0.791014	0.202932	3.46e-07	0.0251287	0.000119659	0.00218404	0.527021
ADGRG6	chr31:23280138-23411106	blue	0.716374	0.00876731	-0.791102	0.68882	0.81391	0.584358	-0.155637	0.00217979	0.0132358	0.00127405	0.0460076	0.62909
ADGRL1	chr7:46000315-46024851	blue	-0.876058	0.000186402	0.87069	-0.535213	-0.822193	-0.824676	0.0340558	0.000228262	0.0729467	0.00102982	0.000964153	0.91632
ADGRL3	chr3:73633540-74222682	blue	0.909759	4.04e-05	-0.908291	0.711918	0.811611	0.879155	-0.257142	4.37e-05	0.00939941	0.00134916	0.000165141	0.419763
ADGRL4	chr5:80930881-81036814	blue	-0.925894	1.55e-05	0.920118	-0.548002	-0.868392	-0.74743	0.120012	2.24e-05	0.065097	0.000248282	0.00520037	0.710256
ADIPOR2	chr6:29917583-30024616	blue	-0.934683	8.39e-06	0.963271	-0.732478	-0.915214	-0.751582	0.313265	4.95e-07	0.00674425	2.99e-05	0.0048235	0.321447
ADIRF	chr1:84384100-84386208	blue	0.808738	0.00144775	-0.796376	0.359131	0.747098	0.715607	0.0223739	0.00193654	0.2516	0.00523143	0.00887379	0.944976
ADORA2B	chr11:58574391-58596635	blue	-0.849796	0.000465279	0.889358	-0.7871	-0.875256	-0.63222	0.19587	0.000108154	0.00237944	0.000192245	0.027398	0.541797
ADRB1	chr1:17881761-17883165	blue	-0.950348	2.19e-06	0.946528	-0.734896	-0.929657	-0.790561	0.304401	3.15e-06	0.00647376	1.2e-05	0.002206	0.336055
AFAP1L1	chr14:27821771-27883456	blue	-0.91361	3.27e-05	0.936898	-0.750807	-0.854219	-0.685416	0.392733	7.08e-06	0.00489221	0.000403834	0.0138863	0.206644
AGPS	chr18:55755415-55909684	blue	-0.94875	2.55e-06	0.962087	-0.625772	-0.943387	-0.750451	0.20309	5.79e-07	0.0295153	4.16e-06	0.00492405	0.526694
AIFM2	chr1:58660254-58673645	blue	-0.961881	5.95e-07	0.953491	-0.663534	-0.879798	-0.852624	0.399946	1.58e-06	0.0186456	0.000160973	0.000425216	0.197683
AJUBA	chr1:162963828-162972448	blue	-0.959183	8.33e-07	0.974503	-0.694477	-0.901721	-0.766068	0.219442	8.13e-08	0.0122051	6.11e-05	0.00366791	0.493171
AKAP1	chr11:31821962-31838036	blue	-0.869504	0.000238431	0.900951	-0.833907	-0.834578	-0.726157	0.260895	6.34e-05	0.000747892	0.000733771	0.00749114	0.412768
AKAP12	chr31:15730791-15835592	blue	-0.914045	3.19e-05	0.943892	-0.792712	-0.875882	-0.769316	0.1098	3.98e-06	0.00210317	0.000187672	0.00344063	0.734086
AKT3	chr30:1448115-1774820	blue	-0.769329	0.00343972	0.737707	-0.563393	-0.698564	-0.770119	0.19083	0.00616974	0.0564501	0.0114983	0.00338614	0.552447
ALAS1	chr16:37006485-37018964	blue	-0.870472	0.00023011	0.900336	-0.602249	-0.829573	-0.618656	0.155954	6.54e-05	0.0382423	0.000844147	0.0319858	0.628385
ALDH2	chr8:22896328-22927833	blue	-0.799053	0.00182131	0.837728	-0.757768	-0.794324	-0.788942	-0.00750079	0.000670267	0.00430066	0.00202856	0.0022859	0.981542
ALDH3B1	chr12:31109048-31125968	blue	-0.938889	6.05e-06	0.980091	-0.783964	-0.914302	-0.692736	0.280074	2.38e-08	0.00254542	3.15e-05	0.0125157	0.377941
ALDH5A1	chr20:23246995-23284936	blue	0.68626	0.0137229	-0.774074	0.724315	0.737935	0.27027	-0.172511	0.00312717	0.00772011	0.00614564	0.395549	0.591862
ALDH7A1	chr14:47147081-47185582	blue	-0.908353	4.36e-05	0.953046	-0.772674	-0.903097	-0.62447	0.352251	1.66e-06	0.00321706	5.71e-05	0.0299568	0.261455
ALPK2	chr8:79176413-79293980	blue	-0.959624	7.9e-07	0.960036	-0.66671	-0.904425	-0.778641	0.283088	7.51e-07	0.0178901	5.34e-05	0.00284719	0.37261
AMFR	chr3:9499282-9543602	blue	-0.864707	0.000283207	0.880663	-0.741879	-0.862415	-0.771729	0.0517539	0.000155499	0.00573847	0.000306783	0.00327883	0.873091
AMIGO1	chr5:55195146-55196628	blue	-0.922811	1.89e-05	0.928248	-0.62991	-0.909708	-0.827411	0.271644	1.33e-05	0.0281436	4.05e-05	0.00089562	0.393055
ANGPT2	chr27:34410231-34463445	blue	-0.722468	0.00795478	0.732916	-0.608786	-0.685896	-0.618757	-0.0529804	0.00669463	0.0356535	0.0137931	0.0319496	0.870105
ANKH	chr21:46612280-46751199	blue	-0.642654	0.024208	0.661696	-0.681525	-0.60908	-0.55811	0.122668	0.0190934	0.0146582	0.0355402	0.0593224	0.704096
ANKRD1	chr1:37919551-37927861	blue	0.901024	6.32e-05	-0.938607	0.819845	0.946785	0.810119	-0.223344	6.19e-06	0.00109504	3.07e-06	0.00139968	0.485318
ANKRD35	chr5:44530997-44538827	blue	0.883163	0.00014049	-0.904647	0.623764	0.848584	0.734838	-0.146574	5.28e-05	0.0301981	0.000483323	0.00648024	0.649426
ANKRD50	chr2:104110726-104155259	blue	-0.78103	0.00270856	0.750353	-0.253672	-0.745548	-0.566093	-0.0263179	0.00493285	0.426282	0.00537836	0.0550204	0.935293
ANKS1A	chr20:35951407-36163753	blue	-0.948651	2.58e-06	0.955368	-0.74195	-0.889085	-0.847305	0.232618	1.29e-06	0.00573138	0.000109442	0.00050295	0.466883
ANO8	chr21:2934296-2943467	blue	0.959781	7.75e-07	-0.919631	0.590774	0.825012	0.892902	-0.281062	2.3e-05	0.0431053	0.000955511	9.25e-05	0.376188
ANTXR1	chr15:34102252-34317867	blue	-0.507633	0.0920316	0.50163	-0.525413	-0.513362	-0.479572	0.0486877	0.0965909	0.0793838	0.0878174	0.114639	0.880561
APOD	chr19:34701709-34718488	blue	0.574975	0.0504964	-0.638581	0.514646	0.640255	0.277652	0.0343829	0.0254191	0.0868916	0.0249161	0.382252	0.915519
AQR	chr1:154506109-154600106	blue	0.887938	0.000114991	-0.932705	0.812132	0.916487	0.7377	-0.315931	9.7e-06	0.00133187	2.78e-05	0.00617055	0.317122
AREG	chr3:63151226-63161784	blue	0.963271	4.95e-07	-0.939264	0.601483	0.885719	0.815271	-0.265958	5.87e-06	0.0385538	0.000126343	0.00123116	0.403423
ARHGAP31	chr19:41931944-42037957	blue	-0.956172	1.18e-06	0.983962	-0.76799	-0.919174	-0.767931	0.204708	8.13e-09	0.00353206	2.37e-05	0.00353623	0.523333
ARHGAP33	chr10:7091556-7104182	blue	0.906361	4.84e-05	-0.919563	0.624921	0.920142	0.738311	-0.308324	2.31e-05	0.0298031	2.23e-05	0.00610592	0.329546
ARHGDIB	chr6:43563130-43577006	blue	0.938519	6.24e-06	-0.969244	0.736467	0.954579	0.76217	-0.218638	2.06e-07	0.00630255	1.41e-06	0.00395558	0.494798
ARHGEF15	chr11:51536756-51548312	blue	-0.937292	6.87e-06	0.937454	-0.605109	-0.882174	-0.723021	0.385878	6.78e-06	0.0370936	0.000146287	0.00788391	0.215386
ARHGEF28	chr14:91113457-91386091	blue	-0.784092	0.00253843	0.837991	-0.757178	-0.817917	-0.434149	0.369193	0.000665159	0.00434854	0.00115092	0.158483	0.237583
ARHGEF37	chr14:27585969-27632727	blue	-0.972183	1.25e-07	0.974131	-0.706202	-0.936015	-0.808029	0.378634	8.74e-08	0.0102594	7.58e-06	0.00147291	0.224864
ARL4A	chr4:45775537-45777110	blue	-0.77138	0.00330182	0.818413	-0.527794	-0.800508	-0.438508	0.122719	0.00113633	0.0777853	0.00176095	0.153874	0.703978
ARMC12	chr20:36677562-36689481	blue	0.367085	0.240481	-0.407414	0.579644	0.487793	0.373649	0.166522	0.188662	0.0482259	0.107671	0.231528	0.604979
ARRDC3	chr14:76652683-76664715	blue	0.667248	0.0177643	-0.767473	0.846914	0.681645	0.373939	-0.474853	0.00356825	0.00050907	0.014634	0.231136	0.118769
ARSI	chr14:27019087-27023917	blue	0.936996	7.03e-06	-0.941552	0.60347	0.863925	0.760525	-0.362377	4.87e-06	0.0377488	0.000291083	0.00408196	0.247026
ASL	chr13:18832111-18843241	blue	-0.935783	7.72e-06	0.937621	-0.743962	-0.858417	-0.870834	0.250045	6.69e-06	0.00553194	0.000351533	0.000227055	0.43315
ASNS	chr4:40865659-40884682	blue	-0.847733	0.000496321	0.905257	-0.777178	-0.893452	-0.497937	0.305351	5.12e-05	0.00293468	9.02e-05	0.0994698	0.334473
ATG14	chr24:3408514-3445584	blue	0.898333	7.2e-05	-0.904509	0.521548	0.825752	0.715598	-0.244376	5.32e-05	0.082026	0.00093672	0.00887496	0.443991
ATG4A	chrX:89498533-89553807	blue	-0.946081	3.28e-06	0.946259	-0.623302	-0.900774	-0.789053	0.314351	3.22e-06	0.0303565	6.4e-05	0.00228034	0.319681
ATL2	chr15:60508695-60571903	blue	-0.961063	6.6e-07	0.982703	-0.742186	-0.967442	-0.752674	0.239091	1.18e-08	0.00570775	2.73e-07	0.00472783	0.454214
ATM	chr7:17823688-17941470	blue	0.763007	0.00389244	-0.837544	0.896308	0.761732	0.607385	-0.0812453	0.000673861	7.91e-05	0.00398897	0.0361975	0.80181
ATP10B	chr14:18050820-18283250	blue	-0.751104	0.00486581	0.784849	-0.568324	-0.789915	-0.512022	0.362463	0.00249771	0.0538587	0.0022376	0.0887913	0.246906
ATP11A	chr17:79472219-79622953	blue	-0.880283	0.000157886	0.903134	-0.612941	-0.871135	-0.585084	0.171097	5.7e-05	0.0340745	0.000224536	0.0456727	0.594949
ATP11B	chr19:23664644-23774631	blue	0.908488	4.33e-05	-0.923479	0.758275	0.834932	0.786928	-0.470122	1.82e-05	0.00425977	0.000726429	0.00238832	0.123008
ATP2C2	chr3:32300497-32377581	blue	-0.885661	0.000126653	0.922722	-0.720826	-0.940031	-0.59783	0.234538	1.9e-05	0.00816791	5.52e-06	0.0400662	0.463107
ATP5IF1	chr2:27818179-27820483	blue	0.914025	3.2e-05	-0.946437	0.730155	0.890351	0.727198	-0.138765	3.17e-06	0.00701188	0.000103564	0.00736415	0.667125
ATP6AP2	chrX:34181462-34200237	blue	-0.8647	0.00028327	0.913919	-0.715373	-0.949674	-0.574807	0.179271	3.22e-05	0.00890639	2.34e-06	0.0505796	0.577191
ATP7B	chr17:19135269-19240369	blue	-0.735262	0.00643355	0.835102	-0.76196	-0.78059	-0.365884	0.062547	0.000722905	0.00397159	0.00273369	0.242141	0.846876
ATP9A	chr22:40314194-40438294	blue	-0.939581	5.73e-06	0.977934	-0.774911	-0.946763	-0.693994	0.28151	3.97e-08	0.00307433	3.08e-06	0.0122907	0.375397
AUTS2	chr13:16488550-16659178	blue	0.846689	0.000512624	-0.925598	0.802814	0.8907	0.557132	-0.20934	1.58e-05	0.0016684	0.00010199	0.0598646	0.513766
AVPI1	chr1:31811648-31813069	blue	-0.667831	0.0176286	0.681688	-0.66594	-0.662897	-0.673379	-0.0481664	0.0146255	0.0180711	0.0188	0.0163766	0.881831
B4GALNT1	chr6:76120598-76127595	blue	-0.972959	1.09e-07	0.972371	-0.726198	-0.950188	-0.800114	0.286141	1.21e-07	0.00748612	2.22e-06	0.00177713	0.367252
B4GALT2	chr2:14393226-14401497	blue	-0.927521	1.39e-05	0.973102	-0.831483	-0.944298	-0.695738	0.292423	1.06e-07	0.000800626	3.84e-06	0.0119837	0.356353
BAAT	chr25:7744648-7824095	blue	-0.936322	7.4e-06	0.950684	-0.656416	-0.887233	-0.662763	0.322355	2.11e-06	0.0204236	0.000118504	0.0188324	0.306835
BAG5	chr24:45477874-45479218	blue	-0.935837	7.69e-06	0.965525	-0.821506	-0.91046	-0.777059	0.32368	3.62e-07	0.00104857	3.89e-05	0.00294191	0.304737
BAIAP2L1	chr13:5726852-5830017	blue	0.831823	0.000793066	-0.854889	0.640889	0.732521	0.648602	-0.0208099	0.000395109	0.0247276	0.00673934	0.0225148	0.948818
BCAM	chr10:15631383-15638843	blue	-0.880796	0.000154674	0.947383	-0.778768	-0.921132	-0.608289	0.175805	2.91e-06	0.00283966	2.1e-05	0.0358457	0.584696
BCAT2	chr10:19076198-19089826	blue	-0.929387	1.23e-05	0.971872	-0.825849	-0.938379	-0.708784	0.169833	1.32e-07	0.000934274	6.31e-06	0.0098641	0.597714
BCL3	chr10:15589781-15600070	blue	0.857827	0.000358553	-0.916711	0.710389	0.924399	0.619564	-0.281013	2.74e-05	0.00962407	1.71e-05	0.0316624	0.376276
BCL6B	chr11:50394740-50397981	blue	-0.789518	0.00225722	0.788956	-0.70086	-0.654819	-0.681922	0.303627	0.00228517	0.0111148	0.0208391	0.0145781	0.337348
BDNF	chr7:96299116-96351641	blue	-0.772748	0.0032122	0.787546	-0.589545	-0.690509	-0.674376	0.272876	0.00235652	0.043651	0.0129216	0.0161588	0.390829
BHLHE40	chr16:12642003-12646816	blue	0.842713	0.000578545	-0.84929	0.705605	0.790771	0.805512	-0.335085	0.000472748	0.0103525	0.00219581	0.00156494	0.287007
BHLHE41	chr6:52530003-52533514	blue	0.910964	3.79e-05	-0.949204	0.746121	0.970155	0.723546	-0.192536	2.44e-06	0.00532369	1.77e-07	0.00781713	0.548833
BIRC2	chr7:12801024-12820724	blue	-0.946639	3.11e-06	0.950755	-0.738779	-0.874853	-0.874966	0.282255	2.1e-06	0.0060567	0.000195228	0.000194388	0.374079
BMP2K	chr3:59076858-59190353	blue	0.827966	0.000882179	-0.905109	0.800911	0.931139	0.576735	-0.279249	5.16e-05	0.0017445	1.09e-05	0.0496319	0.379407
BMP4	chr24:2243648-2250647	blue	-0.687284	0.0135266	0.718805	-0.754388	-0.656105	-0.544094	0.137621	0.00843613	0.00458071	0.020504	0.0674307	0.669731
BMP6	chr20:8325706-8477860	blue	-0.563382	0.0564561	0.607749	-0.698768	-0.551182	-0.392767	0.132923	0.0360557	0.0114639	0.06324	0.206602	0.680469
BTBD3	chr22:12324246-12356853	blue	-0.719331	0.00836569	0.792989	-0.593278	-0.745808	-0.342018	0.151214	0.00209019	0.042009	0.00535348	0.276523	0.638987
BTBD7	chr24:36442092-36490937	blue	-0.809127	0.00143407	0.782343	-0.28372	-0.73744	-0.591099	0.0747574	0.00263455	0.371497	0.00619816	0.042962	0.817391
BTG2	chr5:73953-75721	blue	-0.675721	0.0158682	0.731435	-0.650305	-0.714034	-0.51331	-0.206422	0.00686343	0.0220463	0.00909522	0.0878549	0.519784
C1H15orf41	chr1:152892996-153100515	blue	0.890875	0.000101205	-0.8862	0.549137	0.85159	0.762121	-0.261784	0.00012381	0.0644303	0.000439547	0.00395929	0.411118
C28H12orf45	chr28:29327161-29337825	blue	-0.930689	1.12e-05	0.969893	-0.75656	-0.926525	-0.715849	0.269764	1.85e-07	0.00439917	1.49e-05	0.00884005	0.396469
C6orf132	chr20:42240943-42274506	blue	0.947706	2.82e-06	-0.949619	0.698159	0.8834	0.864585	-0.241568	2.35e-06	0.0115669	0.000139131	0.000284426	0.449408
CA2	chr9:3171643-3186255	blue	-0.789237	0.00227113	0.766739	-0.707637	-0.685237	-0.795676	0.403392	0.00362005	0.0100382	0.0139211	0.00196755	0.193488
CAB39	chr6:18036029-18113333	blue	0.888881	0.00011041	-0.920242	0.784924	0.827984	0.778289	-0.309562	2.22e-05	0.00249369	0.000881741	0.00286804	0.327506
CACHD1	chr5:92910537-93146734	blue	-0.864132	0.00028898	0.883091	-0.73879	-0.793635	-0.727402	0.31165	0.000140907	0.00605557	0.00206019	0.00733932	0.324082
CAMSAP3	chr7:5411802-5426452	blue	-0.926768	1.47e-05	0.953889	-0.769497	-0.929838	-0.754338	0.2557	1.52e-06	0.00342827	1.19e-05	0.0045849	0.422466
CAPN11	chr20:43953283-43972642	blue	-0.827989	0.000881626	0.842751	-0.77599	-0.789151	-0.770838	0.239191	0.000577886	0.00300725	0.00227546	0.0033379	0.454018
CASP1	chr7:15082500-15096680	blue	0.895302	8.29e-05	-0.920975	0.752906	0.900848	0.857196	-0.246824	2.12e-05	0.00470774	6.38e-05	0.00036617	0.439293
CAVIN2	chr18:68191370-68203565	blue	-0.837531	0.000674112	0.879183	-0.771629	-0.832342	-0.625408	0.108851	0.000164961	0.00328538	0.000781628	0.0296381	0.736313
CCBE1	chr8:79924589-80158888	blue	-0.956982	1.08e-06	0.965501	-0.671462	-0.942858	-0.803183	0.172114	3.63e-07	0.0168015	4.36e-06	0.00165394	0.592728
CCDC126	chr4:55318923-55349076	blue	-0.969685	1.92e-07	0.936579	-0.558939	-0.866024	-0.889486	0.199483	7.26e-06	0.0588651	0.000270306	0.000107552	0.534215
CCDC173	chr18:49238943-49286505	blue	-0.956146	1.19e-06	0.916201	-0.557844	-0.88867	-0.849874	0.442627	2.82e-05	0.0594696	0.000111423	0.000464139	0.149599
CCDC68	chr8:76106957-76236468	blue	-0.886411	0.000122712	0.908763	-0.582769	-0.88829	-0.670173	0.118812	4.26e-05	0.0467473	0.000113264	0.0170919	0.713045
CCDC8	chr10:16928307-16930044	blue	-0.840351	0.000620694	0.881989	-0.678563	-0.835752	-0.486884	0.299262	0.000147391	0.0152669	0.000709596	0.108428	0.344685
CCL5	chr11:37634696-37640783	blue	0.9759	6.15e-08	-0.986689	0.755013	0.949804	0.804787	-0.292633	3.22e-09	0.0045279	2.31e-06	0.00159222	0.355991
CD101	chr5:48643322-48673660	blue	0.97958	2.7e-08	-0.988609	0.705781	0.925212	0.83564	-0.213494	1.48e-09	0.010325	1.62e-05	0.000711879	0.505253
CD300LG	chr11:19624922-19637331	blue	-0.870283	0.000231711	0.851257	-0.49379	-0.745787	-0.717269	0.362067	0.000444245	0.10277	0.00535553	0.00864428	0.24746
CD34	chr5:27408909-27430267	blue	-0.602726	0.0380488	0.647225	-0.705707	-0.510685	-0.3825	0.255835	0.0228988	0.0103366	0.0897702	0.219775	0.422213
CD36	chr4:488366-719341	blue	-0.890264	0.000103962	0.941308	-0.719855	-0.947344	-0.596662	0.176167	4.97e-06	0.00829591	2.92e-06	0.0405583	0.58391
CD7	chr11:897848-900815	blue	0.899838	6.7e-05	-0.92446	0.815692	0.901639	0.757449	-0.179562	1.7e-05	0.00121812	6.13e-05	0.00432647	0.576564
CD74	chr14:26918600-26927549	blue	0.935459	7.91e-06	-0.970841	0.793771	0.973537	0.715186	-0.257963	1.58e-07	0.00205391	9.78e-08	0.00893263	0.418228
CD93	chr22:2459793-2463280	blue	-0.893613	8.96e-05	0.908086	-0.763463	-0.810528	-0.749806	0.153932	4.42e-05	0.00385836	0.00138568	0.00498206	0.632898
CDC42BPA	chr30:6650638-6972559	blue	-0.918057	2.53e-05	0.938031	-0.604013	-0.915758	-0.65762	0.136438	6.48e-06	0.0375308	2.9e-05	0.0201146	0.672429
CDC42BPG	chr12:28669282-28687014	blue	-0.892196	9.54e-05	0.934157	-0.713968	-0.920159	-0.592904	0.224356	8.72e-06	0.00910452	2.23e-05	0.0421715	0.48329
CDC42EP2	chr12:29086120-29086765	blue	-0.898823	7.03e-05	0.930007	-0.772778	-0.861694	-0.794487	0.196759	1.18e-05	0.0032103	0.000314508	0.00202115	0.539928
CDC42EP3	chr15:61099003-61099768	blue	-0.804214	0.00161408	0.846578	-0.825987	-0.835747	-0.673166	0.0935471	0.000514382	0.000930807	0.000709681	0.0164235	0.772451
CDH13	chr3:31078328-31850786	blue	-0.485066	0.109951	0.517479	-0.590442	-0.392787	-0.292559	-0.0474145	0.0848712	0.0432524	0.206576	0.356119	0.883665
CDH3	chr3:19557112-19600560	blue	0.955833	1.23e-06	-0.966237	0.674964	0.944456	0.808564	-0.246715	3.26e-07	0.0160312	3.79e-06	0.00145388	0.439502
CDH5	chr3:17706330-17784753	blue	-0.958806	8.72e-07	0.966109	-0.707839	-0.863741	-0.810238	0.308715	3.33e-07	0.0100074	0.000292966	0.0013956	0.3289
CDIP1	chr13:39696263-39698581	blue	-0.89478	8.49e-05	0.950437	-0.801551	-0.924829	-0.702232	0.0913456	2.17e-06	0.00171862	1.66e-05	0.0108903	0.777686
CDKN1C	chr12:35079351-35081050	blue	-0.825824	0.000934919	0.906895	-0.808804	-0.895079	-0.484235	0.0978959	4.7e-05	0.00144542	8.38e-05	0.110652	0.762136
CDKN2A	chr23:40661779-40669197	blue	0.764216	0.00380257	-0.86218	0.826957	0.815689	0.434493	-0.224167	0.000309286	0.000906732	0.0012182	0.158116	0.48367
CDR2	chr13:27730932-27753546	blue	-0.758349	0.00425382	0.771565	-0.71504	-0.644054	-0.713885	0.120384	0.00328963	0.00895316	0.0238013	0.00911629	0.709394
CEBPA	chr10:4566499-4567576	blue	-0.964925	3.94e-07	0.930766	-0.587193	-0.828636	-0.841308	0.436149	1.11e-05	0.0447086	0.000866171	0.000603342	0.156358
CELSR1	chr28:43374231-43519714	blue	0.949324	2.42e-06	-0.945708	0.717277	0.898463	0.856726	-0.212902	3.39e-06	0.00864314	7.15e-05	0.000371934	0.506462
CEMIP2	chr23:18615026-18670051	blue	-0.893991	8.8e-05	0.914949	-0.594873	-0.912078	-0.627603	0.230758	3.03e-05	0.0413208	3.56e-05	0.0289026	0.470554
CERCAM	chr25:32269865-32280415	blue	0.755515	0.00448582	-0.723804	0.327628	0.742838	0.70034	-0.283009	0.00778448	0.298531	0.00564267	0.0112009	0.372749
CERS6	chr18:48212215-48506113	blue	0.88825	0.000113459	-0.940024	0.821198	0.877875	0.62897	-0.273047	5.52e-06	0.00105707	0.000173687	0.0284509	0.39052
CFTR	chr4:74741420-74918780	blue	-0.878515	0.000169372	0.907888	-0.699563	-0.948383	-0.62909	0.342084	4.47e-05	0.0113302	2.65e-06	0.0284115	0.276424
CGNL1	chr1:134841504-134911306	blue	-0.757148	0.00435102	0.75141	-0.611302	-0.595977	-0.719745	0.252147	0.00483869	0.0346913	0.0408489	0.00831049	0.429165
CHEK2	chr8:10153570-10196641	blue	0.838096	0.000663127	-0.774275	0.429376	0.762908	0.712704	-0.337837	0.00311442	0.163629	0.00389989	0.00928551	0.282819
CHKA	chr12:31149326-31201773	blue	-0.956002	1.21e-06	0.965676	-0.668771	-0.899393	-0.812992	0.207299	3.54e-07	0.0174118	6.84e-05	0.00130366	0.517973
CITED2	chr31:25723940-25726234	blue	0.839547	0.000635583	-0.855807	0.695545	0.703786	0.671247	-0.297645	0.000383396	0.0120174	0.01064	0.0168498	0.347425
CLCA2	chr5:74456271-74492715	blue	0.57304	0.051459	-0.528158	0.442904	0.304029	0.654528	-0.433974	0.0775432	0.149313	0.336675	0.0209155	0.15867
CLDN1	chr19:30179680-30192489	blue	0.862981	0.000300821	-0.873343	0.728024	0.798759	0.735225	-0.354089	0.000206752	0.00726444	0.00183369	0.00643769	0.2588
CLDN8	chr26:27928231-27961962	blue	-0.822466	0.00102242	0.880081	-0.707666	-0.84959	-0.50196	0.354603	0.000159168	0.0100339	0.000468321	0.0963364	0.258061
CLEC14A	chr1:176489344-176490829	blue	-0.738627	0.00607263	0.786622	-0.750109	-0.758086	-0.580083	0.0962302	0.00240417	0.00495476	0.00427498	0.0480162	0.766083
CLPTM1L	chr21:57993507-58025884	blue	-0.931486	1.06e-05	0.963501	-0.81406	-0.901448	-0.817909	0.246036	4.8e-07	0.00126927	6.19e-05	0.00115113	0.440804
CMTM7	chr16:53315149-53377056	blue	-0.948691	2.57e-06	0.948596	-0.690755	-0.862437	-0.901469	0.260219	2.59e-06	0.0128763	0.000306545	6.19e-05	0.414023
CNN2	chr7:483062-490293	blue	-0.96211	5.77e-07	0.97312	-0.727777	-0.891728	-0.816634	0.31355	1.06e-07	0.00729408	9.75e-05	0.00118929	0.320982
CNN3	chr5:67136740-67162156	blue	0.878634	0.000168579	-0.864803	0.48935	0.846621	0.729402	-0.316269	0.000282244	0.106385	0.000513698	0.0071003	0.316576
COL17A1	chr1:26456825-26508303	blue	0.93771	6.65e-06	-0.970249	0.803214	0.912693	0.697363	-0.282659	1.75e-07	0.00165275	3.45e-05	0.0117028	0.373367
COLCA2	chr7:20411930-20421719	blue	-0.933434	9.2e-06	0.908088	-0.546926	-0.815528	-0.71881	0.488101	4.42e-05	0.0657343	0.00122318	0.00843545	0.107416
COLEC10	chr9:64315335-64350437	blue	-0.914476	3.12e-05	0.907595	-0.630066	-0.811915	-0.812078	0.264789	4.54e-05	0.0280928	0.00133905	0.00133364	0.405571
COQ10A	chr6:74831380-74834778	blue	-0.739114	0.00602171	0.743675	-0.715144	-0.704751	-0.693649	0.132784	0.00556	0.00893846	0.0104868	0.0123521	0.680789
CORO2B	chr1:125328286-125463415	blue	-0.699292	0.0113757	0.710695	-0.680745	-0.640269	-0.61806	0.196587	0.00957872	0.0148168	0.0249119	0.0321991	0.540289
COX4I2	chr22:23311343-23317242	blue	-0.968139	2.45e-07	0.963632	-0.742034	-0.915379	-0.806165	0.341422	4.71e-07	0.00572295	2.96e-05	0.00154063	0.277415
CP	chr16:83541249-83590236	blue	-0.730574	0.00696305	0.729534	-0.407944	-0.647951	-0.690765	0.0699613	0.00708481	0.188031	0.0226958	0.0128745	0.828948
CRACR2B	chr12:35803206-35804170	blue	-0.950145	2.23e-06	0.933609	-0.574318	-0.822047	-0.773634	0.321604	9.08e-06	0.0508217	0.00103379	0.00315516	0.308028
CRYAB	chr7:20964774-20967850	blue	-0.636122	0.0261716	0.66947	-0.73206	-0.633219	-0.498295	0.0898373	0.0172518	0.00679175	0.0270801	0.0991884	0.781278
CRYBG2	chr2:29237883-29272988	blue	0.920614	2.17e-05	-0.926773	0.670872	0.873751	0.845504	-0.227596	1.47e-05	0.016934	0.000203586	0.000531627	0.476826
CSF3R	chr2:21056640-21071144	blue	-0.805234	0.00157534	0.761182	-0.340418	-0.747948	-0.789528	0.269265	0.00403111	0.278923	0.00515223	0.0022567	0.397378
CSPG4	chr1:119439511-119474551	blue	-0.742478	0.00567856	0.748587	-0.674979	-0.675231	-0.568003	0.12774	0.00509316	0.0160281	0.0159736	0.0540245	0.69238
CTBS	chr5:76109779-76127783	blue	-0.739973	0.00593264	0.796262	-0.705388	-0.729426	-0.38601	0.416882	0.00194155	0.0103865	0.00709748	0.215215	0.177597
CTNNAL1	chr25:14677535-14736619	blue	-0.695112	0.0120932	0.659907	-0.532867	-0.628525	-0.789209	0.175849	0.019537	0.0744541	0.0285975	0.00227256	0.5846
CTPS1	chr2:17278680-17301770	blue	-0.736518	0.00629707	0.776288	-0.737076	-0.692881	-0.703686	0.000252689	0.00298893	0.00623705	0.0124897	0.0106559	0.999378
CTSF	chr12:30240473-30244854	blue	-0.900679	6.43e-05	0.944738	-0.752383	-0.891604	-0.682427	0.316798	3.7e-06	0.0047532	9.8e-05	0.0144766	0.315723
CWC25	chr11:23376955-23397909	blue	-0.911507	3.68e-05	0.933932	-0.794147	-0.875212	-0.74782	0.315325	8.87e-06	0.00203667	0.000192564	0.00516406	0.318103
CWH43	chr3:81843012-81897037	blue	0.800121	0.00177685	-0.835731	0.800456	0.796794	0.57791	-0.221307	0.000710014	0.00176305	0.00191817	0.0490608	0.489411
CXADR	chr26:16884122-16940683	blue	0.829415	0.000847842	-0.823734	0.598574	0.631942	0.746782	-0.295349	0.00098866	0.0397548	0.0274872	0.00526118	0.351336
CXCL1	chr3:63470013-63471632	blue	0.90556	5.04e-05	-0.904786	0.659538	0.845176	0.804848	-0.430731	5.24e-05	0.0196291	0.000536974	0.00158992	0.162158
CYP51A1	chr4:35904453-35922697	blue	-0.881209	0.000152123	0.904212	-0.649114	-0.798271	-0.798969	0.203132	5.4e-05	0.0223731	0.00185443	0.00182483	0.526607
CYYR1	chr26:24735245-24824744	blue	-0.877964	0.000173081	0.871109	-0.546372	-0.851113	-0.741666	0.209036	0.000224759	0.0660633	0.000446285	0.00576002	0.514393
DAG1	chr16:39179779-39229652	blue	-0.976117	5.88e-08	0.965243	-0.634435	-0.866473	-0.865625	0.358432	3.77e-07	0.0266968	0.000266015	0.000274169	0.252591
DCLK3	chr16:49892525-49941637	blue	-0.919074	2.38e-05	0.923162	-0.669466	-0.850653	-0.888286	0.20714	1.85e-05	0.0172525	0.00045285	0.000113283	0.518301
DDAH1	chr5:75307262-75432222	blue	-0.982531	1.24e-08	0.971316	-0.616036	-0.900402	-0.857624	0.279954	1.46e-07	0.0329316	6.52e-05	0.000360994	0.378154
DDB1	chr12:24887689-24916613	blue	-0.895775	8.11e-05	0.952996	-0.821451	-0.929114	-0.607431	0.281549	1.67e-06	0.0010501	1.25e-05	0.0361795	0.375327
DDX52	chr11:37049439-37070070	blue	-0.807073	0.00150735	0.797891	-0.545907	-0.739073	-0.631656	0.467982	0.00187067	0.066341	0.00602593	0.0275787	0.124957
DEFB4B	chr27:33529071-33531819	blue	0.840972	0.000609398	-0.779161	0.349093	0.620729	0.744808	-0.486007	0.00281656	0.266054	0.0312511	0.00544959	0.109161
DENND2A	chr4:93691010-93784174	blue	-0.704721	0.0104915	0.712163	-0.688432	-0.625342	-0.64812	0.178344	0.0093638	0.0133088	0.0296605	0.0226488	0.579194
DHCR7	chr12:33828069-33840702	blue	-0.936217	7.47e-06	0.973516	-0.784819	-0.879596	-0.756252	0.31221	9.82e-08	0.00249931	0.000162275	0.00442461	0.323167
DHRS7	chr24:7449982-7462135	blue	-0.860521	0.000327394	0.920455	-0.748483	-0.944956	-0.578396	0.234196	2.19e-05	0.00510278	3.63e-06	0.0488255	0.46378
DIPK2B	chrX:38052617-38097578	blue	-0.911607	3.66e-05	0.915581	-0.736964	-0.795679	-0.777518	0.398351	2.93e-05	0.00624905	0.00196743	0.00291417	0.199644
DLG4	chr11:50556085-50570016	blue	0.813283	0.00129421	-0.869375	0.694869	0.900131	0.569357	-0.225703	0.000239559	0.0121359	6.6e-05	0.0533263	0.480597
DMXL1	chr14:53260721-53395217	blue	-0.844415	0.000549558	0.805371	-0.312518	-0.788105	-0.809756	0.0232218	0.00157022	0.322664	0.00232802	0.00141221	0.942894
DNAJB12	chr1:60645548-60661850	blue	-0.898888	7.01e-05	0.948762	-0.841046	-0.9125	-0.76226	0.274824	2.55e-06	0.000608051	3.48e-05	0.00394873	0.387319
DNAJB4	chr5:81757702-81801711	blue	-0.916242	2.82e-05	0.937824	-0.770439	-0.851789	-0.762775	0.221261	6.59e-06	0.00336455	0.000436762	0.00390985	0.489504
DNAJC6	chr5:92334753-92468857	blue	-0.918673	2.44e-05	0.95589	-0.703155	-0.939589	-0.676093	0.207258	1.22e-06	0.010741	5.72e-06	0.0157885	0.518057
DOCK1	chr1:5899750-6402307	blue	-0.848523	0.000484245	0.902453	-0.717368	-0.900986	-0.499396	0.121969	5.89e-05	0.00863066	6.33e-05	0.0983257	0.705717
DQA	chr20:34011148-34016415	blue	0.789018	0.00228205	-0.8366	0.657284	0.81912	0.628054	-0.437082	0.000692493	0.0202005	0.0011158	0.0287529	0.155372
DRA	chr20:33598377-33603042	blue	0.942581	4.46e-06	-0.971356	0.791821	0.962399	0.736555	-0.304984	1.45e-07	0.0021453	5.56e-07	0.00629307	0.335083
DRB	chr20:34266486-34285281	blue	0.894513	8.6e-05	-0.946636	0.806182	0.889563	0.588703	-0.354163	3.12e-06	0.00154002	0.000107193	0.0440278	0.258695
DSC1	chr8:55448020-55615953	blue	0.880697	0.000155286	-0.913197	0.834372	0.81234	0.747212	-0.395153	3.35e-05	0.000738099	0.001325	0.00522076	0.203611
DSG2	chr8:55789806-55837580	blue	0.71579	0.00884829	-0.785372	0.89554	0.743959	0.545534	-0.313634	0.00246984	8.2e-05	0.00553216	0.0665641	0.320846
DSP	chr20:8113707-8238715	blue	0.805132	0.0015792	-0.865113	0.924489	0.785525	0.6332	-0.264341	0.000279183	1.7e-05	0.0024617	0.0270862	0.406394
DSTN	chr22:7288837-7294760	blue	-0.719712	0.00831487	0.744324	-0.787363	-0.730014	-0.593587	0.269843	0.00549658	0.00236592	0.00702842	0.0418751	0.396325
DTNB	chr15:71389771-71603490	blue	-0.921231	2.09e-05	0.859337	-0.393192	-0.762122	-0.874166	0.442939	0.000340817	0.206067	0.00395926	0.000200408	0.149278
DUSP16	chr6:41452638-41545438	blue	-0.889854	0.00010584	0.922563	-0.796471	-0.869984	-0.698384	0.378887	1.92e-05	0.00193236	0.000234273	0.0115287	0.224528
DUSP2	chr15:12582233-12584466	blue	0.840989	0.000609082	-0.876767	0.793775	0.837824	0.614588	-0.278861	0.000181354	0.00205373	0.000668409	0.0334629	0.380096
ECE1	chr2:33267510-33321229	blue	-0.839356	0.000639154	0.882935	-0.860945	-0.811989	-0.633386	0.219305	0.000141811	0.000322688	0.00133659	0.0270272	0.493449
ECHDC1	chr10:75217659-75268662	blue	-0.956003	1.21e-06	0.967469	-0.666612	-0.871527	-0.783738	0.264967	2.72e-07	0.0179129	0.000221301	0.00255769	0.405244
ECI2	chr20:4924944-4949002	blue	0.847253	0.000503759	-0.88815	0.68081	0.717277	0.577091	-0.21279	0.000113947	0.0148035	0.00864311	0.0494582	0.50669
EFHD1	chr6:19585015-19622480	blue	-0.881114	0.000152702	0.935093	-0.795111	-0.895856	-0.588451	0.316949	8.13e-06	0.0019929	8.08e-05	0.0441406	0.31548
EHHADH	chr19:25879399-25921075	blue	0.728513	0.00720588	-0.753569	0.537658	0.574029	0.469171	-0.282227	0.00465059	0.071398	0.0509652	0.123872	0.374128
ELN	chr13:11875929-11895120	blue	-0.593245	0.042023	0.631945	-0.70792	-0.619268	-0.509198	0.167407	0.0274861	0.00999511	0.0317677	0.0908672	0.603033
ELOVL5	chr20:51920492-51963377	blue	-0.813692	0.00128103	0.885522	-0.81322	-0.897169	-0.482283	0.277596	0.000127391	0.00129624	7.6e-05	0.112309	0.382353
EMP2	chr13:34936998-34947375	blue	-0.940288	5.41e-06	0.936689	-0.713403	-0.859437	-0.847729	0.17221	7.2e-06	0.0091852	0.000339664	0.000496379	0.592518
ENDOU	chr6:66262942-66278562	blue	-0.947826	2.79e-06	0.977413	-0.777777	-0.920065	-0.769632	0.227977	4.46e-08	0.00289862	2.24e-05	0.0034191	0.476068
EPB41L3	chr8:33556950-33763050	blue	-0.961813	6e-07	0.951493	-0.58698	-0.932241	-0.77332	0.277613	1.95e-06	0.0448056	1e-05	0.00317532	0.382323
EPB41L5	chr18:10801453-10847802	blue	-0.917763	2.58e-05	0.925132	-0.647391	-0.926495	-0.80143	0.245454	1.63e-05	0.0228523	1.49e-05	0.00172349	0.441921
EPN2	chr11:59587854-59630547	blue	-0.957319	1.04e-06	0.9907	-0.779259	-0.935314	-0.743065	0.23767	5.39e-10	0.00281078	8e-06	0.00562014	0.45698
EPN3	chr11:26261986-26267699	blue	0.919782	2.28e-05	-0.888615	0.486757	0.787099	0.777499	-0.109581	0.000111687	0.108534	0.0023795	0.00291532	0.734599
Eqca-DQB1	chr20:33712588-33820407	blue	0.937336	6.85e-06	-0.964635	0.740645	0.929585	0.695773	-0.390574	4.11e-07	0.00586364	1.21e-05	0.0119776	0.209374
ERBB2	chr11:22757118-22780241	blue	-0.805574	0.00156261	0.891858	-0.842703	-0.88593	-0.457916	0.238001	9.69e-05	0.00057872	0.000125229	0.134397	0.456335
ERF	chr10:13702848-13709809	blue	-0.896833	7.72e-05	0.922289	-0.655446	-0.841927	-0.721411	0.165075	1.96e-05	0.0206753	0.000592323	0.0080915	0.608163
ERG	chr26:35778458-35977908	blue	-0.953754	1.54e-06	0.930344	-0.69185	-0.875525	-0.853418	0.363029	1.15e-05	0.0126761	0.000190272	0.000414467	0.246113
ESAM	chr7:34314248-34323076	blue	-0.96005	7.49e-07	0.987409	-0.80163	-0.938032	-0.738226	0.251383	2.44e-09	0.00171542	6.48e-06	0.00611489	0.430611
ESYT3	chr16:74701163-74748609	blue	-0.88534	0.00012837	0.917278	-0.694108	-0.894546	-0.626453	0.296924	2.65e-05	0.0122704	8.58e-05	0.0292862	0.34865
ETNPPL	chr2:117291542-117308973	blue	-0.886083	0.000124422	0.911354	-0.663599	-0.94182	-0.667821	0.269864	3.71e-05	0.0186299	4.76e-06	0.0176309	0.396287
EVPL	chr11:6064813-6080998	blue	0.842192	0.000587645	-0.856026	0.577504	0.754395	0.714246	0.138636	0.000380634	0.0492577	0.00458013	0.00906515	0.66742
F2R	chr14:88797994-88810694	blue	-0.845202	0.000536549	0.837314	-0.722405	-0.722459	-0.700869	0.248915	0.000678353	0.00796294	0.0079559	0.0111134	0.435301
FABP1	chr15:18325689-18336139	blue	-0.801817	0.00170795	0.868437	-0.727893	-0.887339	-0.455693	0.236522	0.000247873	0.00728015	0.000117973	0.136541	0.459222
FABP3	chr2:25222997-25231227	blue	-0.865787	0.000272597	0.914289	-0.74352	-0.869819	-0.563537	0.309693	3.15e-05	0.00557526	0.000235694	0.0563731	0.32729
FADS2	chr12:25399091-25433796	blue	-0.902854	5.78e-05	0.938376	-0.773836	-0.863541	-0.705038	0.425336	6.31e-06	0.00314227	0.000295013	0.0104415	0.168067
FADS3	chr12:25439592-25450303	blue	-0.802122	0.00169576	0.826064	-0.691175	-0.819066	-0.610896	0.437097	0.000928876	0.0127991	0.00111734	0.0348452	0.155357
FAM107A	chr16:31490594-31502153	blue	-0.94473	3.7e-06	0.962413	-0.750691	-0.9218	-0.782124	0.162915	5.55e-07	0.00490259	2.02e-05	0.00264679	0.612929
FAM122B	chrX:111221343-111242174	blue	-0.910537	3.88e-05	0.942249	-0.674387	-0.921724	-0.638573	0.260511	4.59e-06	0.0161563	2.03e-05	0.0254217	0.41348
FAM13A	chr3:50551308-50643480	blue	-0.834572	0.000733913	0.887878	-0.612055	-0.807371	-0.576246	0.0867114	0.000115286	0.0344072	0.00149655	0.0498709	0.788734
FAM149A	chr27:24174819-24228670	blue	-0.681945	0.0145736	0.710455	-0.530803	-0.640459	-0.573258	-0.0531963	0.00961423	0.0757977	0.0248554	0.05135	0.86958
FAM189A2	chr23:20678033-20748185	blue	-0.940056	5.51e-06	0.95938	-0.701135	-0.914853	-0.746108	0.26115	8.13e-07	0.0110696	3.05e-05	0.00532497	0.412294
FAM200A	chr13:6902457-6904179	blue	-0.909381	4.13e-05	0.926222	-0.68789	-0.940409	-0.748111	0.304192	1.52e-05	0.0134113	5.35e-06	0.0051371	0.336403
FAM83B	chr20:53251954-53368263	blue	0.880809	0.000154591	-0.90606	0.787081	0.857804	0.649003	-0.204249	4.91e-05	0.00238043	0.000358825	0.0224039	0.524285
FAR2	chr6:55125759-55269229	blue	-0.948554	2.6e-06	0.935823	-0.618617	-0.880969	-0.850806	0.199259	7.69e-06	0.0319996	0.000153598	0.000450653	0.534685
FARP1	chr17:67408028-67637709	blue	-0.898718	7.07e-05	0.948758	-0.825154	-0.920441	-0.606747	0.28185	2.55e-06	0.000951902	2.19e-05	0.036447	0.374795
FASN	chr11:1138200-1155637	blue	-0.853552	0.000412682	0.905254	-0.750333	-0.803447	-0.715482	0.275818	5.12e-05	0.0049346	0.00164367	0.00889122	0.385533
FGD5	chr16:5090679-5199836	blue	-0.90708	4.66e-05	0.922486	-0.754294	-0.847743	-0.722065	0.228405	1.93e-05	0.00458864	0.000496158	0.00800669	0.475218
FGF1	chr14:33779775-33861453	blue	-0.731381	0.0068697	0.765813	-0.75426	-0.730967	-0.651674	0.128269	0.00368625	0.00459154	0.0069175	0.0216749	0.691162
FGFR3	chr3:120232741-120248125	blue	-0.818445	0.00113539	0.858767	-0.640978	-0.753254	-0.658573	0.389504	0.000347428	0.0247011	0.0046777	0.0198724	0.210734
FHDC1	chr2:80931577-80962287	blue	-0.951491	1.95e-06	0.950944	-0.603888	-0.909518	-0.719256	0.31738	2.06e-06	0.037581	4.1e-05	0.00837567	0.314786
FHL1	chrX:112310328-112347713	blue	-0.541945	0.0687379	0.568014	-0.697402	-0.614232	-0.512531	0.0464064	0.0540188	0.011696	0.0335944	0.0884207	0.886124
FHL5	chr10:49231068-49246404	blue	-0.452434	0.139727	0.482193	-0.62585	-0.447226	-0.361219	-0.0278407	0.112386	0.029489	0.144915	0.248652	0.931556
FIBIN	chr7:95777129-95778762	blue	-0.757475	0.00432441	0.773539	-0.755732	-0.692953	-0.611039	0.374829	0.00316129	0.00446777	0.0124766	0.0347909	0.229939
FITM2	chr22:34454080-34456871	blue	-0.962727	5.32e-07	0.982502	-0.754667	-0.957915	-0.751273	0.355795	1.25e-08	0.00455704	9.69e-07	0.00485077	0.256351
FOLH1	chr7:58719650-58783203	blue	-0.906334	4.84e-05	0.937581	-0.68642	-0.933616	-0.633638	0.25606	6.72e-06	0.0136919	9.08e-06	0.0269477	0.42179
FOXF1	chr3:34048670-34051696	blue	-0.88796	0.000114878	0.897575	-0.700376	-0.783135	-0.806153	0.0991195	7.46e-05	0.0111948	0.00259074	0.00154107	0.75924
FOXI1	chr14:10159972-10163605	blue	-0.846141	0.000521345	0.832167	-0.626657	-0.702605	-0.644298	0.379938	0.000785449	0.0292179	0.0108298	0.023731	0.223139
FOXO4	chrX:56049663-56056697	blue	-0.833074	0.000765703	0.909633	-0.797082	-0.889946	-0.486166	0.226637	4.07e-05	0.00190562	0.000105418	0.109027	0.478735
FRZB	chr18:60559900-60590306	blue	-0.557412	0.0597089	0.571865	-0.583897	-0.631676	-0.55094	0.126962	0.0520495	0.0462213	0.0275722	0.0633804	0.694173
FYCO1	chr16:42237782-42318450	blue	-0.849256	0.000473258	0.880129	-0.835521	-0.858153	-0.726129	0.348675	0.000158865	0.000714289	0.000354669	0.00749467	0.266666
FZD4	chr7:61049766-61062565	blue	-0.87771	0.000174815	0.862545	-0.513141	-0.799039	-0.749956	0.226042	0.000305404	0.0879778	0.00182189	0.00496855	0.479922
GADD45B	chr7:1612502-1621897	blue	-0.782953	0.00260077	0.807032	-0.538101	-0.802841	-0.737091	-0.0422697	0.00150883	0.0711198	0.00166733	0.00623549	0.896224
GALNT3	chr18:45840496-45883922	blue	0.961691	6.09e-07	-0.945384	0.714566	0.917544	0.841846	-0.32036	3.49e-06	0.00901985	2.61e-05	0.00059375	0.31001
GALNT6	chr6:69560092-69594824	blue	0.760126	0.00411313	-0.785807	0.576387	0.630246	0.726334	-0.243447	0.00244683	0.049802	0.0280343	0.00746943	0.445779
GAPDH	chr6:35091753-35096109	blue	0.939861	5.6e-06	-0.965501	0.658208	0.952519	0.744193	-0.125848	3.63e-07	0.0199649	1.75e-06	0.00550937	0.696743
GAREM1	chr8:56422942-56631149	blue	0.81033	0.00139246	-0.843531	0.704778	0.809027	0.818602	-0.165213	0.000564465	0.0104825	0.00143757	0.00113081	0.607858
GATM	chr1:145532347-145547375	blue	-0.92892	1.27e-05	0.948013	-0.70486	-0.850935	-0.821794	0.223346	2.74e-06	0.0104695	0.000448806	0.00104069	0.485315
GBP6	chr5:71786234-71854813	blue	0.710372	0.00962653	-0.738317	0.716122	0.67955	0.471837	-0.120038	0.00610525	0.00880221	0.015062	0.12146	0.710197
GCGR	chr11:1414274-1421844	blue	-0.802408	0.00168442	0.876937	-0.738781	-0.841323	-0.433865	0.216471	0.000180166	0.00605653	0.000603077	0.158787	0.499191
GCM1	chr20:51834660-51850446	blue	-0.886706	0.000121192	0.931384	-0.727706	-0.89341	-0.571026	0.316468	1.07e-05	0.00730271	9.04e-05	0.0524742	0.316255
GCNT4	chr14:90055015-90078088	blue	-0.728697	0.00718398	0.706556	-0.286096	-0.688304	-0.576032	0.323528	0.0102045	0.36733	0.0133329	0.0499761	0.304978
GDF6	chr9:44171523-44217304	blue	-0.917009	2.69e-05	0.899225	-0.514048	-0.764348	-0.731173	0.391732	6.9e-05	0.0873217	0.0037928	0.00689366	0.207907
GDPD1	chr11:33631558-33673243	blue	-0.9309	1.1e-05	0.92348	-0.594239	-0.906445	-0.784028	0.363696	1.82e-05	0.0415934	4.82e-05	0.00254191	0.245181
GGH	chr9:22475903-22496314	blue	0.913676	3.26e-05	-0.917544	0.662837	0.790586	0.826443	-0.260281	2.61e-05	0.0188144	0.00220478	0.000919441	0.413907
GIPC1	chr7:45836255-45839179	blue	0.942102	4.65e-06	-0.902043	0.508586	0.841116	0.834697	-0.151074	6.01e-05	0.0913213	0.000606794	0.000731298	0.6393
GJB4	chr2:22476265-22477066	blue	-0.873176	0.000208054	0.917421	-0.712217	-0.835807	-0.539266	0.333481	2.63e-05	0.00935607	0.000708461	0.0703921	0.289464
GLDC	chr23:27153627-27242921	blue	-0.940195	5.45e-06	0.940289	-0.649116	-0.870541	-0.745536	0.311308	5.41e-06	0.0223727	0.000229521	0.00537948	0.324641
GLDN	chr1:140087471-140135301	blue	-0.860247	0.000330464	0.935364	-0.78568	-0.926997	-0.593335	0.206926	7.97e-06	0.00245354	1.44e-05	0.0419839	0.518744
GLIPR1	chr28:4420873-4438928	blue	0.839984	0.000627458	-0.823658	0.636244	0.706427	0.718272	-0.330278	0.000990682	0.0261339	0.0102245	0.00850785	0.294407
GLIS3	chr23:24719366-25239198	blue	0.912825	3.42e-05	-0.957363	0.796157	0.877244	0.734042	-0.114172	1.03e-06	0.00194619	0.000178025	0.00656841	0.723855
GM2A	chr14:26185234-26197676	blue	-0.895583	8.18e-05	0.945787	-0.764733	-0.941134	-0.60988	0.249844	3.37e-06	0.00376457	5.04e-06	0.035233	0.433534
GOT1	chr1:30375570-30405257	blue	-0.924967	1.65e-05	0.960228	-0.778685	-0.913495	-0.752154	0.359796	7.33e-07	0.00284457	3.29e-05	0.00477319	0.250658
GPCPD1	chr22:17864635-18072893	blue	0.944559	3.76e-06	-0.962407	0.805899	0.895506	0.812252	-0.312533	5.55e-07	0.0015505	8.21e-05	0.00132789	0.322639
GPM6A	chr27:32694624-32934829	blue	-0.848014	0.000491991	0.904261	-0.701868	-0.891027	-0.515685	0.178359	5.38e-05	0.0109495	0.000100527	0.0861467	0.579162
GPR146	chr13:752659-756669	blue	-0.765627	0.00369968	0.799995	-0.794055	-0.778395	-0.755764	0.243201	0.00178207	0.00204089	0.00286176	0.00446505	0.446255
GPR37	chr4:80609551-80625773	blue	0.874656	0.000196702	-0.848733	0.567696	0.699437	0.833162	-0.296748	0.00048108	0.0541839	0.0113513	0.000763808	0.34895
GPRC5B	chr13:28489634-28501334	blue	-0.871099	0.000224836	0.936153	-0.843716	-0.913975	-0.556293	0.240522	7.5e-06	0.000561329	3.21e-05	0.060333	0.451435
GPSM2	chr5:55646959-55693776	blue	0.942943	4.33e-06	-0.966901	0.726382	0.973504	0.764846	-0.331203	2.96e-07	0.00746363	9.84e-08	0.00375636	0.292975
GRAMD1B	chr7:31416414-31643324	blue	-0.96422	4.35e-07	0.964892	-0.639554	-0.908094	-0.798645	0.318312	3.96e-07	0.0251261	4.42e-05	0.00183854	0.313287
GRB10	chr4:20375102-20554275	blue	-0.885779	0.000126027	0.920339	-0.828103	-0.874257	-0.745833	0.186893	2.21e-05	0.000878887	0.000199712	0.0053511	0.560826
GREB1L	chr8:43215345-43359308	blue	-0.896586	7.81e-05	0.883075	-0.473101	-0.81758	-0.661414	0.276612	0.000140998	0.120328	0.00116091	0.0191628	0.384112
GSTO1	chr1:26275415-26287306	blue	-0.917156	2.67e-05	0.971591	-0.867226	-0.910645	-0.697363	0.294619	1.39e-07	0.00025894	3.86e-05	0.0117027	0.352584
GUCY1B1	chr2:78444511-78490130	blue	-0.825426	0.000944968	0.842666	-0.637765	-0.792945	-0.752958	0.0977167	0.000579354	0.0256672	0.00209225	0.00470323	0.762561
GXYLT2	chr16:18933327-19014876	blue	-0.874229	0.000199927	0.86131	-0.420837	-0.787363	-0.636134	0.242453	0.000318679	0.173098	0.00236589	0.0261678	0.447698
GYS1	chr10:19195199-19209749	blue	0.907082	4.66e-05	-0.915728	0.585818	0.890754	0.75693	-0.14361	2.9e-05	0.0453357	0.000101747	0.0043688	0.656125
H2AFY2	chr1:58627702-58658061	blue	-0.908508	4.32e-05	0.90934	-0.625376	-0.831798	-0.841339	0.247863	4.14e-05	0.029649	0.000793622	0.000602788	0.437307
HAND1	chr14:23311561-23313835	blue	-0.914145	3.18e-05	0.919604	-0.658954	-0.794909	-0.708912	0.315069	2.31e-05	0.0197761	0.00200198	0.00984475	0.318517
HAT1	chr18:51147014-51204785	blue	-0.921379	2.07e-05	0.938662	-0.694303	-0.931691	-0.701329	0.345063	6.17e-06	0.0122358	1.04e-05	0.0110377	0.271989
HDAC5	chr11:19450961-19481705	blue	-0.88399	0.000135787	0.903185	-0.781539	-0.846422	-0.830779	0.264775	5.68e-05	0.00267966	0.000516861	0.00081645	0.405596
HEG1	chr19:37201359-37279338	blue	-0.873048	0.000209063	0.841119	-0.426859	-0.77303	-0.78817	0.0659283	0.000606739	0.166386	0.003194	0.00232472	0.838691
HES4	chr2:48869304-48870288	blue	-0.721294	0.00810681	0.754317	-0.723071	-0.624014	-0.550651	0.1969	0.00458674	0.0078776	0.0301125	0.0635476	0.539632
HEYL	chr2:18434724-18447426	blue	-0.928066	1.34e-05	0.937279	-0.737584	-0.920042	-0.820013	0.13697	6.88e-06	0.00618281	2.25e-05	0.00109024	0.671216
HIF3A	chr10:16856608-16882680	blue	-0.969334	2.03e-07	0.968702	-0.655259	-0.879239	-0.853842	0.232427	2.24e-07	0.0207241	0.000164594	0.000408822	0.467261
HK2	chr15:29192407-29249185	blue	-0.805315	0.00157231	0.80191	-0.415926	-0.798645	-0.689199	0.073549	0.00170423	0.178695	0.00183851	0.0131648	0.8203
HMGA1	chr20:35418883-35426287	blue	0.899248	6.89e-05	-0.908488	0.630778	0.868502	0.682563	-0.0731725	4.33e-05	0.0278618	0.000247288	0.0144494	0.821206
HMGCR	chr14:89845981-89862656	blue	-0.834578	0.000733772	0.845172	-0.536392	-0.713594	-0.696404	0.351359	0.000537036	0.0721974	0.00915777	0.011868	0.26275
HOMER3	chr21:4107309-4112267	blue	0.863046	0.000300145	-0.890736	0.710075	0.820124	0.63382	-0.432058	0.000101825	0.0096707	0.00108711	0.0268904	0.160725
HSD11B2	chr3:18568977-18574789	blue	-0.918604	2.45e-05	0.946874	-0.715472	-0.918269	-0.645097	0.298804	3.05e-06	0.00889265	2.5e-05	0.0235016	0.34546
HSD17B11	chr3:51739253-51780876	blue	-0.914052	3.19e-05	0.937396	-0.780441	-0.900787	-0.817115	0.254485	6.81e-06	0.0027422	6.4e-05	0.00117479	0.424751
HSD17B12	chr12:8648651-8798132	blue	-0.891693	9.76e-05	0.935223	-0.729814	-0.939243	-0.65055	0.276328	8.05e-06	0.00705191	5.88e-06	0.0219794	0.38462
HTATSF1	chrX:112590097-112606448	blue	-0.966086	3.34e-07	0.976939	-0.708721	-0.942394	-0.774399	0.321516	4.94e-08	0.00987352	4.53e-06	0.00310656	0.308168
ID1	chr22:23289129-23291591	blue	-0.938767	6.11e-06	0.945856	-0.690874	-0.888137	-0.818631	0.142702	3.34e-06	0.0128545	0.000114008	0.00112997	0.658182
ID3	chr2:31493679-31495532	blue	-0.911084	3.76e-05	0.93705	-0.835811	-0.921854	-0.793665	0.276046	7e-06	0.00070838	2.01e-05	0.00205881	0.385126
IDE	chr1:36579857-36679429	blue	0.933352	9.25e-06	-0.966274	0.84902	0.939039	0.75289	-0.307563	3.25e-07	0.000476781	5.98e-06	0.00470912	0.330803
IER3	chr20:30672802-30673357	blue	0.751655	0.00481705	-0.720477	0.361411	0.57097	0.610242	-0.194427	0.00821378	0.248382	0.0525029	0.0350945	0.544838
IGF1R	chr1:105024845-105308657	blue	-0.765817	0.00368596	0.825236	-0.573847	-0.822812	-0.417189	0.0894771	0.000949806	0.051056	0.00101313	0.177245	0.782136
IL4R	chr13:21872425-21910040	blue	0.856675	0.000372557	-0.86067	0.491445	0.861602	0.76914	-0.337608	0.000325738	0.104669	0.000315502	0.00345265	0.283167
ILDR2	chr5:3592764-3650718	blue	-0.960535	7.06e-07	0.966399	-0.664115	-0.888631	-0.77472	0.254575	3.19e-07	0.0185058	0.000111614	0.00308632	0.424582
INSIG1	chr4:106100483-106114296	blue	-0.723405	0.00783505	0.788363	-0.676814	-0.613645	-0.564349	0.277485	0.00231499	0.0156349	0.0338122	0.0559409	0.38255
INSR	chr7:5068778-5193429	blue	-0.92973	1.2e-05	0.952253	-0.660535	-0.934061	-0.707976	0.131544	1.8e-06	0.0193803	8.78e-06	0.00998646	0.683631
IP6K3	chr20:34944175-34956988	blue	-0.642876	0.0241432	0.655113	-0.375931	-0.658282	-0.564767	0.0873656	0.0207621	0.228462	0.0199461	0.0557196	0.787172
IRF2BP1	chr10:16522177-16523932	blue	-0.923351	1.83e-05	0.965011	-0.750953	-0.948774	-0.695955	0.140501	3.89e-07	0.00487924	2.55e-06	0.0119458	0.663176
IRF2BP2	chr1:77614453-77618626	blue	0.893051	9.19e-05	-0.926931	0.650979	0.937776	0.673783	-0.116464	1.45e-05	0.0218629	6.61e-06	0.016288	0.71851
IRS1	chr6:15000346-15004066	blue	-0.932102	1.01e-05	0.962965	-0.699162	-0.925127	-0.658602	0.190619	5.16e-07	0.0113974	1.63e-05	0.0198651	0.552896
IRS2	chr17:77115112-77144627	blue	-0.807325	0.0014982	0.772761	-0.587349	-0.740831	-0.822608	0.116599	0.00321136	0.0446383	0.00584467	0.00101861	0.718196
ISLR	chr1:120640747-120642783	blue	0.924743	1.67e-05	-0.914179	0.575104	0.914991	0.783635	-0.387613	3.17e-05	0.0504326	3.03e-05	0.00256329	0.213152
ISM1	chr22:11144003-11214035	blue	-0.774244	0.00311635	0.776216	-0.627386	-0.690452	-0.662122	0.175311	0.00299336	0.0289745	0.0129321	0.0189889	0.585769
ITGA6	chr18:51563302-51638804	blue	0.914751	3.07e-05	-0.936484	0.760351	0.885289	0.832402	-0.186043	7.31e-06	0.00409551	0.000128644	0.000780302	0.562642
ITGB6	chr18:40824827-40952743	blue	0.90234	5.93e-05	-0.912522	0.685416	0.847915	0.800433	-0.00513801	3.48e-05	0.0138863	0.00049352	0.00176402	0.987356
ITGB7	chr6:71089881-71098460	blue	0.934742	8.35e-06	-0.963329	0.820706	0.952303	0.786027	-0.289194	4.91e-07	0.00107075	1.79e-06	0.00243524	0.361934
ITPRIP	chr1:26233041-26237613	blue	-0.985604	4.75e-09	0.966862	-0.620092	-0.895177	-0.863254	0.276645	2.98e-07	0.0314757	8.34e-05	0.000297979	0.384053
IVNS1ABP	chr5:19250501-19265340	blue	-0.900443	6.5e-05	0.926615	-0.625333	-0.917966	-0.624986	0.217434	1.48e-05	0.0296634	2.55e-05	0.0297811	0.497235
JAK2	chr23:25864366-25998417	blue	0.80358	0.0016385	-0.830645	0.804345	0.798319	0.765338	-0.323579	0.000819505	0.00160907	0.00185237	0.00372057	0.304896
JAML	chr7:26630529-26655967	blue	0.962414	5.55e-07	-0.967707	0.708363	0.892653	0.824545	-0.218968	2.62e-07	0.00992768	9.35e-05	0.000967545	0.49413
JCAD	chr29:8482794-8520372	blue	-0.880034	0.000159464	0.884734	-0.652082	-0.794542	-0.724142	0.178658	0.000131658	0.0215653	0.00201863	0.00774178	0.578515
JPH1	chr9:12652531-12726446	blue	-0.960294	7.27e-07	0.949745	-0.655262	-0.862185	-0.882858	0.39624	2.32e-06	0.0207233	0.000309233	0.000142261	0.202257
KANK1	chr23:22053547-22213482	blue	-0.964416	4.23e-07	0.985433	-0.784799	-0.948367	-0.789655	0.208895	5.04e-09	0.00250036	2.65e-06	0.00225044	0.514683
KANK3	chr7:6025932-6034149	blue	-0.875935	0.000187292	0.854604	-0.621693	-0.73791	-0.823886	0.145149	0.000398807	0.0309138	0.00614825	0.000984676	0.652644
KBTBD6	chr17:28813312-28815322	blue	-0.917026	2.69e-05	0.9207	-0.539272	-0.883244	-0.707483	0.202625	2.16e-05	0.0703883	0.000140023	0.0100618	0.52766
KCNK3	chr15:70442549-70480493	blue	-0.730032	0.00702627	0.800197	-0.838867	-0.740918	-0.518007	0.262397	0.0017737	0.000648375	0.00583573	0.0844985	0.409983
KCNK6	chr10:9534954-9543698	blue	0.911035	3.77e-05	-0.928904	0.628529	0.903386	0.754066	-0.304264	1.27e-05	0.028596	5.63e-05	0.00460807	0.336283
KDR	chr3:79240766-79313939	blue	-0.982058	1.42e-08	0.982406	-0.657424	-0.911417	-0.825826	0.291684	1.29e-08	0.0201647	3.7e-05	0.000934852	0.357625
KIAA1551	chr6:57057444-57123690	blue	0.632314	0.0273681	-0.69048	0.832637	0.597787	0.480357	-0.0692947	0.0129268	0.000775169	0.0400841	0.113961	0.830557
KIF13B	chr2:58007476-58195804	blue	-0.896497	7.84e-05	0.924796	-0.601858	-0.881576	-0.70723	0.185267	1.67e-05	0.0384013	0.000149879	0.0101006	0.5643
KIF1C	chr11:49857934-49879020	blue	-0.87775	0.000174535	0.92243	-0.847463	-0.862165	-0.666406	0.235922	1.94e-05	0.000500498	0.000309444	0.0179614	0.460395
KIF21B	chr30:29420940-29455815	blue	0.921886	2.01e-05	-0.972742	0.82368	0.966452	0.6935	-0.178186	1.13e-07	0.000990101	3.16e-07	0.0123787	0.579537
KIF2A	chr21:11585123-11647118	blue	0.875318	0.000191787	-0.907471	0.765494	0.868653	0.659685	-0.32331	4.57e-05	0.00370924	0.000245943	0.0195925	0.305323
KLF11	chr15:84695994-84713851	blue	-0.904269	5.38e-05	0.939847	-0.749504	-0.894352	-0.737539	0.158365	5.6e-06	0.00500947	8.66e-05	0.00618763	0.623014
KLF15	chr16:346594-355460	blue	-0.859301	0.000341231	0.890968	-0.825112	-0.888632	-0.784314	0.193065	0.000100793	0.000952962	0.000111607	0.00252644	0.547714
KLF5	chr17:46399182-46414598	blue	0.860633	0.000326141	-0.895496	0.785507	0.770439	0.722607	-0.220986	8.22e-05	0.00246265	0.00336455	0.00793692	0.490058
KLHDC7A	chr2:35577621-35580009	blue	-0.931718	1.04e-05	0.948163	-0.687856	-0.908108	-0.725404	0.38366	2.7e-06	0.0134177	4.42e-05	0.00758414	0.218262
KLHL23	chr18:49308268-49320993	blue	-0.904753	5.25e-05	0.953057	-0.696224	-0.892878	-0.623412	0.165491	1.66e-06	0.0118992	9.26e-05	0.0303188	0.607248
KLHL38	chr9:68130031-68137730	blue	-0.738555	0.00608019	0.756516	-0.542581	-0.732809	-0.61169	0.285135	0.00440284	0.0683493	0.00670673	0.0345445	0.369012
KNOP1	chr13:28620332-28632167	blue	-0.851377	0.000442542	0.910287	-0.850923	-0.84119	-0.533506	0.310774	3.93e-05	0.000448986	0.000605455	0.0740409	0.325516
KREMEN1	chr8:9821195-9866781	blue	-0.880125	0.000158885	0.880763	-0.715488	-0.8338	-0.760615	0.296486	0.000154879	0.00889042	0.000750169	0.00407497	0.349395
KRI1	chr7:51294330-51302816	blue	0.963289	4.94e-07	-0.939304	0.566863	0.863742	0.822583	-0.300517	5.86e-06	0.0546174	0.000292953	0.00101927	0.342566
LAMA1	chr8:35066980-35214913	blue	-0.967117	2.87e-07	0.979796	-0.680881	-0.92465	-0.797848	0.256625	2.56e-08	0.0147891	1.68e-05	0.00187252	0.420731
LAPTM5	chr2:25722566-25745472	blue	0.926208	1.52e-05	-0.968219	0.78122	0.97296	0.733477	-0.237026	2.42e-07	0.00269776	1.09e-07	0.00663148	0.458238
LARP6	chr1:123422682-123444738	blue	-0.782493	0.0026262	0.773643	-0.643101	-0.716862	-0.711899	0.143288	0.00315463	0.0240775	0.00870007	0.00940222	0.656855
LCMT2	chr1:147072817-147074878	blue	0.896927	7.69e-05	-0.86605	0.457787	0.824813	0.782546	-0.114361	0.00027006	0.13452	0.000960634	0.0026233	0.723414
LCP2	chr14:9998753-10042746	blue	0.91916	2.37e-05	-0.97122	0.793807	0.964191	0.664557	-0.177112	1.48e-07	0.00205225	4.37e-07	0.0183998	0.581862
LDLRAP1	chr2:29883316-29905735	blue	0.822371	0.001025	-0.852069	0.697099	0.81674	0.762359	-0.0180022	0.000432871	0.0117481	0.00118609	0.00394129	0.955717
LEO1	chr1:139611595-139644778	blue	0.881504	0.000150316	-0.889398	0.601098	0.850144	0.674603	-0.155692	0.000107963	0.0387113	0.000460209	0.0161094	0.628968
LGALS3	chr24:3212453-3226056	blue	0.893906	8.84e-05	-0.913019	0.55665	0.81199	0.719742	-0.0773833	3.38e-05	0.0601332	0.00133654	0.00831096	0.811077
LMCD1	chr16:9604271-9663593	blue	-0.613135	0.0340024	0.659657	-0.765498	-0.604442	-0.475467	0.0423078	0.0195995	0.00370899	0.0373593	0.118227	0.896131
LPCAT3	chr6:35451301-35486859	blue	-0.848821	0.000479758	0.902129	-0.74771	-0.926595	-0.586482	0.310697	5.99e-05	0.00517432	1.48e-05	0.0450323	0.325642
LPXN	chr12:22410421-22443177	blue	0.96767	2.63e-07	-0.989776	0.762189	0.912519	0.810277	-0.314818	8.65e-10	0.00395412	3.48e-05	0.00139426	0.318924
LRP4	chr12:11440673-11486873	blue	-0.511675	0.0890445	0.498959	-0.469996	-0.501593	-0.469716	0.166719	0.0986676	0.123123	0.0966198	0.123377	0.604544
LRRC8A	chr25:32594494-32617746	blue	-0.887472	0.000117306	0.929766	-0.820752	-0.927949	-0.714643	0.184974	1.2e-05	0.00106947	1.35e-05	0.00900898	0.564929
LSM4	chr21:3609095-3620658	blue	0.852559	0.000426113	-0.811696	0.385926	0.789207	0.729042	-0.349534	0.00134633	0.215324	0.00227264	0.00714298	0.265409
LSP1	chr12:34208060-34248620	blue	0.91847	2.47e-05	-0.963539	0.748308	0.969188	0.667637	-0.25224	4.77e-07	0.0051189	2.08e-07	0.0176737	0.428988
LTBP1	chr15:64496907-64879538	blue	-0.733053	0.00667917	0.782951	-0.799477	-0.764918	-0.612661	0.0385801	0.00260087	0.00180354	0.00375106	0.0341794	0.905245
LTBP4	chr10:11095700-11121771	blue	-0.828036	0.000880493	0.820898	-0.682833	-0.78457	-0.792687	0.0907268	0.0010654	0.0143953	0.00251268	0.00210434	0.779159
LYVE1	chr7:81837746-81849122	blue	-0.613583	0.0338351	0.648466	-0.690089	-0.626169	-0.42463	0.0637129	0.0225524	0.0129993	0.0293816	0.16885	0.844052
LZTS1	chr2:49603467-49651369	blue	-0.795593	0.00197125	0.840686	-0.72629	-0.79061	-0.435333	0.327004	0.000614577	0.00747479	0.00220363	0.157223	0.299508
LZTS3	chr22:20146470-20151660	blue	0.945975	3.31e-06	-0.911797	0.485286	0.842081	0.853531	-0.136694	3.62e-05	0.109765	0.000589604	0.000412957	0.671847
MACC1	chr4:52212405-52256435	blue	0.757671	0.00430846	-0.789909	0.728816	0.793468	0.563943	0.0642089	0.00223792	0.00716982	0.00206793	0.056157	0.842851
MAGI1	chr16:25282657-25521918	blue	-0.952258	1.8e-06	0.938184	-0.608949	-0.92397	-0.869897	0.148761	6.4e-06	0.0355904	1.76e-05	0.000235022	0.644497
MAGT1	chrX:60828962-60871471	blue	-0.960445	7.14e-07	0.941322	-0.59126	-0.828514	-0.860168	0.283401	4.96e-06	0.0428911	0.00086907	0.000331353	0.372059
MAN1A1	chr10:68444904-68604582	blue	0.812176	0.00133041	-0.844375	0.69995	0.877062	0.645914	-0.298936	0.000550228	0.0112656	0.000179292	0.023269	0.345236
MAP1S	chr21:3206119-3220853	blue	0.957424	1.03e-06	-0.925476	0.550258	0.884823	0.857653	-0.392219	1.6e-05	0.0637759	0.000131169	0.00036064	0.207292
MAP7D1	chr2:21277911-21298780	blue	0.880621	0.000155762	-0.930553	0.683968	0.947789	0.658233	-0.196742	1.13e-05	0.0141699	2.8e-06	0.0199585	0.539964
MAPRE2	chr8:58763481-58906836	blue	0.62561	0.0295699	-0.715733	0.647918	0.724909	0.298663	-0.213166	0.00885622	0.022705	0.00764574	0.345698	0.505923
MARVELD3	chr3:22895834-22909160	blue	0.829299	0.000850541	-0.821396	0.644686	0.748761	0.791714	-0.0823815	0.00105159	0.0236194	0.00507722	0.00215041	0.799088
MASP1	chr19:27532846-27611129	blue	-0.957545	1.01e-06	0.969797	-0.730183	-0.897943	-0.84328	0.391661	1.88e-07	0.00700868	7.33e-05	0.00056876	0.207997
MAST4	chr21:7132297-7707249	blue	0.78854	0.00230606	-0.822494	0.826918	0.772636	0.747628	-0.343516	0.00102167	0.000907687	0.00321948	0.00518193	0.274287
MB21D2	chr19:32383805-32489882	blue	-0.908895	4.23e-05	0.935577	-0.686625	-0.816979	-0.680417	0.11624	7.84e-06	0.0136527	0.00117887	0.0148839	0.719032
MBOAT2	chr15:85598974-85719039	blue	0.819215	0.00111304	-0.850683	0.593388	0.827191	0.720791	0.0704078	0.000452424	0.0419609	0.000901001	0.00817251	0.827871
MCAM	chr7:27618441-27627372	blue	-0.669307	0.0172889	0.702243	-0.725849	-0.606066	-0.458376	0.129005	0.0108884	0.00752907	0.0367151	0.133955	0.689467
MCCC1	chr19:23876416-23935027	blue	-0.925303	1.61e-05	0.938289	-0.705923	-0.926361	-0.811184	0.108472	6.35e-06	0.0103028	1.51e-05	0.00136349	0.7372
MCCC2	chr14:92959759-93020717	blue	-0.930782	1.11e-05	0.96804	-0.760843	-0.936978	-0.69647	0.303175	2.49e-07	0.00405729	7.04e-06	0.0118564	0.338103
MCOLN2	chr5:75733303-75782186	blue	-0.898531	7.13e-05	0.86612	-0.453767	-0.820005	-0.768465	0.416277	0.000269384	0.138418	0.00109049	0.00349911	0.178291
MCTS1	chrX:99488864-99497754	blue	0.960448	7.13e-07	-0.959311	0.730536	0.868155	0.837649	-0.315966	8.2e-07	0.00696749	0.000250421	0.000671816	0.317066
ME1	chr10:37839389-38052333	blue	0.941709	4.8e-06	-0.959309	0.653309	0.874229	0.765416	-0.170574	8.2e-07	0.0212374	0.000199931	0.00371494	0.596093
MED12	chrX:56065448-56085678	blue	-0.947456	2.89e-06	0.925545	-0.589122	-0.874717	-0.901794	0.293464	1.59e-05	0.0438399	0.000196244	6.09e-05	0.354564
MET	chr4:74014407-74127842	blue	0.909788	4.04e-05	-0.925981	0.80159	0.907258	0.82721	-0.228626	1.54e-05	0.00171703	4.62e-05	0.000900534	0.474778
MFHAS1	chr27:15678049-15770382	blue	-0.846937	0.000508712	0.862499	-0.563118	-0.824076	-0.699128	0.00475926	0.000305889	0.0565972	0.000979716	0.0114032	0.988288
MFSD9	chr15:7145987-7167126	blue	-0.939773	5.64e-06	0.961495	-0.722586	-0.931659	-0.77261	0.291062	6.25e-07	0.00793959	1.05e-05	0.00322121	0.358699
MGME1	chr22:6963983-6978267	blue	0.801516	0.00172003	-0.770785	0.359543	0.810434	0.603734	-0.125729	0.0033414	0.251017	0.00138889	0.0376426	0.697019
MGMT	chr1:3803757-4104712	blue	0.913337	3.32e-05	-0.870959	0.470899	0.855621	0.772412	-0.378646	0.000226011	0.122305	0.000385748	0.00323407	0.224847
MICALL2	chr13:1083334-1103097	blue	0.883794	0.000136887	-0.857025	0.529315	0.74212	0.816703	-0.365036	0.000368255	0.0767759	0.00571428	0.0011872	0.243317
MID1	chrX:7472248-7630247	blue	-0.829398	0.000848235	0.836368	-0.628183	-0.77377	-0.742363	0.0664543	0.000697151	0.0287104	0.00314648	0.00568996	0.837419
MITF	chr16:21547999-21757591	blue	-0.762255	0.00394914	0.811315	-0.759495	-0.810383	-0.593951	-0.0296845	0.00135907	0.00416269	0.00139064	0.0417176	0.927034
MME	chr16:88285071-88363324	blue	-0.77612	0.00299926	0.824524	-0.607807	-0.829332	-0.410837	0.317198	0.000968082	0.036033	0.000849779	0.184613	0.315078
MORC4	chrX:88497293-88545241	blue	-0.82466	0.000964569	0.858595	-0.822203	-0.825301	-0.63759	0.157107	0.000349447	0.00102954	0.00094814	0.0257205	0.625815
MORF4L2	chrX:86040805-86061472	blue	-0.941294	4.97e-06	0.982552	-0.799174	-0.921605	-0.698025	0.169109	1.24e-08	0.00181625	2.04e-05	0.0115898	0.599299
MOSPD1	chrX:111310987-111330826	blue	-0.893343	9.07e-05	0.938544	-0.707352	-0.925821	-0.581171	0.208913	6.22e-06	0.010082	1.56e-05	0.0474994	0.514645
MPDZ	chr23:32990714-33122593	blue	-0.649444	0.0222823	0.646511	-0.445851	-0.623721	-0.494214	-0.0675591	0.0230998	0.146305	0.0302128	0.10243	0.834749
MPHOSPH9	chr8:25654577-25706182	blue	0.936351	7.39e-06	-0.971081	0.760874	0.974601	0.710732	-0.176733	1.52e-07	0.00405489	7.98e-08	0.00957328	0.582683
MPPED2	chr7:98581598-98745468	blue	-0.857436	0.000363255	0.836164	-0.541595	-0.707299	-0.648467	0.334329	0.000701253	0.0689525	0.0100901	0.0225522	0.288164
MS4A2	chr12:23468857-23494047	blue	0.7223	0.00797642	-0.744381	0.442491	0.624019	0.53312	-0.36988	0.00549102	0.149738	0.0301107	0.0742902	0.236643
MSRB3	chr6:82111172-82286725	blue	-0.569045	0.0534869	0.578579	-0.666951	-0.534602	-0.528688	0.0900974	0.0487374	0.0178336	0.0733373	0.0771914	0.780658
MST1	chr16:39052214-39056917	blue	-0.945339	3.5e-06	0.96008	-0.665525	-0.951868	-0.723129	0.273039	7.47e-07	0.0181693	1.88e-06	0.00787022	0.390533
MSX1	chr3:114896536-114900583	blue	-0.621856	0.030857	0.644893	-0.675314	-0.610287	-0.49993	-0.0679898	0.02356	0.0159557	0.0350772	0.0979093	0.833708
MTF1	chr2:19883169-19916241	blue	-0.899486	6.81e-05	0.880447	-0.593752	-0.815215	-0.831349	0.288142	0.000156854	0.0418033	0.00123289	0.000803627	0.36376
MTFR1L	chr2:29665164-29681619	blue	-0.952177	1.82e-06	0.977428	-0.773179	-0.940714	-0.796903	0.190991	4.44e-08	0.0031844	5.22e-06	0.00191343	0.552105
MTSS1L	chr3:23714870-23728563	blue	-0.849172	0.000474514	0.874063	-0.768194	-0.812945	-0.690798	0.103163	0.00020119	0.0035179	0.0013052	0.0128683	0.74969
MTUS2	chr17:8469444-9030844	blue	-0.892168	9.56e-05	0.902866	-0.58447	-0.849995	-0.649231	0.339481	5.77e-05	0.0459559	0.000462379	0.0223408	0.280333
MVB12B	chr25:30532266-30718221	blue	-0.964284	4.31e-07	0.991613	-0.759828	-0.939708	-0.786333	0.263697	3.22e-10	0.00413644	5.67e-06	0.00241925	0.407582
MYLK	chr19:38287137-38542182	blue	-0.649471	0.022275	0.719332	-0.785847	-0.682423	-0.452036	-0.0292633	0.00836557	0.00244473	0.0144773	0.140119	0.928067
MYO1B	chr18:67654293-67833560	blue	0.962483	5.5e-07	-0.979391	0.797506	0.945758	0.811705	-0.237937	2.83e-08	0.00188725	3.37e-06	0.00134602	0.45646
MYO1D	chr11:40038778-40355178	blue	0.90011	6.61e-05	-0.920854	0.686201	0.894444	0.835471	-0.30801	2.14e-05	0.0137343	8.62e-05	0.000715316	0.330064
MYORG	chr23:50149577-50151722	blue	-0.891161	9.99e-05	0.925552	-0.721397	-0.939046	-0.633134	0.217634	1.59e-05	0.00809327	5.98e-06	0.0271072	0.496831
MYPOP	chr10:16527389-16534212	blue	-0.958146	9.43e-07	0.973338	-0.689784	-0.963519	-0.770725	0.216623	1.01e-07	0.0130557	4.79e-07	0.0033454	0.498881
NABP2	chr6:74798277-74803195	blue	0.816368	0.00119737	-0.839306	0.624819	0.75216	0.552577	-0.0404087	0.0006401	0.029838	0.00477267	0.0624372	0.900773
NAMPT	chr4:6397408-6610955	blue	-0.86816	0.000250375	0.886243	-0.697133	-0.908134	-0.702461	0.327871	0.000123585	0.0117421	4.41e-05	0.0108531	0.298153
NCALD	chr9:48982312-49251651	blue	-0.963913	4.54e-07	0.96114	-0.707431	-0.925778	-0.829534	0.405175	6.54e-07	0.0100698	1.56e-05	0.000845074	0.19134
NCOA1	chr15:72087770-72285503	blue	-0.915564	2.93e-05	0.91799	-0.513753	-0.860449	-0.706182	0.191175	2.54e-05	0.0875348	0.000328193	0.0102626	0.551716
NDRG3	chr22:28094842-28147979	blue	0.793023	0.00208862	-0.80265	0.579954	0.782107	0.716634	-0.0385917	0.00167486	0.0480779	0.00264777	0.00873138	0.905217
NEDD4L	chr8:78773011-79109779	blue	-0.938935	6.03e-06	0.970252	-0.710673	-0.956675	-0.724218	0.152194	1.75e-07	0.00958197	1.12e-06	0.00773228	0.636788
NEK6	chr25:28926061-28967129	blue	0.856402	0.000375938	-0.867065	0.552509	0.864672	0.756865	-0.144954	0.000260441	0.0624763	0.000283552	0.00437417	0.653084
NEK7	chr30:27111031-27246205	blue	0.852414	0.000428104	-0.860408	0.791979	0.757688	0.751024	-0.327887	0.00032866	0.00213781	0.00430711	0.00487289	0.298128
NES	chr5:38218793-38227711	blue	-0.721583	0.00806913	0.688103	-0.634366	-0.647122	-0.573675	0.340137	0.0133708	0.0267184	0.0229278	0.0511417	0.279345
NET1	chr29:29576012-29635883	blue	-0.924942	1.65e-05	0.922769	-0.642169	-0.93654	-0.772107	0.159047	1.9e-05	0.02435	7.28e-06	0.003254	0.621499
NETO2	chr3:532772-588407	blue	-0.636318	0.0261109	0.598321	-0.349574	-0.49503	-0.488852	0.0175809	0.0398603	0.265351	0.101776	0.106795	0.956752
NEU1	chr20:32456343-32459730	blue	-0.772965	0.00319819	0.856712	-0.727549	-0.859552	-0.439038	0.205696	0.000372096	0.00732163	0.000338346	0.15332	0.521287
NEXN	chr5:81836975-81879187	blue	-0.427586	0.165587	0.456991	-0.637906	-0.481472	-0.363443	0.0528742	0.135286	0.0256242	0.113003	0.245535	0.870364
NFIB	chr23:33832771-34049907	blue	-0.928862	1.27e-05	0.957741	-0.68785	-0.85354	-0.749514	0.203884	9.89e-07	0.0134188	0.000412831	0.00500857	0.525044
NFU1	chr15:33945422-33972164	blue	0.884479	0.000133063	-0.91139	0.769563	0.867624	0.7601	-0.153117	3.7e-05	0.00342381	0.000255267	0.00411514	0.634722
NID1	chr1:76379650-76455697	blue	-0.784289	0.0025278	0.81971	-0.663148	-0.737968	-0.617455	0.0573554	0.00109888	0.018739	0.00614207	0.0324168	0.859469
NLGN3	chrX:56090855-56108729	blue	-0.894728	8.51e-05	0.919516	-0.629572	-0.90359	-0.684978	0.325309	2.32e-05	0.0282539	5.57e-05	0.0139717	0.302168
NOS2	chr11:42217307-42253897	blue	-0.920966	2.12e-05	0.956475	-0.698453	-0.904937	-0.665359	0.346434	1.14e-06	0.011517	5.2e-05	0.0182086	0.269961
NPR1	chr5:40458058-40475806	blue	-0.935678	7.78e-06	0.967027	-0.832649	-0.893454	-0.730634	0.308352	2.9e-07	0.000774904	9.02e-05	0.00695612	0.3295
NQO2	chr20:3731251-3745594	blue	-0.899406	6.84e-05	0.951575	-0.822192	-0.902231	-0.651952	0.314237	1.93e-06	0.00102984	5.96e-05	0.0216001	0.319866
NR2F1	chr14:74758229-74767337	blue	-0.783839	0.00255217	0.833082	-0.838399	-0.712043	-0.573534	0.220029	0.000765516	0.000657304	0.00938121	0.0512122	0.491988
NR3C1	chr14:33132411-33242692	blue	-0.953816	1.53e-06	0.919959	-0.467303	-0.893408	-0.844045	0.168232	2.26e-05	0.12558	9.04e-05	0.000555766	0.601221
NR4A2	chr18:37575138-37582541	blue	-0.77182	0.00327281	0.76543	-0.637895	-0.726673	-0.694196	0.0421503	0.00371393	0.0256274	0.00742792	0.0122548	0.896516
NT5C2	chr1:27199677-27337224	blue	0.951375	1.97e-06	-0.971765	0.699731	0.950518	0.76422	-0.10392	1.35e-07	0.0113022	2.15e-06	0.00380223	0.747907
NTN4	chr28:21704545-21814495	blue	-0.709739	0.00972075	0.724555	-0.655521	-0.694334	-0.552442	0.105989	0.00768992	0.0206558	0.0122303	0.0625148	0.743036
NTRK3	chr1:95811474-96174539	blue	-0.679376	0.0150981	0.712101	-0.6349	-0.706707	-0.559617	0.155685	0.00937284	0.0265514	0.0101812	0.0584927	0.628983
NXN	chr11:44757598-44894662	blue	-0.962428	5.54e-07	0.963494	-0.722281	-0.880598	-0.826663	0.304112	4.8e-07	0.00797882	0.000155905	0.000913973	0.336538
NXPE3	chr19:56622134-56663768	blue	-0.847444	0.000500793	0.88785	-0.843622	-0.809078	-0.703441	0.135366	0.000115421	0.000562928	0.0014358	0.0106951	0.674878
OCLN	chr14:93222615-93260407	blue	-0.928481	1.31e-05	0.941615	-0.647665	-0.922302	-0.683826	0.295106	4.84e-06	0.0227756	1.96e-05	0.0141981	0.35175
OLFM1	chr25:37519940-37558211	blue	-0.843719	0.00056128	0.863874	-0.686977	-0.854416	-0.830761	0.195003	0.000291605	0.0135852	0.000401258	0.000816878	0.543623
OLFM2	chr7:51709711-51768067	blue	-0.89515	8.35e-05	0.902916	-0.811313	-0.869211	-0.75659	0.285617	5.76e-05	0.00135914	0.000240997	0.00439675	0.368169
OPTN	chr29:22749649-22781449	blue	0.924853	1.66e-05	-0.929874	0.724193	0.896538	0.827187	-0.246055	1.19e-05	0.00773545	7.83e-05	0.000901087	0.440767
OSBP2	chr8:8194192-8462928	blue	-0.83854	0.000654604	0.798874	-0.477408	-0.660449	-0.694195	0.53709	0.00182887	0.116521	0.0194017	0.012255	0.0717557
OSBPL5	chr12:35329185-35367423	blue	-0.911106	3.76e-05	0.939261	-0.703576	-0.905449	-0.694454	0.278547	5.88e-06	0.0106735	5.07e-05	0.0122091	0.380657
OSR1	chr15:76980574-76987547	blue	0.663872	0.0185641	-0.645467	0.226344	0.589122	0.595143	-0.0542977	0.023396	0.479318	0.0438399	0.0412051	0.866901
OVOL1	chr12:29600450-29609944	blue	0.666192	0.0180117	-0.669564	0.507422	0.653194	0.725326	0.14285	0.0172303	0.0921894	0.021268	0.0075938	0.657846
P3H2	chr19:29886161-30038918	blue	0.702172	0.0109	-0.740996	0.438226	0.674715	0.472353	-0.104445	0.00582786	0.15417	0.0160852	0.120997	0.746669
P4HA1	chr1:61275332-61335946	blue	0.598828	0.0396487	-0.689976	0.581894	0.7467	0.300197	-0.119605	0.0130202	0.0471578	0.00526892	0.343106	0.711201
PACSIN3	chr12:11685622-11690380	blue	-0.908042	4.43e-05	0.964889	-0.833118	-0.921698	-0.634697	0.306562	3.96e-07	0.000764739	2.03e-05	0.0266148	0.33246
PALD1	chr1:58996340-59092182	blue	-0.895005	8.41e-05	0.90036	-0.567115	-0.794241	-0.718638	0.249999	6.53e-05	0.0544864	0.00203238	0.00845859	0.433238
PAPSS2	chr1:41041724-41182864	blue	0.824271	0.000974632	-0.81281	0.535839	0.654349	0.688826	-0.253664	0.0013096	0.0725479	0.0209624	0.0132348	0.426297
PARP8	chr21:21387277-21551867	blue	0.967904	2.54e-07	-0.972898	0.743729	0.913288	0.852141	-0.341925	1.1e-07	0.0055547	3.33e-05	0.000431862	0.276662
PCDH12	chr14:34399386-34412327	blue	-0.765187	0.00373149	0.81769	-0.717865	-0.747045	-0.515595	0.430773	0.00115764	0.00856295	0.00523642	0.0862112	0.162112
PCDH18	chr2:93801518-93814610	blue	-0.795351	0.00198209	0.790087	-0.516388	-0.718643	-0.650883	-0.111558	0.00222915	0.0856457	0.00845791	0.0218889	0.729967
PCMTD1	chr9:32281922-32318341	blue	-0.918241	2.51e-05	0.904641	-0.469509	-0.886161	-0.724361	0.155176	5.28e-05	0.123564	0.000124013	0.00771427	0.63012
PCOLCE2	chr16:78287629-78353774	blue	-0.576852	0.049575	0.574812	-0.619809	-0.486164	-0.584882	0.13137	0.0505772	0.0315759	0.109029	0.0457654	0.68403
PCSK6	chr1:107345224-107525719	blue	-0.859905	0.00033432	0.873769	-0.726453	-0.851097	-0.828896	0.158459	0.000203445	0.00745484	0.000446507	0.000860022	0.622805
PDE4DIP	chr5:45847307-46009426	blue	-0.930479	1.14e-05	0.913723	-0.54126	-0.816908	-0.802589	0.377085	3.25e-05	0.0691587	0.00118102	0.00167725	0.226921
PDE8B	chr14:88291286-88504978	blue	0.904218	5.4e-05	-0.888742	0.659258	0.780113	0.842725	-0.279637	0.000111079	0.0196995	0.00276114	0.00057834	0.378717
PDGFD	chr7:14097965-14310603	blue	-0.732575	0.00673322	0.717304	-0.534622	-0.672945	-0.736179	0.0818197	0.00863951	0.0733242	0.0164721	0.00633364	0.800433
PDGFRB	chr14:27153272-27188685	blue	-0.878453	0.000169785	0.926196	-0.791104	-0.829958	-0.694037	0.1577	1.52e-05	0.00217968	0.00083524	0.012283	0.624494
PDXK	chr26:40282267-40310945	blue	-0.924799	1.67e-05	0.970021	-0.793399	-0.968017	-0.757334	0.199362	1.81e-07	0.00207111	2.5e-07	0.0043359	0.53447
PDZD2	chr21:33178265-33404861	blue	-0.79067	0.00220068	0.782378	-0.51712	-0.722174	-0.622778	0.105941	0.0026326	0.0851256	0.00799261	0.0305373	0.743147
PEAR1	chr5:38017677-38038934	blue	-0.897625	7.44e-05	0.92901	-0.808759	-0.890891	-0.725712	0.152932	1.26e-05	0.00144699	0.000101133	0.00754595	0.635136
PECAM1	chr11:15100588-15157223	blue	-0.810315	0.00139298	0.859723	-0.835088	-0.78862	-0.579628	0.207164	0.000336396	0.000723194	0.002302	0.0482338	0.518251
PELP1	chr11:50113828-50136124	blue	-0.951451	1.96e-06	0.956517	-0.714888	-0.859766	-0.798036	0.291116	1.14e-06	0.00897451	0.000335901	0.00186447	0.358606
PERP	chr10:84416716-84429322	blue	0.842655	0.000579547	-0.819099	0.455791	0.645105	0.787932	-0.224397	0.0011164	0.136447	0.0234993	0.0023368	0.483209
PFKFB2	chr5:3276912-3301743	blue	-0.896118	7.98e-05	0.881862	-0.631721	-0.887745	-0.813718	0.232891	0.000148156	0.0275579	0.000115941	0.0012802	0.466345
PGRMC1	chrX:98517395-98524909	blue	-0.797326	0.001895	0.867702	-0.744884	-0.874991	-0.447058	0.235937	0.000254552	0.00544224	0.000194202	0.145085	0.460366
PHACTR3	chr22:46869310-47113340	blue	-0.925556	1.59e-05	0.939911	-0.662041	-0.924351	-0.696464	0.273456	5.57e-06	0.0190087	1.72e-05	0.0118576	0.389781
PHKA1	chrX:57210332-57318885	blue	-0.908191	4.4e-05	0.931183	-0.705598	-0.947243	-0.672806	0.410334	1.08e-05	0.0103536	2.94e-06	0.0165027	0.185205
PHLDA2	chr12:35120940-35122493	blue	-0.890591	0.000102477	0.932289	-0.734082	-0.899549	-0.572874	0.299261	1e-05	0.00656388	6.79e-05	0.051542	0.344686
PHTF2	chr4:2978593-3069804	blue	0.879245	0.000164555	-0.940263	0.765827	0.907653	0.645706	-0.018495	5.42e-06	0.00368522	4.52e-05	0.0233281	0.954506
PHYH	chr29:22540933-22563145	blue	0.937225	6.91e-06	-0.926253	0.639697	0.833824	0.810449	-0.171234	1.52e-05	0.025083	0.000749651	0.00138839	0.594649
PI3	chr22:35155085-35157165	blue	0.884246	0.000134354	-0.884534	0.704016	0.846459	0.79545	-0.409236	0.000132759	0.0106034	0.000516272	0.00197768	0.1865
PIM3	chr28:46555692-46613006	blue	-0.849794	0.00046532	0.89709	-0.83715	-0.864816	-0.683823	0.113942	7.63e-05	0.000681586	0.000282123	0.0141985	0.724393
PINX1	chr2:59179463-59271454	blue	0.842552	0.000581347	-0.841379	0.488463	0.864919	0.75951	-0.239366	0.000602062	0.107117	0.000281098	0.00416151	0.453679
PIP4K2A	chr29:14607724-14770433	blue	0.93379	8.96e-06	-0.930872	0.689505	0.906383	0.849576	-0.342331	1.11e-05	0.0131077	4.83e-05	0.000468525	0.276055
PKD1	chr13:41880496-41926116	blue	-0.796996	0.00190937	0.812474	-0.669387	-0.706189	-0.63972	0.0950197	0.00132057	0.0172708	0.0102615	0.0250762	0.768955
PKD2	chr3:51165775-51219805	blue	-0.699518	0.0113378	0.699514	-0.622091	-0.677027	-0.406297	0.179015	0.0113384	0.0307753	0.0155898	0.189995	0.577744
PLA2G10	chr13:31556512-31568947	blue	-0.906113	4.9e-05	0.924718	-0.647995	-0.911256	-0.679751	0.340361	1.68e-05	0.0226834	3.73e-05	0.0150207	0.279009
PLCB2	chr1:149676069-149694944	blue	0.932136	1.01e-05	-0.964386	0.764171	0.975874	0.726884	-0.20029	4.25e-07	0.00380585	6.18e-08	0.00740225	0.53253
PLD1	chr19:14171826-14371869	blue	-0.936914	7.07e-06	0.968035	-0.705132	-0.955364	-0.687912	0.185114	2.49e-07	0.0104267	1.29e-06	0.013407	0.56463
PLEKHH1	chr24:13725792-13766052	blue	-0.807222	0.00150195	0.874102	-0.806099	-0.827547	-0.481011	0.285756	0.000200895	0.00154306	0.000892303	0.113399	0.367926
PLXNA1	chr16:1057934-1104441	blue	-0.894856	8.46e-05	0.910075	-0.72804	-0.863564	-0.731082	0.0712319	3.98e-05	0.00726252	0.000294775	0.00690418	0.825883
POR	chr13:10830402-10914166	blue	-0.898091	7.28e-05	0.94095	-0.773177	-0.934525	-0.679468	0.216757	5.12e-06	0.00318451	8.48e-06	0.0150791	0.49861
POT1	chr4:80644687-80768487	blue	0.80571	0.00155754	-0.865071	0.838042	0.765686	0.488032	-0.240642	0.000279592	0.000664168	0.0036954	0.107474	0.451202
PPIH	chr2:15806542-15816744	blue	0.821836	0.00103952	-0.869836	0.560876	0.831156	0.621094	-0.123465	0.000235551	0.057806	0.00080796	0.0311233	0.702251
PPL	chr13:39348888-39390917	blue	0.9325	9.85e-06	-0.917039	0.601403	0.860392	0.804214	-0.0855472	2.69e-05	0.0385867	0.000328833	0.00161406	0.791515
PPP1R10	chr20:30564050-30580540	blue	-0.772021	0.00325964	0.803174	-0.564597	-0.767645	-0.680257	0.182378	0.00165431	0.0558097	0.00355618	0.0149167	0.570498
PPP1R13L	chr10:16126591-16135890	blue	0.950467	2.16e-06	-0.936615	0.693872	0.847112	0.88102	-0.476192	7.24e-06	0.0123124	0.000505956	0.000153282	0.117587
PPP1R17	chr4:62247357-62264634	blue	-0.764009	0.00381782	0.757604	-0.425673	-0.70735	-0.675002	0.180474	0.00431392	0.167694	0.0100822	0.016023	0.574595
PPP1R26	chr25:37813293-37816926	blue	-0.822595	0.00101896	0.842268	-0.826215	-0.793267	-0.690548	0.224729	0.000586311	0.000925106	0.00207726	0.0129144	0.482545
PPP1R9B	chr11:25941354-25956864	blue	0.780247	0.0027534	-0.851889	0.64879	0.875784	0.537488	-0.16004	0.000435363	0.0224629	0.000188384	0.071505	0.619295
PPP2R2B	chr14:30072754-30509197	blue	0.93335	9.26e-06	-0.939101	0.68015	0.910983	0.8053	-0.235549	5.95e-06	0.0149385	3.78e-05	0.00157286	0.461127
PPP5C	chr10:16886852-16908766	blue	-0.933056	9.46e-06	0.943415	-0.63051	-0.897556	-0.809211	0.251783	4.15e-06	0.0279484	7.47e-05	0.00143115	0.429853
PRAG1	chr27:16167500-16211574	blue	0.942632	4.44e-06	-0.967255	0.725352	0.957029	0.754894	-0.128334	2.81e-07	0.00759057	1.07e-06	0.00453789	0.691011
PRIMPOL	chr27:25410850-25449796	blue	0.865327	0.000277074	-0.879328	0.584437	0.916641	0.61108	-0.197292	0.000164013	0.0459711	2.75e-05	0.0347757	0.538808
PRKCD	chr16:36125533-36150637	blue	0.921779	2.02e-05	-0.964675	0.726807	0.95864	0.69498	-0.0554732	4.08e-07	0.00741166	8.89e-07	0.0121164	0.864042
PRKD1	chr1:169301324-169587595	blue	-0.946195	3.24e-06	0.960505	-0.673107	-0.889799	-0.781517	0.291621	7.08e-07	0.0164365	0.000106094	0.00268092	0.357734
PRRG3	chrX:124518891-124525012	blue	-0.805163	0.00157801	0.777361	-0.641426	-0.700515	-0.701391	0.421528	0.00292363	0.0245685	0.0111719	0.0110275	0.172318
PRX	chr10:10957646-10967618	blue	-0.967077	2.88e-07	0.974425	-0.708237	-0.891712	-0.792629	0.357497	8.26e-08	0.00994676	9.75e-05	0.00210707	0.253921
PSCA	chr9:83646907-83649190	blue	0.887462	0.000117356	-0.863256	0.444078	0.799306	0.777158	-0.0893798	0.000297957	0.148111	0.00181068	0.00293589	0.782368
PSD4	chr15:16732832-16766511	blue	-0.905253	5.12e-05	0.935664	-0.752812	-0.947912	-0.703703	0.226032	7.79e-06	0.00471588	2.77e-06	0.0106533	0.479941
PTCH1	chr23:1688157-1757493	blue	-0.830953	0.000812535	0.810711	-0.561615	-0.787775	-0.864474	0.0827407	0.00137948	0.0574057	0.00234481	0.000285534	0.798228
PTGER4	chr21:26144994-26156266	blue	0.876271	0.000184876	-0.86125	0.570177	0.740225	0.79459	-0.318549	0.000319331	0.0529063	0.00590673	0.00201646	0.312907
PTGFRN	chr5:48686140-48756249	blue	0.889697	0.00010657	-0.922468	0.719229	0.918039	0.802274	-0.0655484	1.94e-05	0.00837934	2.54e-05	0.00168972	0.83961
PTGS2	chr5:20490126-20497264	blue	-0.937995	6.5e-06	0.964856	-0.669541	-0.910491	-0.687662	0.261648	3.98e-07	0.0172356	3.89e-05	0.0134544	0.411371
PTHLH	chr6:54085770-54206783	blue	0.958571	8.96e-07	-0.970735	0.716188	0.94729	0.818129	-0.307379	1.61e-07	0.00879302	2.93e-06	0.00114467	0.331107
PTPRM	chr8:35576747-36348838	blue	-0.910098	3.97e-05	0.898529	-0.625802	-0.810286	-0.774682	0.259436	7.13e-05	0.0295053	0.00139398	0.00308868	0.415479
PUDP	chrX:4531886-4628663	blue	-0.873484	0.000205652	0.930152	-0.759165	-0.900519	-0.556188	0.280869	1.16e-05	0.00418877	6.48e-05	0.0603914	0.37653
PXYLP1	chr16:76986343-77052422	blue	-0.886947	0.000119955	0.9295	-0.726695	-0.925329	-0.5944	0.28127	1.22e-05	0.00742524	1.61e-05	0.0415241	0.37582
QPCT	chr15:61308699-61335874	blue	-0.790909	0.0021891	0.844817	-0.632463	-0.764402	-0.43877	0.263447	0.000542881	0.0273205	0.00378885	0.1536	0.408043
RAB11A	chr1:127722575-127844101	blue	0.892444	9.44e-05	-0.89419	0.643803	0.783212	0.8306	-0.291404	8.72e-05	0.0238739	0.00258646	0.000820531	0.358108
RAB11FIP1	chr27:7770738-7802602	blue	-0.875214	0.000192553	0.920181	-0.822335	-0.899894	-0.637438	0.304131	2.23e-05	0.00102598	6.68e-05	0.025767	0.336505
RAB8B	chr1:130110672-130177794	blue	0.921357	2.07e-05	-0.957687	0.841026	0.925746	0.716879	-0.358064	9.95e-07	0.000608422	1.57e-05	0.00869767	0.253114
RAI2	chrX:13804295-13806277	blue	-0.601776	0.0384343	0.588964	-0.622323	-0.651117	-0.600552	0.223459	0.0439105	0.0306947	0.0218254	0.0389354	0.485087
RAMP2	chr11:20384733-20387211	blue	-0.891925	9.66e-05	0.889593	-0.730085	-0.824099	-0.74499	0.244925	0.000107051	0.00702013	0.000979127	0.00543201	0.442935
RAPGEF3	chr6:66289755-66311300	blue	-0.961181	6.5e-07	0.937171	-0.661571	-0.839959	-0.884941	0.33301	6.93e-06	0.0191242	0.000627914	0.000130524	0.290188
RASL11B	chr3:81073443-81078837	blue	-0.771973	0.00326274	0.818073	-0.854034	-0.686098	-0.587978	0.218503	0.0011463	0.000406278	0.0137541	0.0443537	0.49507
RASSF3	chr6:81563553-81626408	blue	-0.916479	2.78e-05	0.953226	-0.804559	-0.904412	-0.648468	0.245353	1.63e-06	0.00160089	5.34e-05	0.022552	0.442114
RBMS2	chr6:74972554-75050469	blue	-0.72341	0.00783447	0.762397	-0.777016	-0.719807	-0.632052	0.102364	0.00393839	0.00294449	0.0083023	0.0274518	0.751575
RCAN2	chr20:45707247-45921028	blue	-0.754276	0.00459017	0.783414	-0.756426	-0.7012	-0.564207	0.0147895	0.00257539	0.00441027	0.0110588	0.0560166	0.963615
RDH11	chr24:13848830-13865009	blue	-0.886961	0.000119884	0.899326	-0.647702	-0.802127	-0.648255	0.429367	6.86e-05	0.0227654	0.00169559	0.0226113	0.163639
RET	chr1:71599094-71651828	blue	0.891944	9.65e-05	-0.893626	0.663032	0.899196	0.719018	-0.225872	8.95e-05	0.018767	6.91e-05	0.00840747	0.480259
RGCC	chr17:28561070-28573310	blue	-0.933789	8.96e-06	0.950707	-0.760225	-0.944899	-0.778288	0.145508	2.11e-06	0.00410533	3.65e-06	0.00286812	0.651832
RGS19	chr22:50744076-50749788	blue	0.747639	0.00518086	-0.812011	0.652179	0.85141	0.419566	-0.26152	0.00133586	0.0215391	0.000442083	0.174535	0.411609
RHOBTB2	chr2:52034531-52062123	blue	-0.859386	0.000340257	0.898051	-0.792548	-0.783284	-0.634697	0.489352	7.29e-05	0.00211088	0.0025825	0.0266147	0.106383
RIN1	chr12:30044358-30050797	blue	0.909086	4.19e-05	-0.898138	0.52864	0.934664	0.778713	-0.208028	7.26e-05	0.0772229	8.4e-06	0.00284288	0.516468
RMDN3	chr1:149299855-149315078	blue	-0.919972	2.26e-05	0.963461	-0.812244	-0.966884	-0.722553	0.313746	4.82e-07	0.00132816	2.97e-07	0.00794384	0.320664
ROBO4	chr7:34416548-34444501	blue	-0.943834	4e-06	0.947015	-0.711499	-0.873621	-0.794113	0.219776	3.01e-06	0.00946062	0.000204587	0.0020382	0.492497
RPH3AL	chr11:45216149-45306415	blue	-0.915259	2.98e-05	0.93017	-0.636104	-0.855678	-0.718498	0.315314	1.16e-05	0.026177	0.000385021	0.00847739	0.31812
RPS6KA5	chr24:34260991-34424785	blue	-0.979941	2.47e-08	0.966041	-0.608195	-0.927249	-0.84367	0.212128	3.36e-07	0.035882	1.42e-05	0.000562101	0.508046
RTL5	chrX:56842596-56844294	blue	-0.886221	0.000123702	0.947192	-0.791592	-0.91671	-0.564755	0.223944	2.96e-06	0.00215623	2.74e-05	0.0557258	0.484116
RTL6	chr28:41775496-41776216	blue	-0.919147	2.37e-05	0.955394	-0.842801	-0.92556	-0.732428	0.298935	1.29e-06	0.000577017	1.59e-05	0.00674985	0.345238
RUSC2	chr25:868473-881443	blue	-0.935472	7.9e-06	0.964238	-0.796158	-0.908579	-0.745241	0.203607	4.34e-07	0.00194614	4.31e-05	0.00540779	0.525619
S100A12	chr5:40767512-40768635	blue	0.960099	7.45e-07	-0.971163	0.712854	0.928052	0.750858	-0.318093	1.5e-07	0.00926392	1.34e-05	0.00488763	0.31364
S100A16	chr5:40534168-40536456	blue	0.925625	1.58e-05	-0.922982	0.575617	0.90196	0.787639	-0.25297	1.87e-05	0.0501796	6.04e-05	0.00235178	0.427608
S1PR3	chr23:53100173-53101310	blue	-0.964001	4.48e-07	0.979455	-0.750369	-0.92657	-0.817911	0.342398	2.79e-08	0.00493134	1.48e-05	0.00115109	0.275955
SALL4	chr22:40447476-40463941	blue	-0.952362	1.78e-06	0.950152	-0.670148	-0.870584	-0.760729	0.287705	2.23e-06	0.0170975	0.000229159	0.00406616	0.364522
SASH1	chr31:18102862-18401387	blue	-0.741418	0.005785	0.748242	-0.376748	-0.676908	-0.498089	-0.132707	0.00512502	0.227371	0.0156149	0.0993501	0.680964
SATB2	chr18:74377560-74555782	blue	-0.874205	0.000200111	0.876495	-0.618108	-0.832574	-0.773807	0.376161	0.000183278	0.0321821	0.000776543	0.00314415	0.228154
SCMH1	chr2:17117090-17265965	blue	-0.861939	0.000311858	0.884819	-0.833032	-0.88187	-0.794032	0.222102	0.000131192	0.000766598	0.000148106	0.00204193	0.487812
SCPEP1	chr11:31721311-31747587	blue	-0.845926	0.000524789	0.916935	-0.781713	-0.921481	-0.516465	0.143648	2.71e-05	0.00266985	2.06e-05	0.0855904	0.656038
SDC2	chr9:44523061-44631793	blue	-0.532063	0.074975	0.538276	-0.610766	-0.496905	-0.493548	0.0835251	0.0710103	0.0348947	0.100285	0.102965	0.79635
SEMA3G	chr16:36791741-36802141	blue	-0.873408	0.000206247	0.929982	-0.882881	-0.897201	-0.642796	0.33328	1.18e-05	0.000142127	7.59e-05	0.0241663	0.289773
SEMA6A	chr14:55530818-55592218	blue	-0.835383	0.000717115	0.849217	-0.617567	-0.819127	-0.776577	0.150935	0.000473843	0.0323765	0.00111557	0.00297123	0.639611
SEMA6D	chr1:143484932-143857061	blue	-0.912046	3.57e-05	0.936941	-0.669022	-0.902801	-0.603677	0.277687	7.06e-06	0.0173542	5.79e-05	0.0376655	0.38219
SERINC3	chr22:34604140-34621034	blue	-0.72928	0.0071148	0.737985	-0.721817	-0.740792	-0.72885	0.0690268	0.0061403	0.00803876	0.00584865	0.00716579	0.831204
SERPINB2	chr8:83736249-83747726	blue	0.969593	1.95e-07	-0.967458	0.695925	0.955934	0.79886	-0.319617	2.72e-07	0.011951	1.22e-06	0.00182946	0.311197
SERPINB8	chr8:83802605-83818691	blue	0.932299	9.99e-06	-0.928567	0.551217	0.83487	0.800889	-0.191434	1.3e-05	0.0632202	0.000727697	0.00174538	0.551166
SERPINB9	chr20:3630019-3639011	blue	-0.809705	0.00141397	0.885873	-0.758247	-0.890025	-0.487539	0.220211	0.000125531	0.00426201	0.000105051	0.107882	0.491619
SH3BGRL3	chr2:29304784-29306346	blue	0.945483	3.46e-06	-0.985853	0.796852	0.957634	0.739625	-0.320814	4.36e-09	0.00191566	1e-06	0.00596864	0.309286
SH3GL2	chr23:36756578-36951703	blue	-0.92639	1.5e-05	0.942459	-0.654148	-0.90519	-0.665342	0.323296	4.51e-06	0.0210154	5.14e-05	0.0182126	0.305345
SH3GLB2	chr25:32724986-32742336	blue	-0.788134	0.00232654	0.80968	-0.580474	-0.858091	-0.636972	0.281404	0.00141482	0.0478299	0.000355397	0.0259097	0.375583
SHROOM1	chr14:42075532-42081293	blue	0.798273	0.00185431	-0.773673	0.438269	0.596914	0.742955	0.0274559	0.00315267	0.154125	0.040452	0.00563109	0.932501
SHROOM2	chrX:6869025-6996581	blue	-0.945255	3.53e-06	0.940477	-0.620906	-0.852566	-0.850455	0.23695	5.32e-06	0.0311891	0.00042602	0.000455692	0.458386
SHROOM4	chrX:41977193-42182276	blue	-0.917184	2.67e-05	0.9035	-0.632629	-0.841154	-0.843312	0.314961	5.59e-05	0.0272678	0.000606109	0.000568216	0.318692
SLC13A4	chr4:89943799-89985178	blue	-0.93069	1.12e-05	0.960167	-0.771888	-0.949307	-0.734919	0.337948	7.39e-07	0.00326833	2.42e-06	0.00647127	0.28265
SLC14A1	chr8:68228428-68282220	blue	-0.965253	3.76e-07	0.97542	-0.694629	-0.955393	-0.769416	0.26995	6.78e-08	0.0121783	1.29e-06	0.00343381	0.396129
SLC16A1	chr5:52128204-52312652	blue	0.827162	0.000901711	-0.810582	0.489242	0.838507	0.749917	-0.160138	0.00138387	0.106473	0.00065523	0.004972	0.619078
SLC17A3	chr20:24554169-24578149	blue	-0.827411	0.000895618	0.874812	-0.650471	-0.782662	-0.526306	0.196714	0.00019554	0.022001	0.00261682	0.0787819	0.540022
SLC17A5	chr10:28991530-29059780	blue	-0.915252	2.98e-05	0.955852	-0.737982	-0.966657	-0.674854	0.182754	1.23e-06	0.0061406	3.07e-07	0.0160551	0.56969
SLC17A9	chr22:49764212-49781811	blue	0.887173	0.000118807	-0.89234	0.569762	0.925837	0.711038	-0.303602	9.48e-05	0.053119	1.56e-05	0.00952827	0.337389
SLC22A3	chr31:8034302-8129003	blue	0.67967	0.0150373	-0.726231	0.562407	0.755324	0.421314	-0.377932	0.00748203	0.0569789	0.00450181	0.17256	0.225795
SLC25A13	chr4:39469285-39663998	blue	-0.918193	2.51e-05	0.954393	-0.739774	-0.938607	-0.659752	0.289235	1.44e-06	0.00595321	6.19e-06	0.0195757	0.361861
SLC25A17	chr28:38485858-38523322	blue	-0.857174	0.000366435	0.930479	-0.77803	-0.910118	-0.550415	0.198255	1.14e-05	0.00288345	3.97e-05	0.063685	0.536788
SLC25A25	chr25:32011618-32042621	blue	-0.955287	1.31e-06	0.984377	-0.806855	-0.938862	-0.776682	0.317405	7.14e-09	0.0015153	6.07e-06	0.00296481	0.314746
SLC25A33	chr2:41828413-41863687	blue	-0.947918	2.76e-06	0.968916	-0.800318	-0.911111	-0.81846	0.285925	2.17e-07	0.00176871	3.76e-05	0.00113495	0.36763
SLC26A2	chr14:27298347-27304426	blue	-0.802822	0.00166807	0.802809	-0.363674	-0.773347	-0.52964	0.0806191	0.00166861	0.245212	0.00317357	0.0765615	0.803311
SLC27A1	chr21:3033427-3067448	blue	-0.86694	0.000261618	0.932158	-0.776853	-0.910343	-0.558122	0.200922	1.01e-05	0.00295442	3.92e-05	0.0593157	0.53121
SLC2A1	chr2:15587665-15615823	blue	-0.950371	2.18e-06	0.951652	-0.636244	-0.956115	-0.808782	0.192051	1.92e-06	0.0261337	1.19e-06	0.00144619	0.54986
SLC2A12	chr10:81158539-81215045	blue	-0.905019	5.18e-05	0.948966	-0.750368	-0.960307	-0.65121	0.105087	2.5e-06	0.00493144	7.26e-07	0.0218003	0.745158
SLC30A2	chr2:29481663-29489369	blue	-0.907303	4.61e-05	0.943166	-0.70055	-0.936001	-0.611096	0.248533	4.24e-06	0.011166	7.59e-06	0.0347693	0.436029
SLC30A3	chr15:69990658-69998183	blue	-0.798287	0.00185373	0.837973	-0.607418	-0.839658	-0.478979	0.305475	0.000665503	0.0361847	0.000633515	0.115152	0.334267
SLC36A4	chr7:55871487-55922179	blue	0.721622	0.00806406	-0.827996	0.857911	0.714308	0.427847	-0.262437	0.000881457	0.000357547	0.00905637	0.1653	0.40991
SLC37A2	chr7:34554258-34578895	blue	-0.864594	0.00028433	0.933398	-0.822637	-0.886038	-0.539301	0.222967	9.22e-06	0.00101782	0.00012466	0.0703703	0.486075
SLC49A3	chr3:121209525-121228316	blue	-0.909172	4.17e-05	0.967501	-0.816376	-0.911078	-0.681368	0.256389	2.7e-07	0.00119714	3.77e-05	0.0146901	0.421174
SLC50A1	chr5:39350720-39352757	blue	0.821017	0.00106209	-0.866631	0.577295	0.779842	0.695797	-0.158246	0.000264523	0.0493589	0.00277683	0.0119734	0.623279
SLC7A1	chr17:9042419-9062877	blue	-0.790626	0.00220283	0.817261	-0.59122	-0.77912	-0.6889	0.0471529	0.00117041	0.0429085	0.00281894	0.0132208	0.884303
SLC9A6	chrX:112151597-112214310	blue	-0.97122	1.48e-07	0.949772	-0.599683	-0.891394	-0.864119	0.314285	2.31e-06	0.0392941	9.89e-05	0.000289111	0.319789
SLCO2A1	chr16:71079016-71175120	blue	-0.834842	0.000728292	0.886136	-0.699607	-0.889223	-0.491959	0.280539	0.000124145	0.0113229	0.000108788	0.10425	0.377116
SLCO3A1	chr1:99065879-99353961	blue	-0.947091	2.99e-06	0.965297	-0.748375	-0.883641	-0.831239	0.316659	3.74e-07	0.00511272	0.000137755	0.000806091	0.315946
SLCO4C1	chr14:67793845-67855528	blue	-0.884431	0.000133328	0.880654	-0.633737	-0.864149	-0.790142	0.322009	0.000155555	0.0269165	0.000288811	0.00222644	0.307385
SLIT2	chr3:105295568-105439269	blue	-0.573419	0.0512692	0.58278	-0.584601	-0.60857	-0.535173	0.0268534	0.0467422	0.0458955	0.0357368	0.0729721	0.933979
SMPDL3A	chr10:71313730-71344668	blue	0.894737	8.51e-05	-0.922936	0.762656	0.839651	0.745845	-0.0840791	1.88e-05	0.00391882	0.000633647	0.00534996	0.795024
SNTA1	chr22:25178299-25202836	blue	-0.900352	6.53e-05	0.903933	-0.683703	-0.805145	-0.64384	0.351755	5.47e-05	0.0142223	0.00157869	0.023863	0.262175
SNX29	chr13:33289716-33730225	blue	-0.920195	2.23e-05	0.891609	-0.577455	-0.786481	-0.7923	0.118158	9.8e-05	0.0492813	0.00241152	0.00212257	0.714567
SNX3	chr10:59251619-59293512	blue	0.954703	1.39e-06	-0.96963	0.719739	0.892245	0.814396	-0.402955	1.93e-07	0.00831141	9.52e-05	0.00125862	0.194017
SNX31	chr9:48047144-48112846	blue	-0.964782	4.02e-07	0.958696	-0.649117	-0.877714	-0.786436	0.399301	8.83e-07	0.0223723	0.000174783	0.00241386	0.198475
SOAT1	chr5:14142351-14232165	blue	0.882432	0.000144759	-0.917812	0.773116	0.82765	0.777088	-0.338691	2.57e-05	0.00318844	0.000889821	0.00294016	0.281526
SORBS1	chr1:33740740-33896996	blue	-0.737858	0.00615379	0.76216	-0.718522	-0.745083	-0.591278	0.0646034	0.00395632	0.00847414	0.00542302	0.0428832	0.841896
SOWAHC	chr15:268400-299021	blue	0.719027	0.00840629	-0.730136	0.540794	0.610407	0.723412	0.127735	0.0070141	0.0694453	0.0350316	0.00783414	0.692392
SOX9	chr11:9224052-9229840	blue	0.913266	3.34e-05	-0.921127	0.699626	0.846117	0.867759	-0.407977	2.1e-05	0.0113198	0.000521724	0.000254025	0.187992
SP3	chr18:52772828-52831480	blue	0.856739	0.000371772	-0.926415	0.886526	0.840698	0.573475	-0.285285	1.5e-05	0.000122116	0.00061437	0.0512413	0.368749
SPARCL1	chr3:51631905-51673590	blue	-0.582907	0.0466827	0.626966	-0.711287	-0.65901	-0.452481	0.0192839	0.0291146	0.00949165	0.0197621	0.13968	0.952567
SPATA2	chr22:38971656-38980969	blue	-0.940832	5.17e-06	0.960435	-0.774974	-0.935893	-0.77181	0.256848	7.14e-07	0.0030704	7.65e-06	0.00327348	0.420313
SPATA2L	chr3:36796896-36800902	blue	-0.845473	0.000532134	0.86951	-0.77786	-0.81362	-0.688846	0.248309	0.000238377	0.00289364	0.00128336	0.013231	0.436456
SPINK5	chr14:29226055-29298009	blue	0.95159	1.93e-06	-0.951056	0.679963	0.901912	0.820388	-0.199077	2.04e-06	0.014977	6.05e-05	0.00107967	0.535067
SREBF1	chr11:60416455-60556580	blue	-0.897368	7.53e-05	0.947481	-0.832132	-0.90499	-0.71158	0.258568	2.88e-06	0.000786223	5.19e-05	0.00944872	0.417099
SSR4	chrX:126304636-126308533	blue	0.914717	3.07e-05	-0.921868	0.723836	0.875346	0.695156	-0.535935	2.01e-05	0.00778043	0.000191583	0.0120854	0.0724867
ST13	chr28:38528321-38555035	blue	-0.945546	3.44e-06	0.961191	-0.756805	-0.938556	-0.862656	0.315059	6.5e-07	0.00437904	6.22e-06	0.00030423	0.318534
ST3GAL4	chr7:36333244-36359063	blue	0.808735	0.00144784	-0.842072	0.62917	0.854504	0.620186	-0.225444	0.000589752	0.0283852	0.000400105	0.0314427	0.481116
ST6GALNAC2	chr11:5595575-5611261	blue	0.966884	2.97e-07	-0.97833	0.747717	0.954386	0.816626	-0.200447	3.63e-08	0.00517364	1.44e-06	0.00118955	0.532202
STC1	chr2:52762828-52775227	blue	-0.774004	0.00313158	0.765888	-0.324505	-0.695297	-0.695776	0.00420306	0.00368083	0.303434	0.0120608	0.011977	0.989657
STC2	chr14:7455797-7468332	blue	-0.71556	0.00888036	0.741566	-0.681822	-0.703453	-0.542615	0.253823	0.00577003	0.0145983	0.0106933	0.0683285	0.425999
SULT1B1	chr3:67033563-67055569	blue	-0.897495	7.49e-05	0.903333	-0.54327	-0.802526	-0.706932	0.170703	5.64e-05	0.0679299	0.00167973	0.0101464	0.595809
SUSD1	chr25:17164847-17345108	blue	0.697584	0.0116649	-0.74262	0.848952	0.662277	0.619464	-0.129834	0.00566435	0.000477794	0.018951	0.031698	0.687561
SVEP1	chr25:15950642-16269430	blue	-0.540456	0.069654	0.551863	-0.616652	-0.554772	-0.390435	0.269071	0.0628471	0.0327076	0.0611882	0.20955	0.39773
SVOPL	chr4:92205852-92277496	blue	0.873915	0.000202323	-0.865372	0.655586	0.790876	0.743601	-0.171877	0.000276637	0.0206389	0.0021907	0.00556733	0.593246
SWT1	chr5:19159023-19244558	blue	-0.815043	0.00123827	0.746755	-0.191808	-0.728551	-0.744815	0.251675	0.00526373	0.550373	0.00720128	0.00544889	0.430058
SYNM	chr1:105457036-105483662	blue	-0.517243	0.0850383	0.564021	-0.631636	-0.572163	-0.386823	0.0564829	0.0561157	0.0275851	0.0518992	0.214168	0.861589
SYT16	chr24:8912086-9182072	blue	-0.731722	0.00683043	0.767202	-0.45402	-0.757819	-0.525257	0.108864	0.00358733	0.138171	0.00429652	0.0794893	0.736281
TACC1	chr27:6988476-7131658	blue	-0.937216	6.91e-06	0.911224	-0.5798	-0.812906	-0.834902	0.0964589	3.74e-05	0.0481517	0.00130646	0.000727044	0.765541
TAF4B	chr8:50839089-51035055	blue	-0.916587	2.76e-05	0.895633	-0.491974	-0.906605	-0.801055	0.273401	8.17e-05	0.104239	4.78e-05	0.00173862	0.38988
TBX2	chr11:34998411-35007521	blue	-0.768913	0.00346825	0.794744	-0.725719	-0.693582	-0.620873	0.355784	0.00200944	0.0075451	0.012364	0.0312006	0.256367
TBX3	chr8:20648292-20659975	blue	-0.943994	3.95e-06	0.949298	-0.686191	-0.944566	-0.78676	0.362908	2.42e-06	0.0137361	3.75e-06	0.00239703	0.246283
TBX5	chr8:20834769-20876560	blue	-0.94882	2.54e-06	0.942738	-0.691632	-0.878031	-0.817046	0.28415	4.4e-06	0.0127158	0.000172623	0.00117687	0.370742
TDG	chr28:28502102-28514519	blue	0.898066	7.29e-05	-0.93759	0.714392	0.931406	0.633164	-0.349949	6.71e-06	0.0090444	1.07e-05	0.0270976	0.264803
TEK	chr23:44581743-44683826	blue	-0.870228	0.000232181	0.88835	-0.60748	-0.775049	-0.66001	0.207224	0.000112969	0.0361602	0.00306571	0.019511	0.518127
TFRC	chr19:36095869-36113676	blue	0.82458	0.000966621	-0.853663	0.841304	0.832951	0.763134	-0.237986	0.0004112	0.000603422	0.000768359	0.00388294	0.456364
TGFA	chr15:32982961-33083450	blue	0.944987	3.62e-06	-0.944543	0.687256	0.883779	0.794337	-0.12125	3.76e-06	0.0135318	0.000136977	0.00202796	0.707384
THBS4	chr14:85997795-86040941	blue	-0.953028	1.66e-06	0.939337	-0.631062	-0.876636	-0.831351	0.400086	5.84e-06	0.0277699	0.000182283	0.000803563	0.197512
THEMIS2	chr2:28100572-28115764	blue	0.983745	8.7e-09	-0.976479	0.714073	0.935185	0.874548	-0.303979	5.45e-08	0.0090896	8.07e-06	0.000197515	0.336759
THRB	chr16:60092666-60412698	blue	0.814376	0.00125924	-0.861117	0.669148	0.789502	0.730457	0.0726772	0.000320798	0.0173253	0.00225798	0.00697669	0.8224
TIAM2	chr31:12482072-12621798	blue	-0.909372	4.13e-05	0.939153	-0.689123	-0.927749	-0.674919	0.258942	5.93e-06	0.0131791	1.37e-05	0.0160409	0.416401
TLR5	chr30:10108181-10124790	blue	0.721544	0.00807428	-0.779454	0.65903	0.783054	0.384978	-0.279903	0.00279941	0.019757	0.00259519	0.21655	0.378244
TM4SF18	chr16:83641915-83668063	blue	-0.807742	0.00148318	0.865818	-0.574733	-0.790983	-0.561299	-0.000390623	0.000272294	0.0506158	0.00218552	0.0575767	0.999039
TM6SF1	chr1:92455473-92484031	blue	-0.822416	0.00102379	0.853749	-0.680419	-0.724129	-0.720111	-0.0180769	0.000410053	0.0148834	0.00774348	0.00826199	0.955533
TM7SF2	chr12:28897103-28901396	blue	-0.748145	0.00513393	0.830561	-0.845037	-0.741481	-0.4547	0.242006	0.000821414	0.000539257	0.00577869	0.137507	0.448562
TMC6	chr11:4382785-4398939	blue	0.905603	5.03e-05	-0.938128	0.840705	0.934235	0.758628	-0.270205	6.43e-06	0.000614244	8.67e-06	0.00423153	0.395667
TMCC3	chr28:20791769-21045866	blue	-0.963719	4.66e-07	0.968071	-0.663513	-0.918551	-0.789292	0.2038	2.48e-07	0.0186508	2.46e-05	0.00226843	0.525217
TMEM117	chr6:63231900-63662996	blue	0.850965	0.00044838	-0.841231	0.523241	0.70872	0.836098	-0.243384	0.000604722	0.0808614	0.00987374	0.000702575	0.445901
TMEM131L	chr2:80377506-80528819	blue	0.726745	0.00741922	-0.795778	0.628867	0.799211	0.529112	0.0744029	0.00196304	0.0284849	0.00181468	0.0769106	0.818244
TMEM154	chr2:81208376-81237699	blue	0.936627	7.23e-06	-0.976452	0.751708	0.956184	0.719712	-0.116706	5.48e-08	0.00481239	1.18e-06	0.00831488	0.717947
TMEM45A	chr19:57574292-57591658	blue	0.832702	0.000773757	-0.822452	0.47658	0.787139	0.680896	-0.242125	0.00102282	0.117247	0.00237744	0.0147861	0.448331
TMEM59	chr2:5441639-5462979	blue	-0.904674	5.27e-05	0.957077	-0.786265	-0.970674	-0.645121	0.230225	1.07e-06	0.00242279	1.63e-07	0.0234949	0.471608
TMEM60	chr4:3102126-3102528	blue	0.871847	0.000218677	-0.83903	0.422897	0.795869	0.83491	-0.064267	0.000645304	0.170783	0.00195896	0.000726883	0.842711
TMEM86A	chr7:89065963-89086240	blue	-0.819842	0.0010951	0.876255	-0.692215	-0.883416	-0.461908	0.245336	0.000184993	0.0126098	0.000139038	0.130599	0.442147
TMTC1	chr6:55418776-55670869	blue	-0.827681	0.000889058	0.865541	-0.733755	-0.735056	-0.604294	0.227312	0.000274983	0.00660034	0.00645615	0.0374183	0.47739
TNC	chr25:20120231-20254707	blue	0.867576	0.000255704	-0.930019	0.736616	0.896356	0.73932	-0.113183	1.17e-05	0.00628647	7.9e-05	0.00600024	0.726167
TNFAIP8	chr14:53140550-53154000	blue	0.937578	6.72e-06	-0.958957	0.783213	0.933235	0.767366	-0.355348	8.56e-07	0.00258643	9.33e-06	0.0035758	0.256991
TNS1	chr6:7385921-7599949	blue	-0.846671	0.000512905	0.891755	-0.833545	-0.819395	-0.646894	0.156768	9.73e-05	0.0007556	0.00110788	0.0229919	0.626569
TNS2	chr6:70982182-71000579	blue	-0.883248	0.000140005	0.904877	-0.819831	-0.875284	-0.772964	0.218313	5.22e-05	0.00109541	0.000192034	0.00319825	0.495455
TOB2	chr28:39038496-39039534	blue	-0.925352	1.61e-05	0.899316	-0.625231	-0.773255	-0.840455	0.285245	6.87e-05	0.0296982	0.0031795	0.000618803	0.368819
TP63	chr19:29604838-29829835	blue	-0.962252	5.67e-07	0.968406	-0.668467	-0.949142	-0.758879	0.290761	2.35e-07	0.0174816	2.46e-06	0.00421147	0.359219
TRAPPC9	chr9:81123225-81732292	blue	-0.906458	4.81e-05	0.944211	-0.708571	-0.932205	-0.684591	0.236491	3.87e-06	0.00989622	1.01e-05	0.0140473	0.459282
TRDMT1	chr29:19313174-19365607	blue	0.889042	0.000109645	-0.904003	0.56442	0.905476	0.729651	0.0399699	5.45e-05	0.0559035	5.06e-05	0.00707107	0.901846
TRERF1	chr20:42340255-42454678	blue	0.906219	4.87e-05	-0.948764	0.779763	0.923169	0.650696	-0.183081	2.55e-06	0.00278142	1.85e-05	0.0219398	0.568988
TRIB2	chr15:82371394-82395158	blue	-0.793577	0.00206289	0.78734	-0.647268	-0.797959	-0.863151	0.136776	0.00236706	0.0228868	0.00186774	0.000299054	0.671658
TRIM29	chr7:28359359-28385679	blue	0.939433	5.8e-06	-0.963862	0.770865	0.91283	0.840806	-0.187108	4.57e-07	0.00333606	3.42e-05	0.000612404	0.560367
TRIM36	chr14:56718407-56766898	blue	-0.832698	0.000773847	0.89242	-0.699219	-0.86837	-0.534587	0.111741	9.45e-05	0.0113878	0.00024848	0.0733468	0.729538
TRIM55	chr9:19606571-19650813	blue	-0.882142	0.000146481	0.91417	-0.726517	-0.87864	-0.586697	0.453974	3.17e-05	0.0074471	0.000168541	0.0449343	0.138216
TRIML2	chr27:22662473-22678059	blue	0.725132	0.00761793	-0.702678	0.635543	0.635955	0.757791	-0.7101	0.010818	0.026351	0.026223	0.00429879	0.00966693
TRPM6	chr23:17137718-17280344	blue	-0.796986	0.00190982	0.818677	-0.517416	-0.7805	-0.629836	0.348336	0.00112862	0.084916	0.00273887	0.0281678	0.267162
TRPV4	chr8:13599423-13630336	blue	-0.885206	0.000129091	0.913344	-0.764006	-0.822883	-0.769807	0.364575	3.32e-05	0.00381808	0.00101124	0.00340721	0.243957
TSC22D3	chrX:89185784-89244846	blue	-0.95235	1.79e-06	0.947395	-0.716225	-0.90018	-0.880379	0.216509	2.9e-06	0.00878796	6.59e-05	0.000157282	0.499112
TSPAN8	chr6:86762117-86792074	blue	-0.727578	0.00731806	0.749742	-0.734298	-0.74963	-0.57854	0.414599	0.0049879	0.00653992	0.00499798	0.0487564	0.180226
TTC19	chr11:58530095-58556818	blue	-0.847747	0.000496095	0.864045	-0.714818	-0.827016	-0.790207	0.29361	0.000289861	0.00898424	0.000905275	0.00222329	0.354313
TTC7B	chr24:33973257-34218450	blue	-0.968445	2.34e-07	0.980559	-0.728875	-0.935789	-0.779069	0.275116	2.12e-08	0.00716273	7.71e-06	0.00282191	0.386794
TUBE1	chr10:62496515-62516521	blue	-0.966401	3.19e-07	0.961336	-0.653572	-0.913531	-0.823213	0.322013	6.38e-07	0.0211675	3.29e-05	0.00100243	0.307378
TULP1	chr20:36473850-36486023	blue	-0.442381	0.149851	0.463913	-0.457951	-0.474208	-0.320679	-0.133146	0.128719	0.134363	0.119342	0.309501	0.679959
TXN	chr25:15838934-15853726	blue	0.947425	2.9e-06	-0.93696	0.598456	0.873769	0.871569	-0.140906	7.05e-06	0.0398041	0.000203447	0.000220953	0.662257
TYRO3	chr1:148648904-148664474	blue	-0.874592	0.000197189	0.924352	-0.748427	-0.924391	-0.563193	0.250865	1.72e-05	0.00510795	1.71e-05	0.0565572	0.431593
UACA	chr1:123499091-123579379	blue	-0.853385	0.000414911	0.856846	-0.542906	-0.792633	-0.620478	0.151063	0.000370457	0.0681512	0.00210688	0.0313394	0.639325
UNC93A	chr31:2879235-2909220	blue	-0.888111	0.000114137	0.935326	-0.779572	-0.897543	-0.575744	0.344811	7.99e-06	0.00279249	7.47e-05	0.0501175	0.272362
UPP1	chr4:18111153-18123848	blue	0.950939	2.06e-06	-0.947715	0.672299	0.934121	0.811467	-0.101938	2.82e-06	0.016615	8.74e-06	0.00135399	0.75258
UQCR10	chr8:9361561-9363575	blue	0.921214	2.09e-05	-0.919139	0.560791	0.855114	0.864392	-0.147113	2.37e-05	0.0578521	0.000392213	0.000286359	0.648211
USP10	chr3:32563293-32633482	blue	-0.860592	0.000326603	0.918416	-0.765619	-0.895654	-0.716728	0.138997	2.48e-05	0.00370025	8.16e-05	0.00871851	0.666597
USP22	chr11:61255250-61292894	blue	-0.979595	2.69e-08	0.962567	-0.628072	-0.909329	-0.828997	0.336199	5.44e-07	0.0287471	4.14e-05	0.000857638	0.285308
USP27X	chrX:41358406-41359723	blue	-0.969278	2.05e-07	0.976484	-0.673748	-0.914031	-0.749849	0.328629	5.44e-08	0.0162957	3.2e-05	0.00497818	0.29697
VDR	chr6:66389097-66423185	blue	-0.897291	7.56e-05	0.897352	-0.744246	-0.835224	-0.811218	0.384924	7.54e-05	0.00550419	0.000720387	0.00136234	0.21662
VEGFA	chr20:43590762-43604805	blue	-0.888828	0.000110665	0.90485	-0.534759	-0.892142	-0.72044	0.0912877	5.23e-05	0.0732364	9.57e-05	0.00821865	0.777824
VLDLR	chr23:23784756-23813956	blue	-0.943753	4.03e-06	0.942452	-0.568922	-0.914571	-0.771788	0.275223	4.51e-06	0.0535498	3.1e-05	0.00327489	0.386601
VNN1	chr10:80051569-80065348	blue	-0.869255	0.000240607	0.895958	-0.669262	-0.920755	-0.565757	0.275054	8.04e-05	0.0172992	2.15e-05	0.0551973	0.386905
VWCE	chr12:24848808-24883914	blue	-0.853608	0.000411928	0.883568	-0.606797	-0.75416	-0.762784	0.0653059	0.000138172	0.0364274	0.00460005	0.00390916	0.840197
WDR72	chr1:138034512-138240963	blue	-0.773344	0.00317379	0.782178	-0.408783	-0.74947	-0.503	0.276216	0.0026438	0.187036	0.00501251	0.0955373	0.38482
WHRN	chr25:19633321-19719206	blue	-0.743523	0.005575	0.721711	-0.472649	-0.715903	-0.591277	0.300378	0.00805259	0.120732	0.00883254	0.0428834	0.3428
WNT7A	chr16:4145856-4269221	blue	-0.832189	0.000784976	0.771942	-0.406555	-0.643768	-0.805976	0.47039	0.00326481	0.189686	0.0238839	0.00154763	0.122766
WTIP	chr10:5659448-5683008	blue	-0.934992	8.19e-06	0.925068	-0.642745	-0.845905	-0.821065	0.215093	1.64e-05	0.0241812	0.000525137	0.00106076	0.501993
WWC1	chr14:11695413-11852281	blue	-0.805603	0.00156152	0.868858	-0.769648	-0.904438	-0.468561	0.251415	0.000244112	0.00341801	5.34e-05	0.124428	0.430549
WWC2	chr27:26503721-26757042	blue	-0.877501	0.000176247	0.855054	-0.385064	-0.802774	-0.76225	-0.0267169	0.000392978	0.216439	0.00166997	0.0039495	0.934314
WWC3	chrX:7129909-7199367	blue	-0.925483	1.6e-05	0.9742	-0.797262	-0.949144	-0.659661	0.253895	8.62e-08	0.00189778	2.46e-06	0.0195983	0.425863
WWTR1	chr16:83788293-83943533	blue	-0.862362	0.000307341	0.861168	-0.643029	-0.776316	-0.668627	0.159469	0.000320236	0.0240985	0.00298721	0.0174449	0.620563
XPR1	chr5:15261432-15462610	blue	-0.870037	0.000233822	0.878698	-0.537826	-0.877181	-0.592038	0.224	0.000168154	0.0712929	0.000178458	0.0425493	0.484004
XRCC5	chr6:5911778-6003635	blue	0.870597	0.000229053	-0.896817	0.584094	0.909328	0.710736	-0.0407391	7.73e-05	0.0461298	4.14e-05	0.00957275	0.899965
YIPF3	chr20:43363215-43367137	blue	-0.941664	4.82e-06	0.971995	-0.776185	-0.954884	-0.779252	0.16544	1.29e-07	0.00299524	1.36e-06	0.00281119	0.607359
YTHDF1	chr22:49983842-49998801	blue	-0.941711	4.8e-06	0.97833	-0.827972	-0.949426	-0.750402	0.237979	3.63e-08	0.000882032	2.39e-06	0.00492845	0.456378
YWHAH	chr8:7345413-7356808	blue	0.832746	0.000772802	-0.859819	0.606298	0.864294	0.726747	-0.269204	0.000335305	0.0366235	0.000287343	0.00741891	0.397488
ZBTB10	chr9:7357539-7389595	blue	-0.913079	3.37e-05	0.891158	-0.437127	-0.858256	-0.709771	0.0933791	9.99e-05	0.155325	0.000353443	0.00971596	0.772851
ZBTB16	chr7:22932195-23113707	blue	-0.84543	0.00053283	0.859668	-0.726517	-0.852833	-0.794475	0.0844303	0.000337025	0.00744704	0.000422366	0.00202168	0.794185
ZBTB21	chr26:38833753-38843838	blue	-0.838437	0.00065657	0.764487	-0.25679	-0.732407	-0.822173	0.0539962	0.00378266	0.420423	0.0067523	0.00103035	0.867634
ZDHHC9	chrX:107218901-107251149	blue	-0.906181	4.88e-05	0.939913	-0.733674	-0.934825	-0.643961	0.356507	5.57e-06	0.00660941	8.3e-06	0.0238281	0.255333
ZFP36L1	chr24:14831803-14836140	blue	0.888344	0.000112999	-0.934219	0.739273	0.881293	0.737155	-0.361815	8.68e-06	0.00600514	0.000151607	0.00622857	0.247815
ZIC3	chrX:113481837-113491078	blue	0.550125	0.0638536	-0.633417	0.583921	0.658787	0.226932	-0.139538	0.0270175	0.0462103	0.0198183	0.478148	0.665366
ZKSCAN5	chr13:6861373-6879601	blue	-0.93536	7.97e-06	0.928427	-0.628611	-0.902249	-0.759793	0.211726	1.31e-05	0.028569	5.95e-05	0.00413918	0.508868
ZNF37A	chr1:72383644-72395135	blue	0.715702	0.00886045	-0.782332	0.597854	0.663045	0.322401	-0.191928	0.00263521	0.040056	0.0187641	0.306761	0.55012
ZNF436	chr2:31641122-31645559	blue	-0.880842	0.000154388	0.872817	-0.542829	-0.851673	-0.63671	0.40774	0.000210885	0.0681981	0.000438388	0.0259903	0.188274
ZNF449	chrX:111719928-111939457	blue	-0.835032	0.000724355	0.807346	-0.334904	-0.823242	-0.676075	0.0189013	0.00149745	0.287285	0.00100167	0.0157924	0.953507
ZNF518B	chr3:113791293-113794533	blue	0.464346	0.128315	-0.491267	0.66146	0.493879	0.498562	0.0392012	0.104814	0.0191514	0.102699	0.0989788	0.903726
ZRSR2	chrX:12154296-12175305	blue	0.897976	7.32e-05	-0.938782	0.72031	0.917966	0.66179	-0.161504	6.11e-06	0.0082358	2.55e-05	0.0190704	0.61605
ENSECAG00000038285	chr8:8024085-8027106	blue	0.899999	6.64e-05	-0.902846	0.620614	0.853976	0.829689	-0.303971	5.78e-05	0.0312918	0.00040704	0.000841456	0.336773
ENSECAG00000031962	chr10:80075568-80084677	blue	-0.545595	0.0665276	0.519233	-0.327176	-0.511426	-0.481503	0.609497	0.0836363	0.299239	0.0892269	0.112976	0.0353796
ENSECAG00000020248	chr11:33023938-33051001	blue	-0.611184	0.0347359	0.680278	-0.857346	-0.659172	-0.410801	0.154282	0.0149124	0.000364354	0.0197211	0.184655	0.632116
ENSECAG00000001900	chr28:4885891-4887010	blue	0.728791	0.00717271	-0.743112	0.44096	0.726086	0.51371	-0.476457	0.00561556	0.151319	0.00749991	0.0875656	0.117355
ENSECAG00000016573	chrX:32446690-32574625	blue	-0.558782	0.0589513	0.613737	-0.735084	-0.581393	-0.362034	0.0447758	0.0337779	0.00645316	0.0473943	0.247506	0.890104
ENSECAG00000014997	chr2:70293978-70295091	blue	0.581481	0.047353	-0.649227	0.5914	0.517445	0.250193	-0.379739	0.0223421	0.0428295	0.0848954	0.43287	0.223402
ENSECAG00000035721	chr6:70443317-70447181	blue	0.961292	6.41e-07	-0.970683	0.76097	0.951341	0.785134	-0.239638	1.62e-07	0.00404748	1.98e-06	0.00248247	0.453151
ENSECAG00000039428	chr6:18827818-18830107	blue	0.599256	0.0394708	-0.684444	0.573548	0.644843	0.427691	-0.40012	0.0140762	0.0512048	0.0235744	0.165471	0.19747
ENSECAG00000010528	chr6:23605749-23637921	blue	-0.883857	0.000136532	0.891393	-0.803028	-0.771713	-0.740111	0.386475	9.89e-05	0.00166	0.00327984	0.00591836	0.214616
ENSECAG00000032849	chr13:31508756-31510268	blue	-0.703149	0.010742	0.745711	-0.741289	-0.670177	-0.59478	0.332618	0.00536277	0.00579804	0.0170911	0.0413607	0.290792
ENSECAG00000040154	chr13:11895225-11908463	blue	-0.336991	0.284103	0.301508	-0.359915	-0.372917	-0.44053	0.136732	0.340899	0.250491	0.232516	0.151766	0.671759
ENSECAG00000015258	chr21:3309173-3311368	blue	0.740039	0.00592586	-0.775448	0.574658	0.76366	0.394723	-0.434856	0.00304082	0.0506531	0.00384367	0.204148	0.157729
ENSECAG00000018139	chr20:51685274-51702011	blue	-0.684566	0.0140522	0.717646	-0.439676	-0.747819	-0.606223	0.122378	0.00859273	0.152654	0.00516418	0.0366531	0.704768
ENSECAG00000039645	chr10:64002520-64002724	blue	0.716554	0.00874238	-0.672372	0.288816	0.612678	0.727766	-0.350142	0.0165989	0.36259	0.0341731	0.00729543	0.264522
ENSECAG00000001669	chr23:870273-870822	blue	0.794908	0.00200202	-0.830262	0.539835	0.855394	0.506702	-0.264794	0.000828251	0.0700384	0.000388632	0.0927285	0.405562
ABCD4	chr24:19810395-19826354	blue	0.74204	0.00572238	-0.757336	0.611145	0.777711	0.706355	-0.477949	0.0043357	0.0347509	0.00290255	0.0102356	0.116049
ACKR4	chr16:69962334-69963387	blue	0.659431	0.0196561	-0.732933	0.576288	0.762756	0.559477	-0.149322	0.00669266	0.0498505	0.00391132	0.0585693	0.643235
ADAL	chr1:147045058-147060274	blue	0.735425	0.00641573	-0.733088	0.717819	0.656572	0.69139	-0.382605	0.00667522	0.00856923	0.0203835	0.0127598	0.219638
ADAMTSL4	chr5:43204080-43214667	blue	0.710137	0.00966149	-0.788049	0.622513	0.750368	0.55301	-0.0152284	0.00233085	0.030629	0.00493146	0.0621895	0.962536
ADAP1	chr13:596814-659925	blue	0.897411	7.52e-05	-0.893339	0.706773	0.856582	0.849522	-0.254094	9.07e-05	0.010171	0.000373702	0.000469326	0.425487
AFAP1L2	chr1:17562257-17666633	blue	-0.802372	0.00168584	0.852628	-0.724896	-0.825005	-0.464279	0.305247	0.000425163	0.00764726	0.000955694	0.128378	0.334645
AIF1	chr20:32250595-32252169	blue	0.706589	0.0101994	-0.730924	0.413017	0.760033	0.512333	-0.284678	0.00692246	0.182064	0.00412037	0.0885648	0.369814
ALDH1L1	chr16:120477-181169	blue	0.658284	0.0199455	-0.664002	0.361992	0.630356	0.523679	-0.339551	0.0185328	0.247566	0.0279985	0.0805622	0.280228
APP	chr26:24240872-24494040	blue	-0.74143	0.0057838	0.717467	-0.613703	-0.604239	-0.72735	0.266525	0.00861724	0.0337906	0.0374403	0.00734566	0.402382
ARHGEF17	chr7:72588252-72644163	blue	-0.897425	7.51e-05	0.89014	-0.710004	-0.778659	-0.691038	0.320778	0.000104524	0.00968118	0.00284612	0.0128244	0.309343
ARHGEF25	chr6:76103864-76111526	blue	-0.518569	0.0841026	0.47347	-0.496085	-0.494989	-0.540282	0.278386	0.119999	0.100935	0.101808	0.069762	0.380943
ARHGEF26	chr16:87559822-87677206	blue	0.509677	0.090513	-0.49873	0.611578	0.512659	0.523172	-0.159992	0.0988465	0.034587	0.0883273	0.0809089	0.619402
ARPC3	chr8:23884944-23894454	blue	0.963445	4.83e-07	-0.952398	0.637009	0.879307	0.853767	-0.240495	1.78e-06	0.0258982	0.000164151	0.000409813	0.451487
BOC	chr19:47308465-47375167	blue	-0.492594	0.103736	0.482946	-0.463096	-0.452838	-0.571586	0.186622	0.111744	0.129483	0.13933	0.0521908	0.561404
C7	chr21:25896993-26024455	blue	0.79013	0.00222705	-0.788794	0.645488	0.717445	0.681183	-0.313633	0.00229326	0.0233899	0.0086202	0.0147276	0.320848
CABLES2	chr22:49253988-49268430	blue	-0.888157	0.000113914	0.911916	-0.720109	-0.782635	-0.735169	0.329105	3.6e-05	0.00826233	0.00261836	0.00644384	0.296229
CAPN1	chr12:28968151-28991540	blue	0.937649	6.68e-06	-0.898078	0.453169	0.871199	0.861501	-0.294405	7.28e-05	0.139004	0.000224011	0.000316597	0.352951
CARD9	chr25:38217371-38225354	blue	0.193622	0.546538	-0.166304	0.239441	0.324511	0.27516	0.072951	0.605459	0.453533	0.303424	0.386715	0.82174
CARM1	chr7:51058358-51095019	blue	-0.701316	0.0110398	0.71908	-0.768169	-0.630283	-0.738674	0.308413	0.00839915	0.00351961	0.0280223	0.0060677	0.329399
CATSPERG	chr10:9545919-9578479	blue	0.490094	0.105773	-0.507083	0.309488	0.436049	0.301842	-0.355205	0.0924427	0.327628	0.156464	0.340338	0.257197
CIPC	chr24:22376474-22394224	blue	-0.830698	0.000818293	0.871146	-0.836477	-0.865368	-0.732629	0.337128	0.000224446	0.000694961	0.000276678	0.00672714	0.283895
CLDN3	chr13:11678853-11679510	blue	-0.785294	0.00247398	0.759992	-0.501339	-0.729139	-0.821968	0.500181	0.00412359	0.0968159	0.0071314	0.00103594	0.0977135
CLUAP1	chr13:40487896-40519858	blue	-0.859709	0.000336556	0.905178	-0.867514	-0.901489	-0.708959	0.211505	5.14e-05	0.000256281	6.18e-05	0.00983769	0.509321
COIL	chr11:31687084-31702351	blue	-0.860327	0.000329561	0.871739	-0.691931	-0.873366	-0.728538	0.297499	0.000219562	0.0126613	0.00020657	0.00720287	0.347673
COLEC12	chr8:43929910-44105864	blue	-0.410465	0.185051	0.442587	-0.597132	-0.503885	-0.354365	0.012279	0.14964	0.04036	0.0948605	0.258403	0.969788
COPZ2	chr11:24238070-24247772	blue	0.8325	0.000778152	-0.847517	0.619951	0.773275	0.843631	-0.3777	0.000499661	0.0315256	0.00317822	0.000562776	0.226103
CPTP	chr2:48571113-48572011	blue	-0.784467	0.00251822	0.841058	-0.812276	-0.775499	-0.721666	0.387575	0.000607838	0.00132711	0.00303766	0.00805832	0.213202
CRISP3	chr20:48736979-48761720	blue	0.581651	0.0472723	-0.645392	0.55952	0.571143	0.329915	-0.334036	0.0234174	0.0585459	0.0524149	0.294971	0.288613
CTDSP2	chr6:76294392-76313832	blue	-0.834372	0.000738087	0.902318	-0.88054	-0.841706	-0.587919	0.174126	5.93e-05	0.000156267	0.000596237	0.0443804	0.588343
DDHD1	chr24:1473354-1556398	blue	0.836422	0.000696054	-0.867645	0.792507	0.730986	0.657422	-0.528	0.00025507	0.00211283	0.00691526	0.0201652	0.0776487
DNAAF2	chr1:186016833-186024218	blue	0.868765	0.000244944	-0.889902	0.614837	0.853269	0.601932	-0.361927	0.00010562	0.0333712	0.000416466	0.0383711	0.247657
DPYD	chr5:64578543-65407377	blue	0.620352	0.031384	-0.636947	0.528755	0.487474	0.579707	-0.522913	0.0259175	0.0771467	0.107937	0.0481958	0.0810864
DTWD1	chr1:141451987-141466071	blue	0.854606	0.000398774	-0.855293	0.464444	0.827067	0.670117	-0.235959	0.000389921	0.128224	0.000904028	0.0171047	0.460323
DUSP5	chr1:20986058-20997637	blue	0.611093	0.0347704	-0.577176	0.342573	0.595361	0.58506	-0.553515	0.049417	0.275694	0.0411116	0.0456836	0.0619015
E2F6	chr15:83452065-83472671	blue	-0.824312	0.000973565	0.831797	-0.785396	-0.753731	-0.746593	0.565641	0.000793631	0.00246855	0.00463671	0.00527898	0.0552584
EFNB2	chr17:74451210-74493359	blue	-0.832923	0.000768953	0.8684	-0.729911	-0.787789	-0.608132	0.284761	0.00024821	0.00704053	0.00234409	0.0359066	0.369669
EHD2	chr10:17958491-17973070	blue	-0.62432	0.0300079	0.693117	-0.820873	-0.679468	-0.467702	0.0162557	0.0124473	0.00106609	0.0150791	0.125214	0.96001
EOGT	chr16:22383678-22417943	blue	0.836883	0.000686868	-0.860606	0.836467	0.847452	0.734687	-0.368146	0.000326445	0.000695152	0.000500671	0.0064968	0.23902
EPAS1	chr15:53522307-53607802	blue	-0.820089	0.00108811	0.8924	-0.769046	-0.864527	-0.460571	0.246101	9.46e-05	0.00345913	0.000285005	0.131863	0.440678
ESM1	chr21:17937097-17963309	blue	-0.666067	0.0180411	0.62391	-0.406383	-0.50912	-0.499175	0.234886	0.0301479	0.189892	0.0909249	0.0984983	0.462425
F11R	chr5:32246416-32263759	blue	-0.808159	0.00146827	0.818001	-0.668108	-0.823687	-0.763875	0.449965	0.00114843	0.0175645	0.000989917	0.00382774	0.142171
F2RL1	chr14:88740276-88748641	blue	-0.658551	0.019878	0.661789	-0.364515	-0.621436	-0.560089	0.0307029	0.0190705	0.244041	0.0310038	0.058235	0.924537
FAM198B	chr2:76243218-76291311	blue	-0.696764	0.0118058	0.712911	-0.484629	-0.624128	-0.510175	0.378746	0.00925569	0.110319	0.0300734	0.0901453	0.224715
FCER1A	chr5:34515975-34521643	blue	0.705247	0.0104087	-0.73962	0.447452	0.619786	0.601187	-0.227129	0.0059691	0.144687	0.0315839	0.038675	0.477755
FERMT1	chr22:17460584-17499281	blue	0.646824	0.0230117	-0.67366	0.77952	0.630158	0.705452	-0.277226	0.016315	0.00279554	0.0280629	0.0103765	0.383013
FILIP1L	chr19:57956980-58250918	blue	0.649515	0.0222627	-0.660388	0.422352	0.630285	0.668329	-0.355186	0.0194169	0.171393	0.0280214	0.0175135	0.257223
FKBP9	chr4:63186445-63225750	blue	-0.682526	0.0144568	0.677538	-0.58815	-0.563792	-0.678442	0.305414	0.0154818	0.0442763	0.0562371	0.0152922	0.334367
GAL3ST4	chr13:8641333-8645157	blue	-0.633245	0.0270721	0.611063	-0.605242	-0.495199	-0.595228	0.113429	0.034782	0.0370409	0.101641	0.0411685	0.725592
GALNT15	chr16:66944455-66987683	blue	-0.526416	0.0787078	0.554589	-0.607094	-0.525175	-0.415052	0.0984556	0.0612916	0.0363111	0.0795447	0.179703	0.760811
GALNT18	chr7:82417656-82770512	blue	-0.610672	0.0349304	0.691569	-0.842792	-0.642183	-0.357502	0.0767726	0.0127271	0.000577166	0.0243459	0.253913	0.812544
GALNT7	chr2:62722452-62856086	blue	0.657062	0.0202575	-0.677047	0.705716	0.535969	0.713627	-0.539764	0.0155855	0.0103351	0.0724655	0.00915307	0.0700827
GEM	chr9:42384781-42397063	blue	0.731171	0.00689382	-0.741607	0.466908	0.622671	0.768627	-0.386375	0.00576589	0.125943	0.0305744	0.00348791	0.214745
GPC4	chrX:109968805-110133506	blue	-0.74357	0.00557031	0.731001	-0.571741	-0.692506	-0.757809	0.0776695	0.00691353	0.0521125	0.0125571	0.00429731	0.810389
GRB7	chr11:22743274-22750510	blue	-0.750149	0.00495114	0.832313	-0.755669	-0.791764	-0.43929	0.323157	0.000782253	0.00447294	0.00214803	0.153056	0.305565
HACD2	chr19:38556581-38650193	blue	-0.91348	3.3e-05	0.9154	-0.625682	-0.85979	-0.76567	0.22382	2.96e-05	0.0295457	0.000335627	0.00369657	0.484365
HYAL4	chr4:79862932-79911979	blue	-0.901353	6.22e-05	0.939265	-0.688147	-0.889382	-0.606001	0.287233	5.87e-06	0.0133626	0.000108038	0.0367404	0.365345
IGF2R	chr31:8296071-8410768	blue	-0.883139	0.000140629	0.909223	-0.720441	-0.832218	-0.712576	0.169053	4.16e-05	0.00821857	0.00078433	0.00930401	0.599421
IL15	chr2:90160863-90241141	blue	0.857926	0.000357367	-0.841131	0.590201	0.808132	0.806783	-0.546043	0.00060652	0.0433594	0.00146923	0.00151791	0.0662601
ILDR1	chr19:39942366-39974787	blue	-0.789268	0.00226962	0.83886	-0.679525	-0.835998	-0.567031	0.516793	0.000648518	0.0150672	0.000704593	0.0545301	0.0853577
KCTD10	chr8:13883331-13909594	blue	-0.653943	0.0210696	0.698598	-0.777358	-0.695758	-0.493618	0.0351974	0.0114925	0.0029238	0.0119802	0.102909	0.913524
KCTD6	chr16:31546134-31550822	blue	-0.818015	0.001148	0.825693	-0.640224	-0.709786	-0.688807	0.491108	0.000938216	0.0249254	0.00971369	0.0132382	0.104944
KIAA1671	chr8:12892365-13014051	blue	-0.868988	0.000242966	0.891068	-0.63812	-0.849137	-0.711419	0.293059	0.000100348	0.025559	0.000475031	0.00947232	0.35526
KLHL5	chr3:90261153-90334472	blue	0.800406	0.0017651	-0.775925	0.500258	0.751731	0.827777	-0.382138	0.00301125	0.0976539	0.00481037	0.000886747	0.220248
LATS2	chr17:1915827-1999309	blue	-0.870444	0.000230345	0.840873	-0.546389	-0.715486	-0.771565	0.164263	0.000611194	0.0660533	0.0088906	0.00328964	0.609953
LDAH	chr15:75724683-75814305	blue	-0.864393	0.000286343	0.881174	-0.560584	-0.756484	-0.742047	0.288782	0.000152337	0.0579648	0.00440546	0.00572164	0.362648
LDB2	chr3:108339026-108721923	blue	-0.763459	0.00385864	0.807578	-0.803181	-0.785922	-0.620605	0.0575925	0.00148907	0.00165403	0.00244076	0.0312949	0.858893
LIMCH1	chr3:88130975-88443595	blue	0.790041	0.0022314	-0.78788	0.669508	0.768489	0.784326	-0.360794	0.00233946	0.017243	0.00349746	0.00252582	0.24925
LMOD1	chr30:30196103-30229400	blue	-0.474419	0.119154	0.51742	-0.714579	-0.533156	-0.407935	0.0183092	0.0849127	0.00901805	0.0742672	0.188042	0.954962
LPCAT2	chr3:8369039-8431675	blue	0.755773	0.00446432	-0.769034	0.736201	0.765865	0.733515	-0.211774	0.0034599	0.00633135	0.00368252	0.00662722	0.508771
LRRC8B	chr5:71627550-71658161	blue	-0.788275	0.00231944	0.779366	-0.350524	-0.78185	-0.546285	0.0938438	0.00280451	0.263964	0.00266217	0.0661152	0.771747
MAML1	chr14:1968247-2003127	blue	-0.90244	5.9e-05	0.867381	-0.583358	-0.734276	-0.900311	0.253637	0.000257511	0.0464722	0.00654235	6.55e-05	0.42635
MAOA	chrX:36799339-36857628	blue	-0.629636	0.0282329	0.652941	-0.69329	-0.621305	-0.556963	0.0414585	0.0213354	0.0124163	0.0310495	0.0599588	0.898207
MARK1	chr30:11078476-11255615	blue	0.824703	0.000963469	-0.828934	0.649983	0.675803	0.834373	-0.428404	0.000859114	0.0221344	0.0158507	0.000738063	0.16469
MECOM	chr19:11980322-12038529	blue	-0.798788	0.00183246	0.817461	-0.567152	-0.797582	-0.686151	0.202398	0.00116444	0.0544669	0.00188394	0.0137438	0.528134
MEIS1	chr15:36382826-36512410	blue	-0.591999	0.0425664	0.542742	-0.504101	-0.477124	-0.524154	0.673529	0.0682515	0.0946962	0.11677	0.0802379	0.0163436
MIP-2BETA	chr3:63481053-63483131	blue	0.72886	0.0071646	-0.709223	0.43896	0.639085	0.757215	-0.559012	0.00979796	0.153401	0.0252669	0.00434553	0.0588247
MLEC	chr8:15906667-15915895	blue	-0.914831	3.05e-05	0.933163	-0.789021	-0.842445	-0.784912	0.365057	9.38e-06	0.00228194	0.000583207	0.0024943	0.243287
MMP28	chr11:37696093-37723164	blue	0.807937	0.00147617	-0.79243	0.510071	0.775995	0.77808	-0.410444	0.00211645	0.0902218	0.00300692	0.00288046	0.185075
MYCT1	chr31:14588732-14608926	blue	-0.724084	0.00774915	0.741605	-0.482867	-0.714681	-0.468747	0.171457	0.00576616	0.111812	0.00900363	0.124258	0.594161
NAGPA	chr13:39279498-39287185	blue	0.801511	0.00172021	-0.756381	0.406959	0.776946	0.763168	-0.469755	0.00441398	0.189204	0.00294874	0.00388036	0.123341
NAP1L4	chr12:35135546-35165381	blue	-0.922193	1.97e-05	0.901264	-0.676892	-0.853032	-0.886607	0.283078	6.25e-05	0.0156185	0.000419671	0.0001217	0.372627
NFX1	chr23:49532571-49592136	blue	-0.68528	0.0139127	0.663465	-0.592432	-0.618103	-0.668483	0.346797	0.0186623	0.0423772	0.0321837	0.0174781	0.269426
NRIP3	chr7:80504757-80523385	blue	0.554411	0.0613927	-0.53746	0.282424	0.317199	0.654702	-0.278365	0.071523	0.373782	0.315077	0.0208698	0.380981
OCA2	chr1:114208173-114558323	blue	-0.696169	0.0119087	0.657354	-0.474624	-0.607389	-0.54801	0.283331	0.0201827	0.118973	0.036196	0.0650925	0.372183
OLA1	chr18:52931084-53097051	blue	0.865097	0.000279341	-0.872084	0.56575	0.8412	0.663816	-0.342722	0.00021675	0.0552009	0.000605288	0.0185775	0.27547
OVOL2	chr22:6920255-6946028	blue	-0.833461	0.000757377	0.908294	-0.824472	-0.869921	-0.547861	0.271778	4.37e-05	0.000969427	0.000234815	0.0651806	0.392813
OXSR1	chr16:48589057-48676982	blue	0.961742	6.05e-07	-0.978564	0.724563	0.951207	0.82709	-0.142069	3.44e-08	0.00768896	2.01e-06	0.000903466	0.659616
PANX1	chr7:55093782-55135133	blue	-0.741226	0.00580451	0.755618	-0.45654	-0.683039	-0.601656	0.372947	0.00447723	0.135722	0.0143543	0.0384836	0.232475
PARVA	chr7:83416805-83561983	blue	-0.697099	0.0117481	0.761126	-0.837961	-0.697836	-0.535897	0.148235	0.00403549	0.000665735	0.0116219	0.072511	0.645681
PCGF3	chr3:121133670-121196630	blue	-0.931835	1.03e-05	0.926086	-0.589762	-0.910676	-0.801891	0.356159	1.53e-05	0.0435546	3.85e-05	0.00170497	0.25583
PFKFB3	chr29:28801013-28910380	blue	0.736333	0.00631707	-0.711542	0.565194	0.555753	0.75208	-0.289067	0.00945427	0.055494	0.0606358	0.00477964	0.362154
PGGHG	chr12:36880778-36887348	blue	0.711214	0.00950243	-0.751451	0.438207	0.767446	0.621448	-0.121072	0.00483507	0.15419	0.00357014	0.0309995	0.707796
PHLDB1	chr7:26974416-27019496	blue	-0.806782	0.00151794	0.822283	-0.75792	-0.771118	-0.703551	0.169294	0.00102738	0.00428834	0.00331925	0.0106776	0.598894
PIGL	chr11:58303304-58370375	blue	-0.816703	0.0011872	0.765776	-0.474107	-0.637311	-0.678701	0.642174	0.00368892	0.119432	0.0258059	0.0152382	0.0243484
PITPNM2	chr8:25506688-25604893	blue	0.78556	0.00245987	-0.843213	0.570243	0.864578	0.540334	-0.0734315	0.000569906	0.0528731	0.000284489	0.0697297	0.820583
PLGRKT	chr23:26114978-26154705	blue	0.838406	0.000657169	-0.879293	0.828811	0.845515	0.663621	-0.454277	0.00016424	0.000862023	0.000531437	0.0186247	0.137919
PLK2	chr21:14966518-14972296	blue	0.612917	0.0340836	-0.591733	0.33602	0.553333	0.643431	-0.378425	0.0426832	0.285581	0.062005	0.0239815	0.225141
PPIP5K1	chr1:146850149-146887413	blue	0.864703	0.000283241	-0.860704	0.475352	0.733881	0.811729	-0.182049	0.000325354	0.118328	0.0065863	0.00134524	0.571204
PPP2R5C	chr24:43964388-44103415	blue	0.914583	3.1e-05	-0.937458	0.759041	0.938233	0.703603	-0.32663	6.78e-06	0.00419862	6.38e-06	0.0106692	0.300094
PRUNE1	chr5:42840188-42851337	blue	-0.730571	0.00696337	0.809304	-0.772918	-0.827858	-0.369318	0.192361	0.00142791	0.0032012	0.000884775	0.237412	0.549203
PTH1R	chr16:41510536-41531116	blue	-0.67741	0.0155088	0.750647	-0.746667	-0.686153	-0.409134	0.00617	0.00490644	0.00527204	0.0137434	0.186621	0.984817
PUS10	chr15:41146951-41217686	blue	0.797752	0.00187663	-0.829284	0.654776	0.784776	0.739534	-0.27323	0.000850913	0.0208504	0.00250162	0.00597804	0.390189
RAB10	chr15:70972150-71091793	blue	0.846637	0.00051344	-0.913345	0.814869	0.878155	0.561889	-0.350304	3.32e-05	0.0012437	0.000171787	0.057258	0.264284
RAB24	chr14:4115726-4119149	blue	0.882515	0.000144267	-0.874653	0.703386	0.813613	0.881411	-0.367433	0.00019673	0.0107039	0.00128358	0.000150885	0.240001
RBPMS2	chr1:128778662-128789413	blue	-0.670973	0.0169113	0.723065	-0.827462	-0.69743	-0.489191	0.107156	0.00787836	0.000894371	0.0116913	0.106515	0.740291
RELCH	chr8:82136981-82249777	blue	0.675674	0.0158784	-0.705451	0.843091	0.711142	0.589281	-0.215267	0.0103766	0.000572004	0.00951293	0.0437689	0.501637
RETREG1	chr21:45149919-45273184	blue	-0.579378	0.0483532	0.55986	-0.509867	-0.512154	-0.503191	0.115326	0.05836	0.0903727	0.088695	0.0953911	0.721163
RFTN2	chr18:72951876-73015870	blue	-0.693892	0.0123087	0.716789	-0.601012	-0.595495	-0.636394	0.0342914	0.00871003	0.0387467	0.0410544	0.0260877	0.915743
RGS3	chr25:18755505-18823934	blue	-0.716314	0.00877562	0.757339	-0.788384	-0.631741	-0.546174	0.244081	0.00433546	0.00231392	0.0275514	0.0661815	0.444559
RNF130	chr14:1722686-1827659	blue	-0.804199	0.00161466	0.827168	-0.777031	-0.745545	-0.766439	0.269806	0.000901551	0.00294362	0.00537861	0.00364145	0.396392
RNF157	chr11:5893250-5961706	blue	0.80461	0.00159896	-0.838302	0.516085	0.785682	0.709991	-0.145421	0.000659165	0.0858612	0.00245343	0.00968306	0.652029
RPS11	chr10:19587218-19591312	blue	0.877953	0.000173157	-0.924032	0.649176	0.929726	0.598118	-0.0403596	1.75e-05	0.0223562	1.2e-05	0.0399455	0.900893
RPS20	chr9:28300094-28347199	blue	0.704908	0.0104619	-0.757133	0.602197	0.753569	0.32097	-0.368648	0.00435222	0.0382634	0.00465058	0.309038	0.23833
RPUSD3	chr16:8456492-8462999	blue	0.718857	0.00842915	-0.66202	0.228309	0.589745	0.686755	-0.524738	0.0190139	0.475408	0.043562	0.0136277	0.0798411
SCNN1G	chr13:25246974-25269642	blue	-0.651252	0.0217889	0.728099	-0.726002	-0.710079	-0.383528	0.34589	0.00725536	0.00751029	0.00967002	0.218433	0.270764
SEMA3F	chr16:38608626-38637550	blue	-0.899158	6.92e-05	0.91219	-0.77964	-0.808081	-0.678975	0.310369	3.54e-05	0.00278857	0.00147103	0.0151812	0.326181
SEMA4G	chr1:29093426-29105800	blue	-0.868223	0.000249805	0.844442	-0.468678	-0.805423	-0.785825	0.380163	0.000549117	0.124321	0.00156827	0.00244589	0.222842
SERINC1	chr10:71034491-71073308	blue	-0.935729	7.75e-06	0.964731	-0.783133	-0.94495	-0.79536	0.180041	4.05e-07	0.00259083	3.63e-06	0.00198171	0.57553
SERTAD4	chr5:25268578-25278787	blue	0.784406	0.00252149	-0.800976	0.529605	0.728493	0.724849	-0.381159	0.00174184	0.0765851	0.00720823	0.00765319	0.221532
SLC31A2	chr25:18502712-18519628	blue	-0.686859	0.0136077	0.791736	-0.754311	-0.790207	-0.281816	0.22097	0.00214934	0.00458719	0.00222326	0.374856	0.490089
SNCAIP	chr14:50533630-50604506	blue	-0.557677	0.0595619	0.616722	-0.725715	-0.642589	-0.422164	-0.0216163	0.0326822	0.0075456	0.0242269	0.171604	0.946837
SPHK2	chr10:18923083-18929655	blue	0.835171	0.000721483	-0.845061	0.651649	0.816259	0.766896	-0.346105	0.00053887	0.0216819	0.00120071	0.00360894	0.270447
SSBP4	chr21:3703577-3718526	blue	0.841758	0.000595311	-0.896964	0.671974	0.885623	0.665343	-0.204168	7.68e-05	0.0166873	0.000126854	0.0182125	0.524454
STARD8	chrX:53844721-53918562	blue	-0.844016	0.000556247	0.825914	-0.619637	-0.643335	-0.812136	0.480225	0.000932654	0.0316366	0.0240096	0.00133174	0.114075
STRADB	chr18:76548595-76567988	blue	-0.888945	0.000110108	0.907356	-0.617197	-0.866323	-0.715498	0.204109	4.59e-05	0.03251	0.000267448	0.00888891	0.524576
STXBP4	chr11:29979901-30120458	blue	0.589875	0.0435043	-0.573338	0.67315	0.507247	0.650066	-0.527468	0.05131	0.0164269	0.0923203	0.0221117	0.0780034
SUGT1	chr17:28996175-29033734	blue	0.873418	0.000206164	-0.865013	0.630315	0.759354	0.767917	-0.265448	0.000280164	0.0280119	0.00417384	0.0035372	0.404359
TBC1D9B	chr14:1836793-1878633	blue	-0.871168	0.000224267	0.886174	-0.751065	-0.770762	-0.790588	0.261718	0.000123946	0.00486923	0.00334293	0.00220469	0.411241
TBL2	chr13:11554071-11558757	blue	-0.712288	0.00934567	0.695262	-0.424938	-0.507256	-0.726324	0.298206	0.0120669	0.168509	0.0923134	0.00747072	0.346474
TCF21	chr10:81082045-81085398	blue	-0.63328	0.0270609	0.717742	-0.870833	-0.673717	-0.455117	0.111391	0.00857979	0.000227067	0.0163026	0.137102	0.730358
TLE4	chr23:11543811-11683668	blue	0.825656	0.000939137	-0.888651	0.85442	0.797793	0.567785	-0.315381	0.000111517	0.000401205	0.00187485	0.0541377	0.318012
TMEM164	chrX:90913879-91078140	blue	-0.759614	0.0041533	0.840384	-0.804347	-0.727254	-0.521253	0.180131	0.000620089	0.00160899	0.00735731	0.0822299	0.575335
TMLHE	chrX:127892027-127949510	blue	0.818502	0.00113373	-0.859535	0.697518	0.812029	0.687586	-0.502071	0.000338538	0.0116762	0.00133527	0.0134689	0.0962505
TPCN1	chr8:21693064-21747443	blue	-0.547001	0.0656896	0.533454	-0.602803	-0.500629	-0.524406	0.186466	0.0740745	0.0380176	0.0973658	0.0800665	0.561738
TPM2	chr25:953919-961426	blue	-0.471007	0.122208	0.53297	-0.75666	-0.516277	-0.280586	0.0515101	0.0743869	0.00439098	0.0857242	0.377033	0.873684
TRIM63	chr2:29454245-29465389	blue	-0.542051	0.0686733	0.561281	-0.40642	-0.505926	-0.354798	-0.175388	0.0575865	0.189848	0.0933126	0.257782	0.5856
TRIM8	chr1:27708623-27722231	blue	0.87559	0.000189791	-0.850833	0.478075	0.855698	0.799365	-0.189126	0.000450266	0.115939	0.000384763	0.00180825	0.556066
TRMT1L	chr5:19106403-19143173	blue	0.889319	0.000108338	-0.916317	0.741275	0.868041	0.747051	-0.314609	2.8e-05	0.00579953	0.000251456	0.0052359	0.319262
TSHZ1	chr8:93054236-93129351	blue	-0.916813	2.72e-05	0.92739	-0.677068	-0.887909	-0.825991	0.0908523	1.41e-05	0.0155811	0.000115131	0.000930723	0.778861
TUBGCP5	chr1:115105126-115203520	blue	0.661522	0.0191363	-0.730444	0.674383	0.683915	0.295354	-0.332174	0.00697814	0.0161571	0.0141804	0.351327	0.291475
UNC119B	chr8:15885701-15895482	blue	-0.976638	5.27e-08	0.944099	-0.604099	-0.865085	-0.897131	0.280453	3.91e-06	0.0374963	0.000279451	7.62e-05	0.377268
USP54	chr1:61728452-61791164	blue	-0.715282	0.00891912	0.739364	-0.69609	-0.679982	-0.501474	0.139169	0.00599569	0.0119224	0.0149731	0.0967112	0.666205
VAV3	chr5:56345696-56697081	blue	0.571732	0.0521169	-0.602697	0.622563	0.489044	0.551162	-0.226065	0.0380607	0.0306118	0.106636	0.0632518	0.479875
VSIG4	chrX:51591102-51615018	blue	-0.637346	0.025795	0.683196	-0.745867	-0.625776	-0.5864	0.0436913	0.014323	0.00534785	0.0295138	0.0450694	0.892752
VWF	chr6:34595049-34747054	blue	-0.674717	0.0160847	0.721052	-0.665918	-0.599803	-0.419447	0.00420216	0.0081383	0.0180762	0.0392444	0.174671	0.989659
WDR44	chrX:97713339-97782665	blue	0.751103	0.00486583	-0.833435	0.71633	0.816094	0.650274	-0.194077	0.000757935	0.00877339	0.00120574	0.0220549	0.545575
WNT11	chr7:70218489-70234806	blue	0.628141	0.0287243	-0.586457	0.272144	0.540061	0.578142	-0.43401	0.0450434	0.392151	0.0698983	0.0489484	0.158632
WNT6	chr6:8220449-8237905	blue	-0.818803	0.00112497	0.813326	-0.428696	-0.721522	-0.686417	0.428635	0.00129283	0.164371	0.00807703	0.0136926	0.164438
ZBTB39	chr6:75622132-75624710	blue	-0.860026	0.000332951	0.874445	-0.776831	-0.777905	-0.77275	0.319839	0.00019829	0.00295573	0.00289092	0.00321211	0.310842
ZFP36L2	chr15:56305522-56307213	blue	0.628885	0.028479	-0.734211	0.707632	0.712074	0.314134	-0.314568	0.00654956	0.010039	0.00937681	0.320033	0.319329
ZFP64	chr22:40692376-40772017	blue	-0.652395	0.0214813	0.65788	-0.686453	-0.581848	-0.673496	0.283824	0.0200483	0.0136857	0.0471796	0.0163509	0.371316
ZNF385C	chr11:20921281-20929181	blue	-0.810903	0.00137295	0.811381	-0.568879	-0.795069	-0.771841	0.406164	0.00135686	0.0535724	0.00199476	0.00327144	0.190153
ENSECAG00000028245	chr16:88281102-88283549	blue	-0.589505	0.0436688	0.605492	-0.189104	-0.576733	-0.31174	-0.0494907	0.0369416	0.556114	0.0496328	0.323934	0.878603
ENSECAG00000020118	chr20:32366949-32382268	blue	-0.843123	0.000571447	0.850305	-0.599328	-0.753869	-0.596382	0.23843	0.000457869	0.039441	0.00462492	0.040677	0.4555
ENSECAG00000033682	chr15:14037415-14054808	blue	0.494224	0.102422	-0.583685	0.38001	0.511763	0.274789	0.185008	0.0463201	0.223044	0.0889807	0.387382	0.564855
ENSECAG00000009794	chr5:27518208-27646049	blue	-0.723127	0.00787043	0.697601	-0.368318	-0.57112	-0.647454	0.08461	0.011662	0.238783	0.0524266	0.0228346	0.793755
ENSECAG00000033009	chr23:40350679-40384446	blue	-0.728728	0.0071802	0.730257	-0.537991	-0.608484	-0.530619	0.457534	0.007	0.0711893	0.0357701	0.0759178	0.134764
ENSECAG00000015171	chr26:13847280-13848268	blue	0.861741	0.000313995	-0.874674	0.56687	0.850369	0.650063	-0.249995	0.000196573	0.0546139	0.000456935	0.0221124	0.433245
AKAP6	chr1:171450656-171919806	blue	-0.582124	0.0470498	0.563483	-0.402848	-0.46747	-0.461723	-0.0948264	0.0564021	0.194147	0.125427	0.130774	0.769414
ALOXE3	chr11:51334443-51355382	blue	0.741698	0.00575679	-0.717756	0.250697	0.612906	0.633146	0.141231	0.00857786	0.431911	0.0340878	0.0271032	0.661518
AMIGO2	chr6:65819812-65821378	blue	-0.422765	0.17093	0.500484	-0.674126	-0.42367	-0.120667	-0.0808597	0.097478	0.0162132	0.169919	0.708737	0.802734
ANOS1	chrX:5812268-5991847	blue	-0.761208	0.00402911	0.733068	-0.319562	-0.649688	-0.468052	0.188469	0.00667743	0.311285	0.0222154	0.124893	0.557465
APCDD1	chr8:38193477-38225572	blue	-0.730407	0.00698248	0.763371	-0.493282	-0.675305	-0.347579	0.29071	0.00386518	0.10318	0.0159577	0.268274	0.359307
ATP10A	chr1:112055375-112235607	blue	-0.362853	0.24636	0.316767	-0.297718	-0.248808	-0.360401	-0.0666061	0.315773	0.347301	0.435504	0.249805	0.837052
BAHD1	chr1:149527384-149534120	blue	-0.910038	3.98e-05	0.910232	-0.676203	-0.885576	-0.744675	0.251918	3.94e-05	0.0157651	0.000127105	0.00546251	0.429598
CARNS1	chr12:30884301-30891804	blue	-0.651576	0.0217014	0.614572	-0.461039	-0.508022	-0.543544	0.0471703	0.0334688	0.13142	0.0917409	0.067764	0.884261
CCDC112	chr14:56612351-56637780	blue	0.839404	0.000638261	-0.863107	0.628341	0.813723	0.681108	0.0672154	0.000299504	0.028658	0.00128006	0.014743	0.83558
CCDC141	chr18:57072622-57258190	blue	-0.708597	0.00989221	0.701153	-0.480164	-0.557507	-0.60012	0.462712	0.0110666	0.114127	0.0596564	0.0391135	0.129843
CCL24	chr13:11028730-11044798	blue	-0.419342	0.17479	0.374421	-0.347214	-0.447197	-0.412102	-0.0311322	0.230487	0.268812	0.144944	0.183131	0.923484
CDC23	chr14:37513166-37534506	blue	0.768857	0.0034721	-0.845901	0.638841	0.826613	0.560665	0.100913	0.000525188	0.0253406	0.000915217	0.0579207	0.755
CHRDL1	chrX:91534889-91645759	blue	-0.543943	0.0675217	0.612566	-0.778053	-0.589355	-0.397725	-0.051604	0.0342152	0.00288207	0.0437359	0.200417	0.873456
COL13A1	chr1:58465096-58544984	blue	-0.618263	0.0321264	0.534276	-0.303599	-0.497097	-0.565053	0.454469	0.0735458	0.337393	0.100133	0.0555682	0.137733
CYP2C92	chr1:34125840-34301508	blue	-0.803445	0.00164374	0.763812	-0.3991	-0.602273	-0.779574	0.319413	0.00383244	0.198722	0.0382326	0.00279238	0.311523
DGAT1	chr9:85057543-85071846	blue	0.771543	0.00329105	-0.808655	0.51578	0.734182	0.501057	0.0295487	0.00145067	0.086079	0.00655275	0.0970336	0.927367
DPT	chr5:5194487-5220889	blue	-0.340136	0.279346	0.242476	-0.0626325	-0.221229	-0.510507	-0.0667443	0.447654	0.846669	0.489567	0.089901	0.836718
EML1	chr24:42182615-42345059	blue	-0.53622	0.0723064	0.550304	-0.639923	-0.551596	-0.399188	0.0597616	0.0637492	0.0250155	0.0630011	0.198614	0.853629
F13A1	chr20:6767923-6923393	blue	-0.508478	0.0914014	0.511324	-0.527288	-0.475986	-0.4571	-0.0950319	0.0893011	0.0781232	0.117769	0.135181	0.768926
FAM214A	chr1:139059048-139089142	blue	0.820813	0.00106776	-0.862922	0.812667	0.758446	0.595527	-0.250236	0.00030144	0.00131426	0.00424609	0.0410407	0.432788
FAM89A	chr1:80781961-80799452	blue	-0.754801	0.00454576	0.732838	-0.465187	-0.664721	-0.604491	0.282816	0.0067034	0.127534	0.0183605	0.0373399	0.373089
GLI3	chr4:13040508-13300576	blue	-0.822772	0.00101421	0.818324	-0.444619	-0.680699	-0.679617	0.0469087	0.00113893	0.147558	0.0148262	0.0150483	0.884899
HOXC13	chr6:71706056-71714193	blue	-0.709615	0.0097392	0.738152	-0.378071	-0.706151	-0.474676	0.228892	0.00612266	0.22561	0.0102673	0.118926	0.474249
IDI1	chr29:33780906-33783177	blue	-0.572282	0.0518394	0.612062	-0.500478	-0.561443	-0.553454	-0.0548532	0.0344046	0.0974826	0.057499	0.0619361	0.86555
LRRC32	chr7:69816251-69823513	blue	-0.558177	0.0592851	0.553913	-0.587253	-0.425633	-0.486418	0.0134141	0.0616748	0.0446817	0.167738	0.108817	0.966997
LSS	chr26:42550746-42578890	blue	-0.778662	0.00284589	0.806807	-0.698636	-0.639957	-0.727657	0.125792	0.00151703	0.0114861	0.0250051	0.00730854	0.696873
MEST	chr4:85151805-85164692	blue	-0.518542	0.0841215	0.572012	-0.543638	-0.426392	-0.274099	0.235863	0.0519753	0.0677066	0.1669	0.388623	0.460512
MMP15	chr3:10831925-10850367	blue	0.567287	0.0543966	-0.603123	0.305392	0.489931	0.279256	0.176155	0.0378884	0.334403	0.105907	0.379393	0.583935
NFIA	chr5:95554931-96072067	blue	-0.530454	0.076026	0.488738	-0.352203	-0.446313	-0.581545	-0.00566098	0.10689	0.261526	0.145837	0.0473226	0.986069
NHS	chrX:13661053-13753597	blue	-0.92486	1.66e-05	0.89913	-0.454995	-0.852028	-0.850897	0.063053	6.93e-05	0.13722	0.000433439	0.000449354	0.84565
NSMCE4A	chr1:11008096-11021690	blue	0.707098	0.0101209	-0.674487	0.212709	0.666783	0.45671	0.0570926	0.0161345	0.506857	0.0178729	0.135558	0.860107
PDLIM3	chr27:24704390-24734735	blue	-0.418242	0.176042	0.446432	-0.612846	-0.381209	-0.261343	-0.0280665	0.145717	0.0341102	0.221466	0.411935	0.931003
PGAP1	chr18:72309013-72402682	blue	-0.884852	0.000131014	0.854254	-0.416088	-0.834457	-0.696164	0.110813	0.000403382	0.178509	0.000736299	0.0119095	0.731712
PGAP3	chr11:22788846-22803242	blue	-0.797556	0.00188506	0.837574	-0.64032	-0.856786	-0.495959	0.185496	0.000673263	0.0248968	0.000371196	0.101035	0.563812
PGM5	chr23:21453147-21652834	blue	-0.508226	0.091589	0.570288	-0.659876	-0.542115	-0.244601	-0.121535	0.05285	0.0195447	0.0686338	0.443559	0.706723
PHKA2	chrX:14760462-14836251	blue	0.644797	0.0235875	-0.72088	0.554486	0.693372	0.365338	0.114661	0.00816084	0.0613502	0.0124015	0.242897	0.722716
PIWIL2	chr2:51415161-51486558	blue	0.367558	0.239829	-0.339708	0.0862192	0.259198	0.292247	0.10235	0.279992	0.789909	0.415923	0.356655	0.751607
PLXNA2	chr5:27113170-27303349	blue	-0.706046	0.0102836	0.695374	-0.601421	-0.508564	-0.59413	0.0771852	0.0120473	0.0385792	0.0913377	0.04164	0.811553
POSTN	chr17:16272560-16305331	blue	-0.324608	0.303273	0.292809	-0.360052	-0.154887	-0.393825	-0.0672975	0.355689	0.250297	0.630764	0.205273	0.835381
PPP1R12B	chr30:30541243-30737121	blue	-0.717968	0.00854909	0.687237	-0.524106	-0.643866	-0.570721	0.0438557	0.0135354	0.0802706	0.0238556	0.0526295	0.89235
PWWP2B	chr1:1384172-1452414	blue	0.681611	0.014641	-0.649815	0.136398	0.615565	0.542889	-0.0577663	0.0221804	0.672522	0.0331038	0.0681618	0.858471
RAC1	chr13:5046587-5067176	blue	0.955114	1.33e-06	-0.945891	0.585292	0.874018	0.867245	-0.180723	3.33e-06	0.045577	0.000201533	0.000258768	0.574058
RPL38	chr11:7559577-7564110	blue	0.903843	5.5e-05	-0.880431	0.539861	0.804418	0.832754	-0.234503	0.000156952	0.0700225	0.00160628	0.000772637	0.463177
RPS27L	chr1:130200466-130204168	blue	0.956194	1.18e-06	-0.931751	0.529949	0.853606	0.819825	-0.261893	1.04e-05	0.0763581	0.000411958	0.00109559	0.410916
RTN4	chr15:46168681-46246765	blue	0.729551	0.00708283	-0.823028	0.70996	0.770247	0.431023	-0.109801	0.00100737	0.00968773	0.0033775	0.161842	0.734083
SERPINB6	chr20:3683614-3698711	blue	-0.764525	0.00377983	0.824303	-0.664791	-0.834518	-0.626745	0.0152583	0.00097381	0.0183437	0.000735024	0.0291886	0.962462
SGPP1	chr24:10462791-10504501	blue	-0.70888	0.00984958	0.762062	-0.436721	-0.719243	-0.439211	-0.113866	0.00396379	0.155754	0.00837743	0.153139	0.724572
SH3RF1	chr2:66324486-66536280	blue	-0.903081	5.71e-05	0.870845	-0.528505	-0.846215	-0.735265	0.192779	0.000226964	0.0773129	0.000520149	0.00643324	0.548318
SLC16A13	chr11:50403034-50405097	blue	-0.610181	0.0351176	0.650792	-0.45345	-0.633413	-0.376041	0.371172	0.0219137	0.138729	0.0270188	0.228316	0.234883
SLC38A6	chr24:8178970-8236660	blue	0.689357	0.0131352	-0.639518	0.32059	0.621456	0.745967	-0.0222093	0.0251369	0.309643	0.0309966	0.00533837	0.94538
SRP19	chr14:58522592-58527364	blue	0.877727	0.000174698	-0.874749	0.680768	0.792162	0.69032	-0.156182	0.000196005	0.0148122	0.00212913	0.0129565	0.627874
TFCP2L1	chr18:9510045-9561421	blue	0.476596	0.117233	-0.549154	0.382769	0.405851	0.234127	0.351026	0.0644199	0.219423	0.190528	0.463914	0.263234
THBD	chr22:2499877-2501602	blue	-0.606997	0.036349	0.543794	-0.175584	-0.358426	-0.529517	0.14407	0.0676119	0.585176	0.252599	0.076643	0.655084
TMEM116	chr8:22724505-22782115	blue	-0.641899	0.0244293	0.671025	-0.527205	-0.655195	-0.575233	-0.158113	0.0168997	0.0781793	0.0207406	0.0503691	0.623576
TMEM246	chr25:7874617-7875829	blue	-0.777603	0.00290904	0.845677	-0.670123	-0.763727	-0.415744	0.281937	0.000528822	0.0171031	0.00383872	0.178904	0.374641
TUFT1	chr5:42314070-42346006	blue	-0.815851	0.0012132	0.818419	-0.577615	-0.828605	-0.658126	0.190715	0.00113616	0.0492036	0.00086691	0.0199858	0.552692
UNC119	chr11:42811894-42828885	blue	0.709264	0.00979182	-0.765614	0.753934	0.705177	0.427415	-0.0830392	0.00370061	0.00461934	0.0104196	0.165774	0.797513
ZFHX3	chr3:21767608-21922041	blue	-0.588828	0.0439716	0.555903	0.00600054	-0.571056	-0.440136	-0.129714	0.0605516	0.985234	0.0524589	0.152175	0.687837
ZMYM6	chr2:22225590-22261582	blue	0.832898	0.00076951	-0.906379	0.749514	0.861311	0.565502	-0.104823	4.83e-05	0.00500848	0.000318664	0.0553313	0.745779
ZNF697	chr5:46577645-46581753	blue	-0.783897	0.00254904	0.793531	-0.484557	-0.733464	-0.500307	0.0354119	0.002065	0.110379	0.00663292	0.0976161	0.912999
ENSECAG00000016046	chr16:40368628-40370746	brown	0.523603	0.0806136	-0.682102	0.855706	0.700519	0.214609	-0.0698795	0.0145418	0.000384661	0.0111712	0.502979	0.829146
RF00003	chr5:44311341-44311505	brown	-0.0408415	0.899715	-0.100124	0.596925	0.0295896	-0.209704	-0.128673	0.756866	0.040447	0.927267	0.513018	0.690231
FCER2	chr7:5474786-5484617	brown	0.691131	0.0128072	-0.805963	0.87129	0.717394	0.38293	-0.0765366	0.0015481	0.000223255	0.00862721	0.219213	0.813112
ST8SIA4	chr14:68865670-68954708	brown	0.676972	0.0156014	-0.790719	0.957612	0.815062	0.406525	-0.125867	0.00219832	1e-06	0.00123767	0.189722	0.696699
ENSECAG00000002756	chr15:33883250-33924804	brown	0.642274	0.024319	-0.706422	0.901279	0.721409	0.531331	-0.40487	0.0102253	6.24e-05	0.00809171	0.075452	0.191706
AAK1	chr15:33765869-33880302	brown	0.673265	0.0164017	-0.747326	0.925574	0.680682	0.512316	-0.295252	0.00521014	1.59e-05	0.0148298	0.0885771	0.351501
ACAP2	chr19:34487675-34627152	brown	0.588988	0.0439001	-0.720578	0.939515	0.703641	0.339298	0.00428683	0.00820049	5.76e-06	0.0106632	0.280611	0.989451
AFF1	chr3:51942777-52114591	brown	0.685861	0.0138	-0.798242	0.911337	0.843198	0.432254	-0.253921	0.00185566	3.71e-05	0.000570162	0.160514	0.425814
ANKRD12	chr8:37071277-37165509	brown	0.706449	0.010221	-0.816869	0.940459	0.829221	0.428883	-0.153179	0.00118218	5.33e-06	0.000852386	0.164167	0.634582
ANKRD44	chr18:72423083-72732670	brown	0.498812	0.0987825	-0.622938	0.922827	0.604944	0.160308	-0.140013	0.030482	1.89e-05	0.0371593	0.6187	0.664287
ASXL2	chr15:71164028-71316894	brown	0.5929	0.0421729	-0.705857	0.957662	0.649342	0.431345	-0.192342	0.0103132	9.98e-07	0.0223103	0.161494	0.549243
ATP13A3	chr19:33745681-33821133	brown	0.557909	0.0594334	-0.685935	0.960826	0.682204	0.31146	-0.085341	0.0137856	6.8e-07	0.0145214	0.324392	0.792007
BAZ1A	chr1:173620098-173702516	brown	0.705641	0.0103468	-0.808188	0.970694	0.793626	0.484763	-0.159328	0.00146722	1.62e-07	0.00206064	0.110206	0.620876
CAMSAP2	chr30:29218949-29331716	brown	0.55568	0.0606766	-0.689588	0.977088	0.690982	0.351447	-0.106985	0.0130922	4.79e-08	0.0128347	0.262622	0.740695
CCDC50	chr19:31070631-31163237	brown	0.822685	0.00101653	-0.883507	0.892228	0.820832	0.666764	-0.399595	0.00013852	9.53e-05	0.00106722	0.0178774	0.198114
CD2AP	chr20:46819595-46946512	brown	0.668326	0.0175142	-0.726215	0.901571	0.643264	0.557785	-0.381962	0.00748409	6.16e-05	0.02403	0.0595021	0.220479
CDC14A	chr5:62352611-62548901	brown	0.710897	0.00954904	-0.822957	0.958183	0.803053	0.418356	-0.205861	0.00100926	9.39e-07	0.00165903	0.175911	0.520944
CRY2	chr12:10593665-10623955	brown	-0.826756	0.000911669	0.869724	-0.90065	-0.787191	-0.651128	0.33379	0.00023652	6.44e-05	0.00237471	0.0218225	0.28899
DAAM1	chr24:6644093-6806998	brown	0.776951	0.00294848	-0.858482	0.877092	0.72751	0.563725	-0.304342	0.00035077	0.00017908	0.00732637	0.056273	0.336154
DDI2	chr2:37476914-37517122	brown	0.734322	0.0065373	-0.827443	0.920294	0.802497	0.584577	-0.288268	0.000894849	2.21e-05	0.00168091	0.0459066	0.363541
DENND4A	chr1:127933688-128013745	brown	0.609678	0.0353103	-0.752083	0.924328	0.691035	0.31184	-0.115339	0.00477945	1.72e-05	0.0128249	0.323772	0.721132
DSC2	chr8:55396308-55427132	brown	0.776499	0.00297599	-0.848183	0.901841	0.735111	0.652527	-0.242001	0.000489411	6.07e-05	0.00645021	0.0214459	0.44857
DSC3	chr8:55310724-55373568	brown	0.632284	0.0273776	-0.715157	0.894949	0.636502	0.482172	-0.211788	0.00893662	8.43e-05	0.0260543	0.112404	0.508741
DSG3	chr8:55746112-55774476	brown	0.391834	0.207778	-0.493739	0.750489	0.361339	0.167313	-0.393754	0.102811	0.00492059	0.248484	0.60324	0.205361
EDEM3	chr5:18768836-18829749	brown	0.735895	0.00636449	-0.814134	0.936745	0.814585	0.5441	-0.206839	0.00126691	7.17e-06	0.00125263	0.0674269	0.518923
EFR3A	chr9:74857189-74958236	brown	0.669111	0.0173337	-0.740437	0.943278	0.71946	0.523834	-0.225258	0.00588494	4.2e-06	0.00834848	0.0804565	0.481487
EML4	chr15:57006621-57161967	brown	0.646626	0.0230674	-0.724533	0.937134	0.617247	0.494889	-0.382935	0.00769272	6.95e-06	0.0324921	0.101889	0.219207
FRMD4B	chr16:22083657-22249500	brown	0.829377	0.000848719	-0.859315	0.840409	0.865456	0.760045	-0.431902	0.000341067	0.000619641	0.000275809	0.00411942	0.160893
GLCCI1	chr4:41753119-41852315	brown	0.758498	0.00424193	-0.858895	0.936913	0.83354	0.420499	-0.158217	0.000345933	7.07e-06	0.000755692	0.173479	0.623344
HYOU1	chr7:27412654-27423291	brown	-0.784257	0.00252951	0.859416	-0.902755	-0.77699	-0.643505	0.0859663	0.000339902	5.81e-05	0.0029461	0.0239602	0.790513
IBTK	chr10:36910501-36998754	brown	0.569356	0.0533268	-0.711011	0.893754	0.676055	0.179354	-0.139912	0.00953214	8.9e-05	0.0157966	0.577011	0.664516
ITPR2	chr6:52728906-53191520	brown	0.769574	0.00342302	-0.847605	0.93262	0.728794	0.538909	-0.269639	0.000498292	9.76e-06	0.00717238	0.0706145	0.396696
JRKL	chr7:7884163-7885738	brown	0.645118	0.0234956	-0.73887	0.868816	0.73778	0.429622	-0.0578745	0.00604718	0.000244488	0.00616204	0.163361	0.858209
KCNMB1	chr14:9928110-9935053	brown	-0.707422	0.0100712	0.807955	-0.893246	-0.736308	-0.378599	0.134228	0.00147554	9.11e-05	0.00631969	0.22491	0.67748
LPGAT1	chr5:23974421-24046385	brown	0.48782	0.107649	-0.614043	0.951458	0.5981	0.242223	-0.249334	0.0336645	1.96e-06	0.0399531	0.448142	0.434503
MAP3K1	chr21:16281989-16356085	brown	0.784602	0.00251091	-0.880287	0.964157	0.85274	0.521641	-0.226004	0.000157863	4.39e-07	0.000423636	0.081962	0.479997
MAPK8IP1	chr12:10627793-10645987	brown	-0.789825	0.00224202	0.859857	-0.89175	-0.880185	-0.669601	0.215871	0.000334867	9.74e-05	0.00015851	0.017222	0.50041
MMP1	chr7:13168286-13176364	brown	0.554519	0.0613312	-0.616823	0.737855	0.574547	0.464737	-0.156843	0.0326453	0.00615412	0.0507079	0.127951	0.626402
MYCBP2	chr17:49754340-50009454	brown	0.762919	0.003899	-0.842443	0.932831	0.833788	0.601149	-0.175167	0.000583238	9.61e-06	0.000750421	0.0386906	0.586081
NAA16	chr17:28611197-28681803	brown	0.755007	0.00452838	-0.855039	0.900148	0.794666	0.45989	-0.379761	0.000393181	6.6e-05	0.00201301	0.13251	0.223372
NFAT5	chr3:20285679-20400321	brown	0.57798	0.0490269	-0.704392	0.950697	0.689103	0.337614	-0.0502325	0.0105435	2.11e-06	0.0131828	0.283158	0.876796
OGT	chrX:56416375-56447798	brown	0.798661	0.00183785	-0.893655	0.963859	0.84779	0.538826	-0.236323	8.94e-05	4.57e-07	0.000495437	0.0706668	0.459612
PHC3	chr19:12894125-12961621	brown	0.609307	0.0354528	-0.743159	0.890102	0.730901	0.219767	-0.125179	0.00561085	0.000104701	0.00692508	0.492515	0.698288
PHF6	chrX:110891944-110931071	brown	0.61599	0.0329485	-0.732651	0.923915	0.795286	0.363395	-0.120688	0.00672457	1.77e-05	0.00198499	0.245602	0.708688
PPP1R12A	chr28:8328210-8460423	brown	0.505876	0.0933508	-0.627452	0.962732	0.596457	0.283803	-0.198827	0.0289527	5.32e-07	0.0406452	0.371353	0.535589
PRKACB	chr5:76422076-76551217	brown	0.578706	0.0486764	-0.703392	0.954923	0.736049	0.303473	-0.110814	0.0107031	1.36e-06	0.00634778	0.337605	0.73171
PRR14L	chr8:7504796-7565862	brown	0.484779	0.110192	-0.614473	0.954659	0.605171	0.283093	-0.156051	0.0335055	1.4e-06	0.0370689	0.372601	0.628167
PTBP3	chr25:17378626-17476313	brown	0.648763	0.0224703	-0.736683	0.918984	0.69915	0.488909	-0.113994	0.00627928	2.4e-05	0.0113995	0.106748	0.724271
RASA2	chr16:77226207-77397826	brown	0.605797	0.0368209	-0.723767	0.957916	0.708857	0.352522	-0.161501	0.00778922	9.69e-07	0.00985299	0.261063	0.616058
RBL1	chr22:28346021-28407057	brown	0.599038	0.0395617	-0.702475	0.930579	0.650051	0.268567	-0.269092	0.0108509	1.13e-05	0.0221159	0.398649	0.397693
RCOR1	chr24:44647652-44771477	brown	0.673463	0.0163582	-0.758303	0.945791	0.68741	0.518878	-0.208923	0.00425758	3.36e-06	0.0135024	0.0838858	0.514625
RFX7	chr1:136002551-136128043	brown	0.576139	0.0499235	-0.696703	0.965727	0.653692	0.308585	-0.11613	0.0118163	3.52e-07	0.0211358	0.329115	0.719288
RUNX2	chr20:44914319-45229598	brown	0.674591	0.016112	-0.795475	0.910336	0.775697	0.317758	-0.156422	0.00197654	3.92e-05	0.00302533	0.314178	0.627341
SETX	chr25:35313008-35389985	brown	0.671233	0.0168529	-0.790412	0.91968	0.832842	0.354759	-0.151997	0.00221324	2.3e-05	0.000770708	0.257838	0.637231
SLC12A6	chr1:156245551-156324273	brown	0.507992	0.0917634	-0.652107	0.937209	0.641941	0.190768	-0.0122446	0.0215584	6.91e-06	0.0244167	0.552579	0.969873
SLC44A1	chr25:11428544-11606995	brown	0.851231	0.000444613	-0.895323	0.890721	0.882083	0.725757	-0.299967	8.28e-05	0.000101893	0.00014683	0.00754045	0.343494
SLK	chr1:26513198-26565105	brown	0.55196	0.0627914	-0.664765	0.963438	0.638519	0.360838	-0.189159	0.0183501	4.84e-07	0.025438	0.249188	0.555997
SMARCAD1	chr3:45205199-45282444	brown	0.816675	0.00118807	-0.851825	0.894654	0.814676	0.690432	-0.338021	0.000436258	8.54e-05	0.00124979	0.0129358	0.282541
SMC6	chr15:78346356-78416666	brown	0.664287	0.0184645	-0.78073	0.962136	0.778287	0.365634	-0.0693141	0.00272567	5.75e-07	0.00286815	0.242486	0.83051
STOM	chr25:25480061-25505813	brown	-0.72058	0.00820026	0.826398	-0.945786	-0.795543	-0.448255	0.0702186	0.000920543	3.37e-06	0.0019735	0.14388	0.828327
SUOX	chr6:74603928-74606786	brown	-0.776465	0.00297805	0.860744	-0.89269	-0.805204	-0.537752	0.300992	0.000324907	9.34e-05	0.00157647	0.071339	0.341766
TANC2	chr11:15867222-16250077	brown	0.718746	0.00844396	-0.807484	0.906867	0.737525	0.594959	-0.199398	0.00149245	4.71e-05	0.00618912	0.0412837	0.534395
TBL1XR1	chr19:18948543-19098555	brown	0.726571	0.00744045	-0.836484	0.974404	0.816543	0.500011	-0.129851	0.00069482	8.29e-08	0.00119205	0.0978464	0.687521
TGFBR1	chr25:5898573-5923520	brown	0.707328	0.0100856	-0.81278	0.918637	0.803813	0.544012	-0.0852449	0.00131056	2.45e-05	0.00162948	0.0674804	0.792237
UBA6	chr3:69018542-69099948	brown	0.580249	0.047937	-0.688947	0.969335	0.675298	0.347071	-0.154581	0.0132119	2.03e-07	0.0159592	0.269021	0.631447
USP20	chr25:33353366-33380060	brown	-0.824971	0.000956584	0.898015	-0.847573	-0.889602	-0.704362	0.173278	7.31e-05	0.000498783	0.000107013	0.0105483	0.590191
ZNF217	chr22:41919709-41952087	brown	0.727967	0.00727121	-0.823849	0.975398	0.791433	0.552602	-0.277891	0.000985664	6.81e-08	0.00216386	0.0624228	0.381825
ZNF283	chr10:14988041-14989670	brown	0.651205	0.0218016	-0.776524	0.913055	0.762427	0.402638	-0.0422746	0.00297448	3.38e-05	0.00393614	0.194402	0.896212
ZNF292	chr10:40993554-41082557	brown	0.668821	0.0174003	-0.776127	0.926837	0.751766	0.323935	-0.134463	0.00299882	1.46e-05	0.00480723	0.304334	0.676944
ENSECAG00000004306	chr9:85625997-85637176	brown	0.424541	0.168949	-0.529434	0.786874	0.526607	0.188563	0.0849976	0.0766977	0.0023911	0.0785796	0.557265	0.792828
ENSECAG00000013509	chr1:32390584-32512848	brown	0.445797	0.14636	-0.568124	0.939202	0.584519	0.244395	-0.145564	0.0539619	5.9e-06	0.0459333	0.443955	0.651705
ENSECAG00000020670	chr23:523330-557098	brown	0.581096	0.0475347	-0.687465	0.948636	0.621163	0.321669	-0.14899	0.013492	2.58e-06	0.031099	0.307925	0.643982
ENSECAG00000006365	chrX:56272396-56342144	brown	0.478283	0.115758	-0.626564	0.943538	0.635483	0.16521	-0.208298	0.0292492	4.11e-06	0.0263695	0.607866	0.515912
ENSECAG00000022376	chr18:78234639-78349940	brown	0.66203	0.0190115	-0.725436	0.874659	0.732811	0.599406	-0.482139	0.00758022	0.000196684	0.00670645	0.0394088	0.112432
ENSECAG00000020071	chrX:102432473-102468765	brown	0.429529	0.163463	-0.555186	0.949281	0.524016	0.236544	-0.269958	0.0609547	2.43e-06	0.0803323	0.45918	0.396116
ENSECAG00000024486	chr12:34291130-34299728	brown	-0.779591	0.00279143	0.866777	-0.903547	-0.863886	-0.572632	0.224194	0.000263143	5.58e-05	0.000291481	0.0516634	0.483615
ABL2	chr5:13990914-14017326	brown	0.502652	0.0958044	-0.614888	0.834795	0.632668	0.250058	-0.530007	0.0333524	0.000729263	0.0272552	0.433126	0.0763199
AEBP2	chr6:47474394-47641854	brown	0.618319	0.0321064	-0.736421	0.906188	0.636747	0.348896	-0.24821	0.00630746	4.88e-05	0.025979	0.266342	0.436644
ALMS1	chr15:30340459-30589455	brown	0.70714	0.0101144	-0.80992	0.93547	0.703326	0.485183	-0.238706	0.00140654	7.9e-06	0.0107136	0.109852	0.454963
ANKIB1	chr4:36092838-36178829	brown	0.501496	0.0966946	-0.553835	0.859478	0.481352	0.360317	-0.451718	0.0617193	0.000339198	0.113105	0.249923	0.140433
ARHGAP26	chr14:33288549-33712757	brown	0.459528	0.132855	-0.587977	0.830124	0.658799	0.0855675	-0.276819	0.0443543	0.000831409	0.0198152	0.791466	0.383741
ARHGEF6	chrX:112765771-112864680	brown	0.602714	0.0380535	-0.689014	0.801271	0.762686	0.377358	-0.282997	0.0131995	0.00172989	0.00391656	0.226557	0.372772
ARID4A	chr24:5864181-5933738	brown	0.389734	0.210442	-0.524826	0.906002	0.455706	0.0528059	-0.33116	0.0797815	4.93e-05	0.136529	0.87053	0.293041
ARID4B	chr1:77053353-77137683	brown	0.322641	0.306382	-0.452756	0.879073	0.363601	0.154613	-0.178538	0.13941	0.000165676	0.245315	0.631378	0.578775
ASCC3	chr10:52606771-52919367	brown	0.631264	0.0277047	-0.741689	0.88983	0.802693	0.385456	-0.261235	0.00575766	0.000105954	0.00167317	0.215931	0.412137
ATF7IP	chr6:43046570-43139865	brown	0.728955	0.0071533	-0.798054	0.900944	0.807941	0.515683	-0.290048	0.00186367	6.35e-05	0.00147603	0.0861482	0.360453
ATRX	chrX:60557980-60795869	brown	0.370901	0.235252	-0.526178	0.925795	0.504067	0.0943029	-0.287232	0.0788683	1.56e-05	0.0947218	0.770656	0.365346
BACH1	chr26:27160272-27178842	brown	0.488079	0.107434	-0.539156	0.831328	0.429452	0.40952	-0.482357	0.0704605	0.000804088	0.163547	0.186165	0.112246
BAZ2B	chr18:40087334-40382499	brown	0.619596	0.0316512	-0.73191	0.933986	0.613948	0.401113	-0.257365	0.00680899	8.83e-06	0.0336999	0.196257	0.419345
BDP1	chr14:93029667-93106460	brown	0.281376	0.375633	-0.414534	0.874873	0.362738	0.124715	-0.252185	0.180302	0.000195079	0.24652	0.69936	0.429093
BRWD1	chr26:36457560-36584855	brown	0.666325	0.0179804	-0.770034	0.947083	0.672224	0.446009	-0.28051	0.00339188	2.99e-06	0.0166316	0.146145	0.377167
BTAF1	chr1:36995899-37086261	brown	0.651382	0.0217539	-0.724043	0.945342	0.673979	0.490094	-0.362406	0.00775431	3.5e-06	0.0162452	0.105773	0.246985
C15H2orf40	chr15:3766400-3776253	brown	-0.436789	0.155681	0.485964	-0.754676	-0.511969	-0.306633	0.242478	0.109196	0.00455633	0.0888302	0.332343	0.447649
CARNMT1	chr23:15570602-15665310	brown	0.741658	0.00576081	-0.783495	0.872242	0.696574	0.589526	-0.502606	0.00257096	0.000215481	0.0118386	0.0436595	0.0958393
CBL	chr7:27535899-27611036	brown	0.524865	0.0797551	-0.662118	0.951326	0.58583	0.21291	-0.291127	0.01899	1.98e-06	0.0453301	0.506447	0.358586
CCDC82	chr7:7851233-7883064	brown	0.680083	0.0149523	-0.79945	0.772758	0.820053	0.398099	-0.143296	0.0018047	0.00321158	0.00108911	0.199955	0.656835
CCNT2	chr18:18937332-18974859	brown	0.552003	0.0627668	-0.6699	0.975501	0.640425	0.309678	-0.302597	0.0171538	6.67e-08	0.0248653	0.327315	0.339071
CEP120	chr14:49705599-49775973	brown	0.62795	0.0287874	-0.750988	0.949181	0.708345	0.359708	-0.286768	0.00487604	2.45e-06	0.00993048	0.250782	0.366156
CEP170	chr30:2003253-2146382	brown	0.370415	0.235913	-0.501831	0.865831	0.537269	0.134043	-0.385675	0.096436	0.000272167	0.0716429	0.677904	0.215648
CEP295	chr7:55441175-55489471	brown	0.620538	0.0313183	-0.748586	0.851441	0.766238	0.268752	-0.224472	0.00509326	0.000441643	0.0036558	0.398312	0.483059
CNOT6L	chr3:60272713-60435580	brown	0.585702	0.0453887	-0.699274	0.925733	0.684838	0.202621	-0.202784	0.0113787	1.57e-05	0.0139989	0.527669	0.527329
CPD	chr11:44334556-44395952	brown	0.461798	0.130703	-0.598335	0.930686	0.532528	0.268124	-0.149892	0.0398547	1.12e-05	0.0746731	0.399458	0.641954
CREBRF	chr14:7621609-7662640	brown	0.201472	0.530063	-0.343212	0.853076	0.357712	-0.0261539	-0.13657	0.274739	0.000419071	0.253614	0.935696	0.672128
DDX3X	chrX:34832238-34973270	brown	0.379557	0.223641	-0.471825	0.84597	0.45121	0.228549	-0.37228	0.121471	0.000524089	0.140935	0.474931	0.233378
DENND5B	chr6:56579232-56754826	brown	0.263539	0.407874	-0.438075	0.804192	0.452045	-0.104484	-0.0119892	0.154328	0.00161492	0.14011	0.746577	0.970501
DIP2B	chr6:68928509-69133136	brown	0.498807	0.0987865	-0.629454	0.951897	0.578034	0.192715	-0.212262	0.0282922	1.87e-06	0.0490006	0.548453	0.507771
DMTF1	chr4:31529951-31572218	brown	0.598409	0.0398239	-0.735655	0.901968	0.722875	0.233352	-0.199321	0.00639067	6.04e-05	0.00790266	0.465438	0.534555
DNAJC13	chr16:69801499-69896786	brown	0.755724	0.0044684	-0.819405	0.920961	0.836551	0.618485	-0.3371	0.00110758	2.12e-05	0.00069347	0.032047	0.283938
DZIP3	chr19:50987137-51065843	brown	0.511575	0.0891177	-0.649194	0.966272	0.619642	0.208281	-0.250336	0.0223512	3.25e-07	0.0316348	0.515947	0.432597
ELK4	chr5:2051860-2063239	brown	0.571672	0.052147	-0.693861	0.960276	0.701521	0.330838	-0.263902	0.0123142	7.29e-07	0.0110062	0.29354	0.407205
ENAH	chr30:8151691-8289966	brown	0.666176	0.0180153	-0.748728	0.920252	0.685708	0.472734	-0.341495	0.00508022	2.22e-05	0.0138296	0.120656	0.277307
EXPH5	chr7:18067706-18134515	brown	0.0976184	0.762794	-0.18061	0.618759	0.0911882	0.140231	-0.12583	0.574303	0.031949	0.778061	0.663791	0.696785
FAT1	chr27:23749900-23863533	brown	0.750915	0.00488258	-0.80258	0.898025	0.788061	0.700876	-0.258746	0.00167763	7.3e-05	0.00233026	0.0111122	0.416766
FEM1C	chr14:56409624-56520068	brown	0.667766	0.0176437	-0.782909	0.940321	0.81268	0.417698	-0.124026	0.00260316	5.39e-06	0.00131385	0.176662	0.700953
FOXN2	chr15:51874985-51900155	brown	0.42475	0.168717	-0.573584	0.934553	0.541101	0.145015	-0.167935	0.0511871	8.47e-06	0.0692566	0.652947	0.601874
GABPB2	chr5:42782829-42804997	brown	0.52236	0.0814663	-0.627249	0.868727	0.557727	0.300903	-0.347411	0.0290204	0.000245284	0.0595341	0.341916	0.268522
GNAQ	chr23:13045744-13336883	brown	0.504888	0.0940976	-0.541981	0.798313	0.496649	0.493018	-0.411741	0.0687164	0.00185262	0.100487	0.103393	0.183553
IRAK3	chr6:82861366-82913304	brown	0.438803	0.153566	-0.568246	0.897826	0.496407	0.10963	-0.229985	0.0538989	7.37e-05	0.100679	0.734484	0.472083
ITPR1	chr16:12752096-13068704	brown	0.483235	0.111499	-0.638669	0.786876	0.657804	0.156616	-0.0880181	0.0253925	0.002391	0.0200675	0.626907	0.785615
JMJD1C	chr1:52678560-53024135	brown	0.765903	0.00367977	-0.860532	0.932201	0.786303	0.57569	-0.170395	0.00032727	1.01e-05	0.00242081	0.0501441	0.596483
KIAA1109	chr2:106080163-106273802	brown	0.70634	0.0102379	-0.803984	0.924139	0.806671	0.520548	-0.356527	0.0016229	1.74e-05	0.00152201	0.0827192	0.255304
KMT2A	chr7:26823144-26898963	brown	0.444163	0.148024	-0.588122	0.953878	0.561881	0.163807	-0.174407	0.0442888	1.52e-06	0.0572621	0.610959	0.587733
LUC7L3	chr11:26424187-26449534	brown	0.484249	0.110639	-0.635626	0.905384	0.575641	0.114794	-0.143363	0.0263251	5.09e-05	0.0501679	0.722405	0.656683
LYST	chr1:76570817-76728205	brown	0.593248	0.0420219	-0.714693	0.946902	0.668601	0.34796	-0.0776749	0.00900198	3.04e-06	0.0174509	0.267714	0.810376
MBNL1	chr16:86189337-86345625	brown	0.554358	0.0614227	-0.673878	0.961226	0.659359	0.319271	-0.364028	0.0162673	6.47e-07	0.0196741	0.31175	0.244719
MCC	chr14:57992827-58396780	brown	0.644082	0.0237933	-0.742339	0.820521	0.76586	0.355012	-0.262282	0.00569237	0.00107593	0.00368289	0.257474	0.410197
MDM4	chr5:1102589-1122934	brown	0.444893	0.147279	-0.569265	0.916327	0.615333	0.240081	-0.0866801	0.0533734	2.8e-05	0.0331887	0.452291	0.788808
MIER1	chr5:91063081-91119716	brown	0.707967	0.00998784	-0.795462	0.933441	0.741147	0.595311	-0.298294	0.00197712	9.19e-06	0.00581251	0.041133	0.346324
MKRN2	chr16:6173562-6200965	brown	-0.756141	0.00443374	0.839403	-0.955335	-0.836923	-0.559233	0.339472	0.000638282	1.3e-06	0.000686068	0.0587033	0.280348
MTR	chr1:75693236-75791736	brown	0.576859	0.0495713	-0.657665	0.900501	0.688134	0.497364	-0.309366	0.020103	6.49e-05	0.0133651	0.0999219	0.327828
NAA25	chr8:22623953-22691794	brown	0.460151	0.132262	-0.565294	0.902046	0.573411	0.363053	-0.166665	0.055441	6.01e-05	0.0512736	0.24608	0.604664
NEMF	chr1:186135465-186187862	brown	0.714222	0.00906855	-0.811166	0.979688	0.797242	0.479993	-0.269518	0.0013641	2.63e-08	0.00189865	0.114275	0.396916
NEMP1	chr6:75667711-75687440	brown	0.741039	0.00582343	-0.840741	0.849721	0.86802	0.469645	-0.296395	0.000613579	0.000466385	0.000251644	0.123441	0.349551
NRIP1	chr26:14575982-14579450	brown	0.480749	0.113624	-0.578961	0.926631	0.508145	0.27171	-0.270823	0.0485534	1.48e-05	0.0916492	0.392936	0.394545
PCM1	chr27:20988374-21158560	brown	0.242346	0.447904	-0.374443	0.82977	0.302475	0.033947	-0.23851	0.230459	0.000839595	0.339275	0.916587	0.455344
PEAK1	chr1:118681962-118942330	brown	0.313051	0.321795	-0.416326	0.800242	0.412851	0.254996	-0.219786	0.178235	0.00177184	0.182256	0.42379	0.492477
PEG3	chr10:26217849-26241643	brown	0.504637	0.0942888	-0.61945	0.85081	0.613911	0.327151	-0.364415	0.0317031	0.0004506	0.0337133	0.299278	0.244181
POLK	chr14:89664201-89728597	brown	0.502902	0.0956124	-0.608562	0.883911	0.649664	0.314145	-0.145664	0.0357402	0.000136228	0.0222219	0.320016	0.651481
PRKD3	chr15:61357372-61438969	brown	0.622084	0.0307778	-0.748489	0.914658	0.731116	0.255516	-0.252116	0.00510219	3.09e-05	0.00690016	0.422812	0.429222
PTEN	chr1:40857486-40941794	brown	0.504379	0.0944843	-0.615604	0.833205	0.668646	0.282986	-0.281167	0.0330896	0.000762877	0.0174405	0.37279	0.376002
QSER1	chr7:100701027-100773485	brown	0.499431	0.0982983	-0.645926	0.941989	0.649374	0.185654	-0.26015	0.0232655	4.69e-06	0.0223015	0.563473	0.41415
RBM43	chr18:33431611-33447840	brown	0.824175	0.000977142	-0.883905	0.898144	0.899589	0.658358	-0.339614	0.000136263	7.26e-05	6.78e-05	0.0199268	0.280134
RC3H1	chr5:9616004-9688373	brown	0.432205	0.160567	-0.559279	0.876853	0.588316	0.283166	-0.0992855	0.0586779	0.000180753	0.0442017	0.372472	0.758848
REST	chr3:77756617-77772369	brown	0.453147	0.139026	-0.600347	0.935687	0.586108	0.185694	-0.0648538	0.0390198	7.77e-06	0.045203	0.563388	0.84129
SBNO1	chr8:25748845-25787454	brown	0.647365	0.0228595	-0.742867	0.95204	0.749622	0.414354	-0.208603	0.00563977	1.84e-06	0.00499874	0.180511	0.515285
SECISBP2L	chr1:141873813-141917633	brown	0.275575	0.385971	-0.367439	0.797076	0.288674	0.211932	-0.21837	0.239992	0.00190586	0.362836	0.508446	0.49534
SLC30A4	chr1:145426832-145456077	brown	0.452425	0.139736	-0.527736	0.828526	0.447291	0.404771	-0.404114	0.0778246	0.000868777	0.144849	0.191825	0.192616
SLF2	chr1:29113425-29152102	brown	0.473451	0.120016	-0.573729	0.920143	0.548441	0.332407	-0.369826	0.0511148	2.23e-05	0.0648384	0.291117	0.236717
SMCHD1	chr8:46034680-46170243	brown	0.67436	0.0161621	-0.781821	0.978472	0.780561	0.398617	-0.180937	0.00266381	3.51e-08	0.00273536	0.199316	0.573597
SMG1	chr13:29290431-29380275	brown	0.491275	0.104808	-0.603768	0.921748	0.632953	0.349333	-0.197271	0.0376289	2.02e-05	0.0271647	0.265703	0.538852
TAB3	chrX:25212457-25255715	brown	0.509774	0.0904407	-0.621239	0.941748	0.537553	0.296134	-0.291509	0.0310725	4.79e-06	0.0714641	0.349996	0.357927
TIFA	chr2:114382987-114388871	brown	0.286631	0.366395	-0.431801	0.711546	0.446867	-0.143977	-0.0273548	0.161002	0.00945372	0.145278	0.655294	0.932749
TMF1	chr16:22349077-22375886	brown	0.577168	0.0494209	-0.64991	0.90102	0.63401	0.36754	-0.232201	0.0221545	6.32e-05	0.0268303	0.239853	0.467705
TRIM68	chr7:74596485-74649433	brown	0.429767	0.163204	-0.551502	0.873559	0.591613	0.197619	-0.01829	0.0630555	0.000205072	0.0427356	0.538122	0.95501
TTC37	chr14:73157861-73232173	brown	0.520893	0.0824792	-0.594957	0.908142	0.569299	0.381729	-0.421823	0.0412847	4.41e-05	0.0533564	0.220784	0.171987
TUT4	chr2:6820208-6936193	brown	0.536575	0.0720813	-0.67022	0.806114	0.63415	0.186195	-0.184882	0.0170812	0.00154252	0.0267863	0.562316	0.565125
TXNDC16	chr24:870512-1025222	brown	0.569112	0.0534522	-0.667524	0.879513	0.684471	0.232255	-0.212149	0.0176999	0.00016281	0.0140709	0.467599	0.508002
UBN2	chr4:92699446-92763584	brown	0.540315	0.0697411	-0.636683	0.929913	0.530453	0.379796	-0.339842	0.0259985	1.18e-05	0.0760268	0.223326	0.27979
UBR5	chr9:49492010-49567650	brown	0.69403	0.0122842	-0.760325	0.940638	0.674298	0.554686	-0.390825	0.00409758	5.25e-06	0.0161757	0.0612368	0.209056
UHMK1	chr5:31803257-31823202	brown	0.457329	0.134961	-0.55954	0.879029	0.561977	0.247691	-0.179461	0.058535	0.000165969	0.0572104	0.437635	0.576781
VPS13C	chr1:131175287-131344095	brown	0.711825	0.00941303	-0.80271	0.960699	0.75414	0.516055	-0.336931	0.0016725	6.91e-07	0.0046018	0.0858827	0.284194
XRN1	chr16:77869813-77983158	brown	0.665108	0.0182682	-0.779202	0.957853	0.715631	0.430785	-0.335202	0.00281416	9.76e-07	0.00887047	0.162099	0.286829
YES1	chr8:44273500-44304857	brown	0.305725	0.333851	-0.359215	0.718831	0.285582	0.320806	-0.308836	0.251481	0.00843253	0.36823	0.309298	0.328701
YTHDC2	chr14:57894105-57968825	brown	0.541356	0.0690998	-0.664991	0.920093	0.652232	0.177323	-0.217262	0.0182961	2.24e-05	0.021525	0.581405	0.497584
ZBTB33	chrX:99180532-99182551	brown	0.175388	0.5856	-0.271296	0.752226	0.258319	0.092498	-0.188951	0.393686	0.00476689	0.417562	0.774945	0.556439
ZBTB38	chr16:77181881-77185472	brown	0.49512	0.101704	-0.587474	0.903911	0.558573	0.366582	-0.259457	0.0445816	5.48e-05	0.0590666	0.241175	0.415441
ZFC3H1	chr6:87112595-87163025	brown	0.509843	0.0903902	-0.63449	0.910514	0.545123	0.261115	0.00641501	0.0266795	3.88e-05	0.0668106	0.412359	0.984214
ZFX	chrX:19324439-19373233	brown	0.467798	0.125126	-0.585556	0.912282	0.593066	0.225215	-0.395038	0.0454556	3.52e-05	0.0421009	0.481572	0.203755
ZKSCAN2	chr13:23059567-23072774	brown	0.470688	0.122496	-0.607967	0.805944	0.500222	0.14538	-0.279117	0.0359708	0.00154882	0.0976818	0.652121	0.379641
ZKSCAN8	chr20:27518974-27524427	brown	0.206126	0.520396	-0.349396	0.83575	0.417994	0.0318734	-0.0811617	0.26561	0.000709633	0.176325	0.921668	0.80201
ZNF280D	chr1:135583758-135678869	brown	0.587596	0.0445264	-0.68776	0.908731	0.645241	0.449629	-0.404902	0.0134358	4.27e-05	0.0234606	0.142506	0.191667
CSNK1G3	chr14:49520651-49620855	brown	0.72754	0.00732275	-0.796764	0.900992	0.729044	0.525266	-0.336874	0.00191949	6.33e-05	0.00714265	0.0794832	0.28428
FAM171B	chr18:63569973-63727405	brown	0.554821	0.0611604	-0.6612	0.915672	0.622661	0.287339	-0.207893	0.0192157	2.91e-05	0.0305778	0.365159	0.516747
NFATC2	chr22:40128508-40283061	brown	0.622929	0.0304852	-0.763231	0.848891	0.773245	0.315768	-0.142893	0.00387568	0.000478713	0.00318016	0.317385	0.657749
PHIP	chr10:33859001-33986228	brown	0.60287	0.0379908	-0.727572	0.954858	0.679677	0.307228	-0.0202511	0.00731882	1.37e-06	0.0150358	0.331357	0.950191
ENSECAG00000033532	chr15:76201702-76201897	grey	0.401526	0.195753	-0.327586	0.111719	0.256474	0.275765	-0.643297	0.298597	0.72959	0.421015	0.385629	0.0240207
FAM53B	chr1:8332939-8357620	grey	0.119297	0.711919	-0.208582	0.376849	0.092983	-0.0389101	-0.0235173	0.515328	0.227236	0.773792	0.904438	0.942168
CASQ2	chr5:49705404-49773050	grey	-0.261441	0.411755	0.193773	-0.276718	-0.177651	-0.38837	0.872297	0.546217	0.383922	0.580694	0.212183	0.000215031
LHB	chr10:19226497-19227576	grey	-0.141019	0.662001	0.124198	0.0352043	0.0405381	0.0516283	0.365609	0.700556	0.913507	0.900456	0.873396	0.242522
PRPS2	chrX:89109819-89129096	grey	-0.116248	0.719013	0.0149776	0.18941	0.0509313	-0.390512	-0.0511555	0.963152	0.555462	0.875094	0.209453	0.874548
UPK1A	chr10:7012445-7020326	grey	-0.150213	0.641234	0.13241	-0.193347	-0.0754704	-0.172558	0.916509	0.681645	0.547118	0.815675	0.591759	2.77e-05
MMP3	chr7:13198028-13206463	grey	0.208039	0.516447	-0.273797	0.413333	0.303874	0.0828323	-0.10402	0.389167	0.181696	0.336934	0.798008	0.747671
ENSECAG00000029620	chr15:17620858-17639068	turquoise	0.811009	0.00136939	-0.898325	0.848138	0.893553	0.454607	-0.145735	7.2e-05	0.000490106	8.98e-05	0.137598	0.651319
ENSECAG00000016978	chr8:6774517-6776100	turquoise	0.796461	0.00193279	-0.731538	0.313704	0.786291	0.662318	-0.35036	0.00685155	0.320733	0.00242142	0.018941	0.264204
ENSECAG00000005231	chr8:6719962-6721421	turquoise	0.923038	1.87e-05	-0.902565	0.576229	0.94166	0.732205	-0.293113	5.86e-05	0.0498794	4.82e-06	0.00677526	0.355166
ENSECAG00000013692	chr8:7068112-7089624	turquoise	0.947173	2.96e-06	-0.916085	0.578505	0.950483	0.807131	-0.282954	2.84e-05	0.0487732	2.16e-06	0.00150524	0.372847
ENSECAG00000014923	chr8:5923066-5951245	turquoise	0.953209	1.63e-06	-0.936846	0.655128	0.97041	0.82774	-0.227617	7.11e-06	0.0207582	1.7e-07	0.00088764	0.476783
ENSECAG00000033354	chr8:7030341-7035412	turquoise	0.96133	6.38e-07	-0.940891	0.630785	0.966434	0.814012	-0.265202	5.14e-06	0.0278594	3.17e-07	0.0012708	0.404811
ENSECAG00000039437	chr12:24313826-24358460	turquoise	0.8149	0.00124273	-0.881576	0.839722	0.934798	0.580546	-0.0591277	0.00014988	0.000632312	8.31e-06	0.047796	0.855167
ENSECAG00000038492	chr24:48270628-48272250	turquoise	0.596099	0.0407972	-0.508606	0.106194	0.640194	0.541749	-0.277783	0.0913065	0.742553	0.0249343	0.068858	0.382018
ENSECAG00000038455	chr8:6140802-6142441	turquoise	0.89319	9.13e-05	-0.955981	0.855465	0.88993	0.631938	-0.176251	1.21e-06	0.000387731	0.000105491	0.0274883	0.583728
ENSECAG00000022992	chr11:37489248-37521560	turquoise	0.894475	8.61e-05	-0.940535	0.816812	0.968922	0.666352	-0.136428	5.3e-06	0.0011839	2.17e-07	0.0179741	0.672454
CCL3	chr11:37504090-37505585	turquoise	0.918205	2.51e-05	-0.933951	0.74958	0.972791	0.764909	-0.152556	8.85e-06	0.00500254	1.12e-07	0.00375174	0.635978
CCR8	chr16:47614761-47615829	turquoise	0.896463	7.86e-05	-0.902509	0.72526	0.930681	0.80889	-0.125666	5.88e-05	0.00760195	1.12e-05	0.00144239	0.697163
CD40LG	chrX:112742013-112753452	turquoise	0.964995	3.9e-07	-0.975744	0.72668	0.976375	0.750344	-0.251135	6.35e-08	0.00742707	5.57e-08	0.00493363	0.431081
FCRLA	chr5:32754850-32761356	turquoise	0.761985	0.00396964	-0.829789	0.808101	0.923409	0.53045	-0.0233625	0.000839146	0.00147032	1.82e-05	0.0760291	0.942548
HAVCR2	chr14:21189125-21203357	turquoise	0.949499	2.38e-06	-0.975269	0.773217	0.97814	0.724765	-0.213567	6.99e-08	0.00318195	3.79e-08	0.00766365	0.505103
PAX5	chr25:2042002-2223103	turquoise	0.696752	0.0118078	-0.815313	0.885545	0.746069	0.352617	-0.0728273	0.00122985	0.000127269	0.00532867	0.260926	0.822038
PDCD1	chr6:27031846-27042653	turquoise	0.894505	8.6e-05	-0.913953	0.727166	0.983713	0.70016	-0.157805	3.21e-05	0.00736796	8.78e-09	0.0112308	0.62426
PLA2G2D	chr2:34259029-34266440	turquoise	0.797484	0.00188819	-0.867901	0.788372	0.930638	0.466815	-0.128549	0.000252727	0.00231452	1.12e-05	0.126029	0.690515
SLAMF1	chr5:33367904-33403990	turquoise	0.825586	0.000940928	-0.876128	0.767639	0.962135	0.562645	-0.113023	0.0001859	0.00355664	5.75e-07	0.0568507	0.72654
TIGIT	chr19:46499250-46516206	turquoise	0.850406	0.000456407	-0.864349	0.684186	0.968359	0.678034	-0.128604	0.000286794	0.0141269	2.37e-07	0.0153775	0.69039
ENSECAG00000026830	chr5:2494825-2503300	turquoise	0.720782	0.00817364	-0.712955	0.500152	0.861466	0.497298	-0.229617	0.00924939	0.097736	0.000316982	0.099974	0.472813
ENSECAG00000030839	chr5:35639806-35643617	turquoise	0.593343	0.0419807	-0.737783	0.873522	0.713626	0.199783	-0.0437502	0.00616173	0.000205359	0.00915324	0.533589	0.892608
TCN1	chr12:23323384-23335133	turquoise	0.573178	0.0513898	-0.594605	0.604169	0.641114	0.663948	0.0695601	0.0414358	0.0374683	0.0246608	0.0185458	0.829917
ENSECAG00000028160	chr8:6598718-6599021	turquoise	0.690319	0.0129567	-0.578595	0.132504	0.686649	0.732309	-0.247486	0.0487297	0.68143	0.0136479	0.00676338	0.438027
CD72	chr25:903379-909871	turquoise	0.64232	0.0243054	-0.751569	0.846194	0.810457	0.343574	0.0670795	0.00482461	0.000520494	0.0013881	0.274201	0.835908
TNFRSF17	chr13:33795063-33797679	turquoise	0.710121	0.00966377	-0.705199	0.48021	0.817848	0.470562	-0.253084	0.0104162	0.114088	0.00115295	0.122609	0.427393
ENSECAG00000038573	chr15:17690172-17704124	turquoise	0.918528	2.46e-05	-0.957263	0.809434	0.959085	0.662983	-0.219313	1.04e-06	0.00142336	8.43e-07	0.0187791	0.493432
ENSECAG00000031094	chr8:6127670-6128035	turquoise	0.802229	0.00169151	-0.7125	0.329166	0.794132	0.887608	-0.230922	0.0093151	0.296134	0.00203735	0.000116624	0.470229
ENSECAG00000003702	chr7:5578216-5581043	turquoise	0.796413	0.00193492	-0.862054	0.759752	0.944435	0.501845	-0.169577	0.000310624	0.00414246	3.8e-06	0.0964248	0.598275
ENSECAG00000024996	chr10:20877311-20906275	turquoise	0.60975	0.0352824	-0.742625	0.887524	0.714661	0.264566	-0.00370172	0.00566383	0.000117043	0.00900644	0.405981	0.99089
ENSECAG00000014696	chr5:34745326-34759292	turquoise	0.859635	0.000337396	-0.91208	0.820728	0.96344	0.643544	-0.100799	3.56e-05	0.00107015	4.84e-07	0.0239488	0.75527
ENSECAG00000028304	chr7:73326707-73330307	turquoise	0.822649	0.00101752	-0.846005	0.67505	0.952073	0.57397	-0.178994	0.000523517	0.0160126	1.84e-06	0.0509947	0.57779
ENSECAG00000032756	chr28:37036295-37040186	turquoise	0.652763	0.0213829	-0.751255	0.849666	0.833872	0.390644	0.0344549	0.00485241	0.000467194	0.000748632	0.209285	0.915343
ENSECAG00000028730	chr24:47659484-47805355	turquoise	0.967098	2.87e-07	-0.94108	0.627574	0.959215	0.83226	-0.282862	5.06e-06	0.0289121	8.3e-07	0.000783415	0.373008
CD3D	chr7:26745351-26746457	turquoise	0.893301	9.08e-05	-0.964286	0.874776	0.925685	0.656404	-0.193561	4.31e-07	0.000195804	1.57e-05	0.0204269	0.546665
CD69	chr6:37809736-37816968	turquoise	0.835858	0.000707435	-0.903833	0.828296	0.912995	0.491302	-0.210877	5.5e-05	0.000874262	3.39e-05	0.104785	0.51061
CXCL13	chr3:60486496-60492665	turquoise	0.851461	0.000441355	-0.915222	0.830947	0.953014	0.560869	-0.132273	2.99e-05	0.000812671	1.67e-06	0.05781	0.681959
CXCR3	chrX:56481026-56483132	turquoise	0.801266	0.00173008	-0.825871	0.657792	0.95249	0.590792	-0.130706	0.000933742	0.0200706	1.76e-06	0.0430977	0.685555
Eqca-DOB1	chr20:34290799-34302637	turquoise	0.901976	6.03e-05	-0.954349	0.855731	0.925698	0.676189	-0.152633	1.45e-06	0.000384356	1.57e-05	0.0157679	0.635806
LTB	chr20:32228381-32230140	turquoise	0.922943	1.88e-05	-0.947683	0.778923	0.975693	0.783604	-0.167494	2.83e-06	0.00283053	6.42e-08	0.00256502	0.602843
NCR1	chr10:24556764-24560860	turquoise	0.907685	4.51e-05	-0.959617	0.844758	0.962934	0.72498	-0.166816	7.9e-07	0.000543856	5.18e-07	0.00763681	0.604331
OLR1	chr6:38238676-38248198	turquoise	0.831066	0.000809968	-0.835393	0.698282	0.906387	0.76889	-0.0757944	0.000716926	0.0115461	4.83e-05	0.0034698	0.814896
PRF1	chr1:59116690-59119318	turquoise	0.984867	6.09e-09	-0.965637	0.666232	0.939411	0.881655	-0.264314	3.56e-07	0.0180023	5.81e-06	0.000149405	0.406445
SLAMF7	chr5:33278257-33291964	turquoise	0.898656	7.09e-05	-0.919626	0.719086	0.979722	0.660129	-0.206259	2.31e-05	0.00839836	2.61e-08	0.0194813	0.520122
ENSECAG00000026891	chr1:129102125-129110548	turquoise	0.833506	0.000756433	-0.850291	0.639591	0.954799	0.657762	0.00384939	0.00045807	0.0251149	1.38e-06	0.0200783	0.990527
CCL25	chr7:5829280-5833808	turquoise	0.925682	1.57e-05	-0.926827	0.670966	0.973196	0.731115	-0.235207	1.46e-05	0.0169129	1.04e-07	0.00690033	0.461796
CLEC4F	chr15:32736445-32748051	turquoise	0.780116	0.00276093	-0.779383	0.564863	0.922007	0.601826	-0.147938	0.00280353	0.0556688	1.99e-05	0.0384141	0.64635
DLGAP5	chr24:3251340-3256345	turquoise	0.75089	0.00488481	-0.708695	0.38903	0.85866	0.686509	-0.0403897	0.0098774	0.211339	0.000348681	0.0136749	0.900819
MLANA	chr23:26609078-26619679	turquoise	0.875397	0.000191205	-0.898075	0.786232	0.911285	0.693843	-0.222813	7.28e-05	0.00242453	3.72e-05	0.0123176	0.486383
PRR11	chr11:33602809-33612568	turquoise	0.8484	0.000486109	-0.858983	0.652144	0.930327	0.604939	-0.248079	0.000344907	0.0215484	1.15e-05	0.037161	0.436895
TGM7	chr1:147110473-147126434	turquoise	0.771859	0.00327026	-0.748154	0.516029	0.896364	0.709022	-0.0772404	0.00513313	0.085901	7.89e-05	0.00982814	0.81142
ENSECAG00000032213	chr14:18373913-18388521	turquoise	0.885697	0.00012646	-0.893913	0.641693	0.939809	0.638794	-0.277609	8.83e-05	0.0244899	5.62e-06	0.0253549	0.382329
ENSECAG00000015405	chr5:36759500-36975654	turquoise	0.827016	0.000905281	-0.877846	0.780516	0.962015	0.581374	-0.107969	0.000173882	0.00273795	5.84e-07	0.0474035	0.738382
ENSECAG00000017748	chr10:9873721-9876968	turquoise	0.918859	2.41e-05	-0.887122	0.611666	0.881536	0.928367	-0.207917	0.000119067	0.0345537	0.000150121	1.32e-05	0.516698
ENSECAG00000036649	chr7:78243241-78244378	turquoise	0.696921	0.0117787	-0.773929	0.838441	0.811411	0.575967	0.0294655	0.00313637	0.000656492	0.00135586	0.0500081	0.927571
ENSECAG00000030258	chr4:96011245-96011668	turquoise	0.946334	3.2e-06	-0.946787	0.72144	0.968361	0.825789	-0.251446	3.07e-06	0.00808771	2.37e-07	0.000935804	0.430491
ENSECAG00000000454	chr24:48256005-48257503	turquoise	0.940394	5.36e-06	-0.916238	0.58857	0.949947	0.767196	-0.303269	2.82e-05	0.0440871	2.27e-06	0.00358772	0.337945
ENSECAG00000001923	chr15:17729293-17799353	turquoise	0.96415	4.39e-07	-0.970167	0.723684	0.968751	0.749574	-0.289605	1.77e-07	0.00779971	2.23e-07	0.00500306	0.36122
ECATH-3	chr16:40267790-40269970	turquoise	0.652929	0.0213386	-0.757937	0.859775	0.770713	0.382994	-0.0422314	0.00428695	0.000335807	0.00334624	0.219129	0.896318
NDC80	chr8:45962058-46004111	turquoise	0.822392	0.00102443	-0.852531	0.685632	0.972283	0.630486	-0.154573	0.000426489	0.0138443	1.23e-07	0.0279564	0.631467
POU2AF1	chr7:20461004-20484063	turquoise	0.865738	0.000273069	-0.891192	0.709308	0.965107	0.607628	-0.199115	9.98e-05	0.00978524	3.84e-07	0.0361028	0.534986
TBX21	chr11:23998626-24009622	turquoise	0.910858	3.81e-05	-0.934781	0.778652	0.967038	0.7473	-0.150466	8.32e-06	0.00284649	2.9e-07	0.00521254	0.640665
TMEM45B	chr7:39513465-39549552	turquoise	0.983119	1.05e-08	-0.947214	0.601698	0.927819	0.904139	-0.298367	2.95e-06	0.0384664	1.37e-05	5.42e-05	0.346201
ZWINT	chr1:46780553-46783398	turquoise	0.846541	0.000514961	-0.836737	0.595892	0.892458	0.603177	-0.310501	0.000689766	0.0408854	9.43e-05	0.0378666	0.325964
ENSECAG00000028824	chr20:33348003-33349899	turquoise	0.449163	0.142972	-0.47036	0.253109	0.622489	0.282828	0.55056	0.122792	0.427345	0.0306373	0.373069	0.0636004
BIRC5	chr11:4306505-4312698	turquoise	0.794556	0.00201798	-0.833477	0.629549	0.903342	0.517575	0.046563	0.000757052	0.0282614	5.64e-05	0.0848034	0.885742
C14orf132	chr24:38993471-38994130	turquoise	-0.642659	0.0242065	0.646769	-0.363297	-0.673262	-0.649825	0.26753	0.023027	0.245739	0.0164024	0.0221776	0.400543
TOX	chr9:25821315-26111969	turquoise	0.827612	0.000890742	-0.899281	0.803232	0.931368	0.495436	-0.096858	6.88e-05	0.00165205	1.07e-05	0.101452	0.764595
ACOD1	chr17:49684378-49692266	turquoise	0.765224	0.00372881	-0.824569	0.776407	0.944763	0.5434	-0.0687884	0.000966913	0.00298161	3.69e-06	0.0678511	0.83178
NRGN	chr7:34304750-34306178	turquoise	-0.801071	0.00173799	0.765546	-0.530274	-0.735301	-0.69034	0.261202	0.00370554	0.0761441	0.00642931	0.0129527	0.412197
ENSECAG00000032618	chr9:83910820-83912214	turquoise	0.890023	0.00010506	-0.895479	0.698015	0.910691	0.855134	-0.152989	8.22e-05	0.0115914	3.85e-05	0.000391956	0.635009
IDO1	chr27:5177386-5200412	turquoise	0.865054	0.000279764	-0.904247	0.800419	0.959904	0.693373	-0.107519	5.39e-05	0.0017646	7.63e-07	0.0124014	0.73944
LIPH	chr19:26112089-26158344	turquoise	0.878313	0.000170723	-0.849144	0.436337	0.870376	0.759759	0.0239099	0.00047492	0.156159	0.000230928	0.00414187	0.941204
RNF183	chr25:18635435-18636014	turquoise	0.64523	0.0234637	-0.646669	0.472825	0.769387	0.72188	-0.190167	0.0230552	0.120575	0.00343579	0.00803062	0.553854
TNFRSF13C	chr28:39412857-39415301	turquoise	0.858534	0.000350162	-0.925793	0.855523	0.948726	0.57999	-0.134689	1.56e-05	0.000386993	2.56e-06	0.0480606	0.676427
TRIM69	chr1:145910971-145927927	turquoise	0.64601	0.0232417	-0.759439	0.805325	0.865996	0.382905	-0.0849893	0.0041671	0.00157192	0.000270576	0.219245	0.792848
ENSECAG00000024074	chr8:15506365-15509092	turquoise	0.929553	1.21e-05	-0.938703	0.720293	0.986846	0.766528	-0.280214	6.15e-06	0.00823801	3.03e-09	0.00363509	0.377692
ENSECAG00000030750	chr7:78172376-78173503	turquoise	0.703821	0.0106343	-0.796906	0.876745	0.827247	0.551818	-0.0153999	0.00191328	0.000181511	0.000899618	0.062873	0.962114
IL2RA	chr29:29007573-29057125	turquoise	0.850669	0.000452616	-0.907633	0.824183	0.964669	0.596982	-0.150438	4.53e-05	0.000976931	4.09e-07	0.0404231	0.640727
NAPSA	chr10:20159737-20190674	turquoise	0.691772	0.0126902	-0.722226	0.682569	0.854817	0.622725	0.0547545	0.00798598	0.0144481	0.000396044	0.0305555	0.86579
OASL	chr8:15623083-15639856	turquoise	0.841606	0.000598014	-0.870386	0.710177	0.970238	0.691508	-0.153426	0.000230839	0.00965547	1.75e-07	0.0127383	0.63403
SH2D2A	chr5:38106779-38122155	turquoise	0.82497	0.000956595	-0.897323	0.827727	0.935463	0.534239	-0.0913758	7.55e-05	0.000887952	7.91e-06	0.0735695	0.777614
ENSECAG00000013872	chr5:5052982-5069669	turquoise	0.935465	7.91e-06	-0.969269	0.817176	0.970502	0.718571	-0.246635	2.05e-07	0.00117296	1.67e-07	0.00846752	0.439657
CCNB1	chr21:5448027-5455133	turquoise	0.89129	9.94e-05	-0.862275	0.516238	0.94103	0.765119	-0.157892	0.000308269	0.0857523	5.08e-06	0.00373643	0.624068
RF00003	chr5:44311341-44311505	turquoise	0.684823	0.014002	-0.724874	0.726885	0.748852	0.58006	-0.40916	0.00765	0.0074021	0.00506889	0.0480274	0.18659
ENSECAG00000038252	chr13:20413695-20416278	turquoise	0.941379	4.94e-06	-0.963837	0.781583	0.981526	0.763491	-0.233476	4.58e-07	0.00267722	1.64e-08	0.00385629	0.465194
ENSECAG00000012728	chr7:88559685-88561000	turquoise	0.582165	0.0470305	-0.631559	0.552739	0.755641	0.304736	0.169299	0.0276101	0.0623444	0.00447529	0.335496	0.598884
TESPA1	chr6:72432165-72467060	turquoise	0.838142	0.00066224	-0.898495	0.876757	0.913945	0.680348	-0.153125	7.14e-05	0.000181427	3.21e-05	0.0148979	0.634705
LIMD2	chr11:15642244-15642981	turquoise	0.888663	0.000111457	-0.905256	0.723053	0.898233	0.76886	-0.0936613	5.12e-05	0.00787988	7.23e-05	0.00347186	0.77218
ENSECAG00000035548	chr5:37114393-37125645	turquoise	0.864924	0.000281046	-0.878631	0.720573	0.94919	0.794304	-0.128675	0.000168596	0.0082011	2.45e-06	0.00202946	0.690227
UBE2T	chr30:30515823-30537016	turquoise	0.917222	2.66e-05	-0.904646	0.637615	0.947587	0.730935	-0.186188	5.28e-05	0.025713	2.85e-06	0.00692111	0.562331
ENSECAG00000008723	chr7:15047872-15060358	turquoise	0.903552	5.58e-05	-0.940643	0.800285	0.966642	0.750094	-0.218051	5.25e-06	0.00177011	3.08e-07	0.00495606	0.495985
ENSECAG00000030548	chr12:36789231-36816115	turquoise	0.809761	0.00141203	-0.893552	0.897957	0.912686	0.507751	-0.247448	8.98e-05	7.33e-05	3.45e-05	0.0919431	0.438101
ADGRF1	chr20:46444580-46482875	turquoise	0.907052	4.67e-05	-0.941883	0.694862	0.962591	0.661067	-0.0557599	4.73e-06	0.0121371	5.42e-07	0.0192486	0.863346
ARL5C	chr11:23171323-23178427	turquoise	0.725759	0.00754019	-0.798903	0.786505	0.880412	0.433209	-0.18346	0.00182763	0.00241028	0.000157074	0.159488	0.568173
BLK	chr2:60018112-60038327	turquoise	0.888555	0.000111975	-0.925333	0.735911	0.975777	0.628978	-0.232345	1.61e-05	0.00636273	6.31e-08	0.0284482	0.467421
CCL7	chr11:38869994-38872046	turquoise	0.814452	0.00125684	-0.79423	0.510542	0.908992	0.820336	-0.171224	0.00203285	0.0898752	4.21e-05	0.00108114	0.59467
CCR7	chr11:22114731-22126327	turquoise	0.913665	3.26e-05	-0.947267	0.78575	0.983541	0.698943	-0.22908	2.94e-06	0.00244986	9.25e-09	0.0114343	0.473878
CLEC4E	chr6:36198988-36204377	turquoise	0.783595	0.00256549	-0.837169	0.800395	0.91093	0.518172	-0.253529	0.000681218	0.00176557	3.8e-05	0.0843818	0.426552
IPCEF1	chr31:13269786-13373665	turquoise	0.826837	0.000909683	-0.886481	0.903532	0.890189	0.590582	-0.224471	0.000122352	5.59e-05	0.000104304	0.0431905	0.48306
OSM	chr8:8918109-8922616	turquoise	0.680441	0.0148789	-0.734556	0.730246	0.841403	0.427641	-0.282245	0.00651134	0.00700133	0.000601647	0.165527	0.374097
PLA2G2A	chr2:34340478-34343321	turquoise	0.284388	0.370324	-0.211037	-0.20924	0.188271	0.209578	0.00785494	0.510281	0.513973	0.557888	0.513277	0.980671
RUNX3	chr2:30334484-30395953	turquoise	0.955655	1.25e-06	-0.975928	0.759482	0.972545	0.736452	-0.230725	6.11e-08	0.0041637	1.17e-07	0.00630417	0.470619
ENSECAG00000031896	chr7:54107742-54113440	turquoise	0.889888	0.000105682	-0.918559	0.619897	0.903966	0.655814	0.0644591	2.46e-05	0.0315447	5.46e-05	0.0205797	0.842246
ENSECAG00000008562	chr27:33596030-33597331	turquoise	-0.828858	0.000860912	0.865209	-0.673055	-0.9064	-0.542071	0.309309	0.000278238	0.0164479	4.83e-05	0.0686607	0.327922
BCL2A1	chr1:115610856-115619076	turquoise	0.913871	3.23e-05	-0.909804	0.649391	0.9591	0.718138	-0.315596	4.03e-05	0.0222968	8.41e-07	0.00852603	0.317664
C1H15orf48	chr1:145485836-145489592	turquoise	0.913002	3.39e-05	-0.937556	0.725404	0.983791	0.721521	-0.177185	6.73e-06	0.00758418	8.58e-09	0.00807714	0.581702
CDC6	chr11:22336555-22345761	turquoise	0.755641	0.00447535	-0.718441	0.42038	0.859416	0.743045	-0.177489	0.00848505	0.173614	0.000339913	0.00562215	0.581045
CDH17	chr9:42266695-42321460	turquoise	0.86894	0.000243391	-0.927566	0.838652	0.949038	0.624968	-0.0784694	1.39e-05	0.000652462	2.48e-06	0.0297871	0.808468
CTSW	chr12:29676341-29679577	turquoise	0.968647	2.26e-07	-0.946189	0.657339	0.930326	0.835254	-0.235279	3.25e-06	0.0201865	1.15e-05	0.000719778	0.461655
GPRIN2	chr1:84169351-84170725	turquoise	-0.896477	7.85e-05	0.923639	-0.736267	-0.964833	-0.768431	0.145044	1.8e-05	0.00632418	3.99e-07	0.00350144	0.65288
HESX1	chr16:32597951-32599611	turquoise	-0.960724	6.89e-07	0.959472	-0.719329	-0.951787	-0.773762	0.274786	8.04e-07	0.00836593	1.89e-06	0.003147	0.387386
RHNO1	chr6:31855928-31857922	turquoise	0.903584	5.57e-05	-0.886741	0.589184	0.913103	0.688419	-0.284746	0.00012101	0.0438123	3.37e-05	0.0133113	0.369695
ZAP70	chr15:11800270-11820458	turquoise	0.94215	4.63e-06	-0.960501	0.753637	0.968779	0.779677	-0.173993	7.09e-07	0.00464477	2.22e-07	0.0027864	0.588634
ENSECAG00000039036	chr12:25804966-25805702	turquoise	-0.489803	0.106012	0.466203	-0.301338	-0.402711	-0.594934	0.207703	0.126593	0.341185	0.194313	0.0412946	0.517138
CDC45	chr8:773168-808474	turquoise	0.852756	0.000423414	-0.823705	0.531082	0.899795	0.67309	-0.254696	0.000989433	0.0756146	6.71e-05	0.0164403	0.424353
KIF11	chr1:36519796-36566253	turquoise	0.920939	2.13e-05	-0.936898	0.719221	0.983097	0.701872	-0.176355	7.08e-06	0.00838034	1.06e-08	0.0109488	0.583502
PKMYT1	chr13:41010771-41019435	turquoise	0.934572	8.45e-06	-0.933273	0.620607	0.939479	0.712178	-0.300185	9.31e-06	0.0312943	5.77e-06	0.00936164	0.343126
TNFRSF4	chr2:48675887-48678575	turquoise	0.833189	0.000763224	-0.885646	0.731593	0.947474	0.632025	-0.0531944	0.000126731	0.00684528	2.88e-06	0.0274606	0.869585
ENSECAG00000033936	chr10:23540808-23564604	turquoise	0.909799	4.04e-05	-0.892856	0.618297	0.955009	0.776804	-0.34153	9.27e-05	0.032114	1.35e-06	0.00295738	0.277253
ENSECAG00000007417	chr11:7108382-7128186	turquoise	0.816691	0.00118757	-0.842759	0.67306	0.966082	0.681418	-0.0727595	0.000577748	0.0164468	3.34e-07	0.0146799	0.822201
ENSECAG00000027864	chr15:16694626-16715363	turquoise	0.853197	0.000417439	-0.906804	0.826579	0.962796	0.606658	-0.13166	4.73e-05	0.000916054	5.27e-07	0.036482	0.683365
CD5	chr12:24370804-24393926	turquoise	0.961619	6.15e-07	-0.961823	0.731217	0.970773	0.812517	-0.233033	5.99e-07	0.0068885	1.6e-07	0.00131918	0.466066
CNR2	chr2:31196353-31197445	turquoise	0.818631	0.00112997	-0.899983	0.8597	0.894444	0.587384	-0.0380376	6.65e-05	0.000336656	8.62e-05	0.044622	0.906572
G0S2	chr5:25810348-25810645	turquoise	0.700732	0.011136	-0.724303	0.612096	0.843357	0.566357	-0.138682	0.00772164	0.0343917	0.000567434	0.0548823	0.667313
IKZF1	chr4:20137222-20215884	turquoise	0.884164	0.000134809	-0.943542	0.857227	0.971342	0.659718	-0.184336	4.11e-06	0.000365796	1.45e-07	0.0195841	0.566296
IL18RAP	chr15:7421686-7450122	turquoise	0.88402	0.000135619	-0.948515	0.860713	0.925854	0.666981	-0.154587	2.61e-06	0.000325259	1.56e-05	0.0178265	0.631436
IL4I1	chr10:19891788-19898664	turquoise	0.805473	0.0015664	-0.827331	0.704311	0.946264	0.637037	-0.124946	0.000897574	0.0105564	3.22e-06	0.0258898	0.698826
IL6	chr4:54607175-54611577	turquoise	0.86084	0.000323845	-0.821521	0.537745	0.872969	0.888318	-0.236712	0.00104816	0.0713434	0.000209682	0.000113126	0.458851
MMP8	chr7:13098649-13108882	turquoise	0.659849	0.0195513	-0.78155	0.891631	0.816705	0.313851	-0.128651	0.00267903	9.79e-05	0.00118713	0.320494	0.69028
NFAM1	chr28:40040218-40073664	turquoise	0.803583	0.00163839	-0.853193	0.777	0.929655	0.571006	-0.281506	0.000417496	0.00294545	1.2e-05	0.0524843	0.375402
ENSECAG00000030379	chr8:20698537-20700426	turquoise	-0.84589	0.000525365	0.894519	-0.796057	-0.908095	-0.670833	0.285264	8.59e-05	0.00195061	4.42e-05	0.0169428	0.368786
ENSECAG00000014250	chr10:24207396-24215355	turquoise	0.780105	0.0027616	-0.813341	0.650816	0.947665	0.59111	-0.0587996	0.00129234	0.0219072	2.83e-06	0.0429569	0.855963
ENSECAG00000034395	chr20:31776345-31779329	turquoise	0.856254	0.000377777	-0.897077	0.814088	0.940417	0.713724	-0.242655	7.64e-05	0.0012684	5.35e-06	0.00913923	0.447308
ENSECAG00000019430	chr28:34698293-34716622	turquoise	0.944662	3.72e-06	-0.954817	0.6465	0.977157	0.803633	-0.197921	1.37e-06	0.0231031	4.71e-08	0.00163646	0.537488
ENSECAG00000000284	chr6:28116160-28153457	turquoise	0.686502	0.0136762	-0.714182	0.577226	0.875901	0.631903	-0.228164	0.00907411	0.0493926	0.000187536	0.0274996	0.475696
ENSECAG00000040532	chr7:78237111-78238176	turquoise	0.838103	0.000663003	-0.868332	0.727356	0.961384	0.720482	-0.221787	0.000248818	0.00734492	6.34e-07	0.00821316	0.488444
ENSECAG00000036993	chr6:75535094-75540435	turquoise	-0.499449	0.0982843	0.505224	-0.235538	-0.549323	-0.454398	0.250708	0.0938436	0.461148	0.0643211	0.137802	0.431892
AIM2	chr5:34622468-34738948	turquoise	0.74538	0.00539449	-0.82998	0.837795	0.920784	0.471187	-0.0447956	0.000834721	0.000668957	2.15e-05	0.122046	0.890055
ARHGAP9	chr6:75997641-76004450	turquoise	0.893936	8.83e-05	-0.917256	0.790041	0.943891	0.653173	-0.212225	2.66e-05	0.00223143	3.98e-06	0.0212736	0.507847
BRI3BP	chr8:26987923-27006882	turquoise	0.802929	0.00166388	-0.810047	0.51973	0.929949	0.614831	-0.186875	0.00140216	0.0832887	1.18e-05	0.0333734	0.560865
BTBD11	chr28:31262657-31582014	turquoise	0.919246	2.36e-05	-0.972683	0.844751	0.899314	0.680341	-0.180859	1.14e-07	0.000543974	6.87e-05	0.0148994	0.573767
CADM3	chr5:34600211-34630685	turquoise	0.932188	1.01e-05	-0.976739	0.817852	0.962509	0.688831	-0.198296	5.16e-08	0.00115283	5.48e-07	0.0132338	0.536701
CD247	chr5:4055440-4127644	turquoise	0.829415	0.000847848	-0.872047	0.675707	0.868874	0.569528	-0.058523	0.000217054	0.0158712	0.000243971	0.0532387	0.856634
CDC20	chr2:14927827-14931547	turquoise	0.882902	0.000142005	-0.876907	0.596649	0.946562	0.697819	-0.161156	0.000180375	0.0405639	3.14e-06	0.0116248	0.616821
CXHXorf21	chrX:24973748-24974642	turquoise	0.821769	0.00104137	-0.843712	0.685863	0.960782	0.638218	-0.161315	0.00056139	0.0137996	6.84e-07	0.0255294	0.616468
DQA	chr20:34011148-34016415	turquoise	0.683285	0.0143053	-0.791137	0.840202	0.814113	0.274092	-0.155058	0.00217807	0.00062343	0.00126758	0.388636	0.630383
ERMP1	chr23:26508661-26555245	turquoise	0.943071	4.28e-06	-0.948236	0.73554	0.944944	0.868308	-0.24497	2.68e-06	0.00640316	3.63e-06	0.000249039	0.442849
FAM71F2	chr4:83702576-83712226	turquoise	0.77882	0.00283661	-0.769209	0.621525	0.778071	0.832213	-0.0417511	0.00344794	0.0309726	0.00288102	0.000784444	0.897492
FAM84A	chr15:80940883-80941768	turquoise	0.821159	0.00105814	-0.802706	0.532888	0.701843	0.829375	-0.0913253	0.00167264	0.0744402	0.0109535	0.00084878	0.777735
IL7	chr9:8935871-8983740	turquoise	0.864108	0.00028922	-0.928141	0.797298	0.948637	0.5865	-0.273747	1.34e-05	0.00189626	2.58e-06	0.045024	0.389258
KIF20A	chr14:37535413-37543306	turquoise	0.845792	0.000526947	-0.837835	0.549034	0.939616	0.682733	-0.12292	0.000668188	0.0644907	5.71e-06	0.0144153	0.703513
KRT17	chr11:21231878-21238490	turquoise	0.820658	0.00107209	-0.893926	0.854138	0.922596	0.576141	-0.228777	8.83e-05	0.000404903	1.92e-05	0.0499226	0.474478
LINGO1	chr1:119176291-119193421	turquoise	0.953338	1.61e-06	-0.922528	0.596251	0.873213	0.931133	-0.228432	1.93e-05	0.0407326	0.000207766	1.09e-05	0.475163
P2RY11	chr7:51591445-51593754	turquoise	0.891519	9.84e-05	-0.828306	0.439427	0.75241	0.94787	-0.33923	0.000874032	0.152913	0.00475086	2.78e-06	0.280712
PADI2	chr2:36681246-36722590	turquoise	0.728341	0.00722644	-0.713787	0.523112	0.868408	0.687729	-0.0303942	0.00913031	0.0809497	0.000248134	0.0134418	0.925294
PEG10	chr4:38278516-38285926	turquoise	0.729135	0.00713194	-0.823552	0.84851	0.85021	0.383682	-0.285328	0.000993462	0.00048444	0.000459249	0.218233	0.368674
RASAL3	chr21:1461718-1471858	turquoise	0.944477	3.78e-06	-0.967638	0.753276	0.981337	0.733358	-0.22931	2.65e-07	0.00467573	1.73e-08	0.00664483	0.47342
SHCBP1	chr3:29648-53321	turquoise	0.79385	0.00205029	-0.783431	0.511268	0.904923	0.632937	-0.11633	0.00257449	0.0893423	5.21e-05	0.0271698	0.718822
TNFSF13B	chr17:75905943-75937778	turquoise	0.840055	0.000626152	-0.868312	0.729418	0.96694	0.702413	-0.265348	0.000249005	0.00709844	2.94e-07	0.0108609	0.404542
ENSECAG00000036905	chr20:31254535-31265514	turquoise	0.928426	1.31e-05	-0.93072	0.700014	0.952763	0.771774	-0.24718	1.12e-05	0.011255	1.71e-06	0.00327583	0.438613
ENSECAG00000035636	chr24:45239230-45257763	turquoise	0.79009	0.002229	-0.855625	0.770001	0.954576	0.600208	-0.201155	0.000385686	0.00339407	1.41e-06	0.0390772	0.530723
CEP55	chr1:35791106-35808960	turquoise	0.946282	3.22e-06	-0.953652	0.746447	0.975908	0.775875	-0.215548	1.56e-06	0.00529283	6.14e-08	0.00301434	0.501067
CISH	chr16:38227549-38231868	turquoise	0.889199	0.000108903	-0.900671	0.745784	0.922427	0.69807	-0.253053	6.43e-05	0.00535576	1.94e-05	0.0115821	0.427451
FHL2	chr15:4406305-4432437	turquoise	0.837392	0.000676829	-0.825282	0.515067	0.783321	0.874071	-0.0404874	0.000948638	0.086589	0.00258049	0.000201132	0.900581
GJB2	chr17:1149100-1194194	turquoise	0.972911	1.1e-07	-0.965075	0.670648	0.966989	0.782581	-0.258635	3.86e-07	0.0169844	2.92e-07	0.00262131	0.416972
KCNAB2	chr2:44676296-44728054	turquoise	0.850682	0.000452428	-0.867386	0.63486	0.94578	0.599147	-0.300464	0.000257457	0.0265639	3.37e-06	0.0395162	0.342656
NCF1	chr13:12486177-12503122	turquoise	0.749544	0.00500584	-0.778916	0.527417	0.885306	0.54715	-0.259544	0.00283096	0.0780373	0.000128552	0.065601	0.415279
NRG1	chr27:11963474-12272069	turquoise	0.803364	0.00164687	-0.838903	0.608715	0.907073	0.609466	-0.391133	0.000647703	0.0356809	4.66e-05	0.0353917	0.208665
PBK	chr2:56749037-56774840	turquoise	0.8634	0.000296463	-0.820547	0.451637	0.861715	0.756886	-0.0688558	0.00107522	0.140513	0.000314278	0.00437241	0.831617
PSMB9	chr20:34338955-34344696	turquoise	0.921019	2.12e-05	-0.938137	0.74633	0.975837	0.732746	-0.292943	6.43e-06	0.00530386	6.23e-08	0.00671379	0.355458
SLITRK4	chrX:118205661-118213101	turquoise	0.881342	0.000151308	-0.920953	0.827988	0.964244	0.663544	-0.163378	2.13e-05	0.000881662	4.33e-07	0.0186431	0.611907
SPC25	chr18:48605427-48620054	turquoise	0.927697	1.38e-05	-0.91511	0.634951	0.958268	0.773897	-0.262673	3.01e-05	0.0265353	9.29e-07	0.00313838	0.409473
TOR3A	chr5:13969994-13981687	turquoise	0.785497	0.00246319	-0.790169	0.502807	0.839948	0.685191	-0.401107	0.00222511	0.0956851	0.000628123	0.01393	0.196264
TSPAN15	chr1:58097306-58149704	turquoise	0.594027	0.0416848	-0.528842	0.233319	0.652379	0.773616	-0.272668	0.0770892	0.465503	0.0214856	0.00315632	0.391204
ENSECAG00000028307	chr2:40076560-40086578	turquoise	-0.604467	0.0373492	0.620794	-0.517201	-0.660785	-0.574884	-0.0840409	0.0312283	0.0850678	0.0193183	0.0505414	0.795116
ENSECAG00000033471	chr2:41141487-41151550	turquoise	0.79112	0.00217892	-0.815556	0.6668	0.909602	0.630142	-0.184392	0.0012223	0.0178689	4.08e-05	0.0280682	0.566175
ENSECAG00000038314	chr22:21674804-21694833	turquoise	0.725158	0.00761466	-0.750374	0.578424	0.907104	0.536394	-0.147135	0.00493092	0.0488119	4.65e-05	0.0721959	0.648161
ENSECAG00000032528	chrX:62019095-62057815	turquoise	0.812321	0.00132561	-0.886816	0.861325	0.918228	0.54418	-0.127493	0.000120626	0.000318514	2.51e-05	0.0673785	0.692949
ENSECAG00000039600	chr6:14785047-14805007	turquoise	-0.83682	0.000688112	0.86356	-0.665372	-0.953829	-0.613495	0.046293	0.000294822	0.0182056	1.53e-06	0.0338682	0.886401
ENSECAG00000037408	chr31:16798084-16818665	turquoise	0.949445	2.39e-06	-0.930601	0.676458	0.912908	0.872167	-0.207905	1.13e-05	0.0157106	3.4e-05	0.000216079	0.516722
ENSECAG00000032492	chr2:67230680-67326075	turquoise	0.85452	0.000399899	-0.912166	0.799416	0.97845	0.652667	-0.18977	3.55e-05	0.00180612	3.53e-08	0.0214085	0.554698
ENSECAG00000030483	chr7:88724791-88728926	turquoise	0.763415	0.00386193	-0.821795	0.75952	0.91404	0.463116	-0.160093	0.00104064	0.00416071	3.19e-05	0.129465	0.619178
ENSECAG00000024882	chr11:37585797-37589116	turquoise	0.825914	0.000932642	-0.815454	0.551027	0.90419	0.711607	-0.243156	0.00122547	0.0633298	5.4e-05	0.00944483	0.446341
ENSECAG00000032776	chr5:34831863-34850246	turquoise	0.899691	6.74e-05	-0.957306	0.836673	0.980689	0.677564	-0.207432	1.04e-06	0.000691042	2.05e-08	0.0154764	0.517699
ALDOC	chr11:42845108-42847869	turquoise	0.88964	0.000106833	-0.890186	0.640515	0.966562	0.715178	-0.15157	0.000104314	0.0248388	3.11e-07	0.00893368	0.638188
C26H21orf91	chr26:17079879-17108924	turquoise	0.65644	0.0204174	-0.766918	0.880105	0.843629	0.385572	-0.0130816	0.0036074	0.000159012	0.000562802	0.215782	0.967814
CD37	chr10:19454594-19459696	turquoise	0.824588	0.000966436	-0.889138	0.866078	0.941411	0.593062	-0.307033	0.000109188	0.000269788	4.93e-06	0.0421026	0.33168
CENPF	chr5:21514852-21598004	turquoise	0.868863	0.000244071	-0.897837	0.716639	0.981157	0.642617	-0.152837	7.37e-05	0.00873074	1.81e-08	0.0242187	0.635349
CYTIP	chr18:38449986-38517397	turquoise	0.899884	6.68e-05	-0.935701	0.789086	0.977741	0.708139	-0.278765	7.77e-06	0.0022787	4.15e-08	0.00996175	0.380267
ELL3	chr1:146765773-146768577	turquoise	0.771913	0.00326669	-0.854191	0.866305	0.856686	0.513388	-0.0839726	0.000404214	0.000267617	0.000372418	0.0877991	0.795279
EMB	chr21:21688669-21730201	turquoise	0.825386	0.000945997	-0.905963	0.839799	0.909312	0.56978	-0.132104	4.94e-05	0.000630879	4.14e-05	0.0531096	0.682347
ETV7	chr20:37239890-37258916	turquoise	0.893387	9.05e-05	-0.901472	0.685999	0.974764	0.803377	-0.216552	6.19e-05	0.0137732	7.73e-08	0.0016464	0.499026
FBXO39	chr11:48423039-48426845	turquoise	0.833036	0.00076653	-0.842956	0.626805	0.952812	0.758463	-0.217445	0.000574333	0.0291685	1.7e-06	0.00424471	0.497214
FCMR	chr5:3122105-3138033	turquoise	0.809673	0.00141509	-0.892485	0.875577	0.89632	0.53557	-0.0937906	9.42e-05	0.00018989	7.91e-05	0.072719	0.771873
GPR174	chrX:62057835-62058837	turquoise	0.906605	4.78e-05	-0.951679	0.819998	0.94281	0.702293	-0.143801	1.91e-06	0.00109069	4.38e-06	0.0108804	0.655692
ILT11B	chr10:24139432-24145257	turquoise	0.768344	0.00350747	-0.863566	0.861431	0.930603	0.488159	-0.0952216	0.000294761	0.000317362	1.13e-05	0.107368	0.768475
KIF2C	chr2:13691244-13707125	turquoise	0.796393	0.00193579	-0.825365	0.653497	0.94392	0.56024	-0.164192	0.000946523	0.0211875	3.97e-06	0.0581525	0.610111
LAT2	chr13:12026338-12038038	turquoise	0.819919	0.00109292	-0.873692	0.735353	0.952042	0.544913	-0.179005	0.000204038	0.00642362	1.84e-06	0.0669372	0.577767
MMP12	chr7:13228148-13237930	turquoise	0.892555	9.39e-05	-0.838938	0.506484	0.768573	0.936244	-0.28832	0.000647032	0.0928931	0.00349167	7.45e-06	0.363452
MMP25	chr13:40940193-40949157	turquoise	0.859753	0.000336047	-0.882838	0.716118	0.970745	0.723847	-0.124078	0.000142378	0.00880278	1.61e-07	0.00777906	0.700834
MTMR7	chr27:20450960-20556859	turquoise	0.742444	0.00568189	-0.81761	0.819302	0.924572	0.507574	-0.0995188	0.00116	0.00111054	1.69e-05	0.0920752	0.758296
PKIB	chr10:71193110-71267661	turquoise	0.875043	0.000193814	-0.874121	0.625333	0.861432	0.881478	-0.297437	0.000200751	0.0296636	0.00031735	0.000150479	0.347779
PLCXD2	chr19:48616363-48661638	turquoise	0.728201	0.00724321	-0.767576	0.834944	0.748142	0.560854	-0.219027	0.00356103	0.000726174	0.00513425	0.0578181	0.494011
PPM1J	chr5:52389446-52394726	turquoise	0.775562	0.00303374	-0.756362	0.514339	0.879717	0.740738	-0.250861	0.00441548	0.0871122	0.000161494	0.00585413	0.431601
STEAP4	chr4:32560933-32580209	turquoise	0.872728	0.000211588	-0.926887	0.78517	0.977651	0.639582	-0.198091	1.45e-05	0.00248058	4.23e-08	0.0251174	0.537131
TREM1	chr20:41545011-41588059	turquoise	0.819127	0.00111559	-0.879299	0.843744	0.92383	0.565766	-0.295108	0.000164203	0.000560853	1.78e-05	0.0551922	0.351748
TTC39C	chr8:48758522-48863246	turquoise	0.870768	0.000227609	-0.931555	0.798546	0.97698	0.62324	-0.186905	1.05e-05	0.00184274	4.9e-08	0.0303778	0.560799
UPK3B	chr13:10510458-10515480	turquoise	0.628315	0.0286667	-0.602188	0.208854	0.672849	0.636753	0.388279	0.0382669	0.514768	0.0164932	0.0259769	0.212299
ENSECAG00000018637	chr30:11320969-11351287	turquoise	-0.695628	0.0120029	0.819285	-0.874106	-0.805918	-0.385299	-0.0265847	0.00111102	0.000200863	0.0015498	0.216135	0.934638
ENSECAG00000023315	chrX:98817332-98873926	turquoise	0.812176	0.00133039	-0.878269	0.734991	0.946451	0.571578	-0.147798	0.000171018	0.00646332	3.17e-06	0.0521947	0.646666
ENSECAG00000021857	chr10:7928123-7958225	turquoise	0.805632	0.00156044	-0.783009	0.485016	0.835969	0.785353	0.148124	0.00259768	0.109993	0.000705185	0.00247082	0.645933
ENSECAG00000015218	chr11:18965548-18995484	turquoise	0.836744	0.000689629	-0.816134	0.459139	0.926598	0.69692	-0.0917398	0.00120453	0.133226	1.48e-05	0.0117788	0.776748
ENSECAG00000034468	chr13:8529901-8564803	turquoise	0.665723	0.0181223	-0.743473	0.716068	0.802871	0.295363	-0.10415	0.00557988	0.00880962	0.00166617	0.351312	0.747363
ENSECAG00000022844	chr2:48806226-48817633	turquoise	0.879406	0.000163507	-0.922169	0.777779	0.946714	0.706411	-0.163887	1.97e-05	0.00289849	3.09e-06	0.010227	0.610783
ENSECAG00000011823	chr1:32098597-32155551	turquoise	0.806453	0.00153001	-0.830772	0.680268	0.877882	0.806061	-0.00442834	0.000816613	0.0149144	0.000173635	0.00154449	0.989102
ENSECAG00000024181	chr10:21247582-21255910	turquoise	0.727845	0.00728587	-0.821863	0.783796	0.887777	0.421413	-0.0584612	0.0010388	0.00255453	0.000115786	0.172448	0.856784
ENSECAG00000033952	chr7:12887203-12895519	turquoise	0.597547	0.0401851	-0.720612	0.883505	0.726978	0.209837	0.0198425	0.00819597	0.000138533	0.00739086	0.512745	0.951194
ENSECAG00000031156	chr10:21516865-21523902	turquoise	0.808509	0.00145581	-0.871753	0.791659	0.953082	0.562269	-0.0235143	0.000219449	0.00215305	1.65e-06	0.0570531	0.942175
ENSECAG00000024637	chr11:47564849-47585994	turquoise	0.759393	0.00417068	-0.838369	0.748921	0.861267	0.488064	0.14418	0.00065788	0.00506259	0.000319146	0.107447	0.654834
ENSECAG00000030990	chr3:24623624-24720125	turquoise	0.84799	0.00049237	-0.869383	0.583977	0.944852	0.713712	-0.101738	0.000239484	0.046184	3.66e-06	0.00914098	0.753053
ENSECAG00000019222	chr10:19948291-19956283	turquoise	0.645932	0.0232639	-0.610665	0.324209	0.787915	0.63135	-0.0619966	0.034933	0.3039	0.00233768	0.0276771	0.848209
ENSECAG00000038714	chr10:24061721-24071938	turquoise	0.54529	0.0667103	-0.562396	0.298408	0.707064	0.34632	-0.158148	0.0569846	0.346131	0.0101261	0.270129	0.623498
ENSECAG00000000436	chr25:37400944-37423271	turquoise	0.601049	0.0387314	-0.627142	0.617003	0.768348	0.432341	-0.165872	0.029056	0.0325804	0.00350724	0.16042	0.606407
ENSECAG00000019780	chr1:154833890-154854423	turquoise	0.90179	6.09e-05	-0.907128	0.66288	0.98199	0.75537	-0.181933	4.65e-05	0.0188042	1.45e-08	0.00449791	0.571454
ENSECAG00000028021	chr20:33474643-33478087	turquoise	0.803693	0.00163414	-0.784082	0.406865	0.821139	0.767632	-0.420529	0.00253901	0.189316	0.00105871	0.00355708	0.173445
ENSECAG00000033857	chr13:8707473-8726136	turquoise	0.711174	0.00950817	-0.749066	0.660007	0.889938	0.491295	-0.145244	0.00504934	0.0195118	0.000105455	0.104791	0.652428
ENSECAG00000017155	chr28:41971482-42020200	turquoise	0.821112	0.00105947	-0.806708	0.502528	0.669194	0.843131	-0.143389	0.00152065	0.0958992	0.0173147	0.000571316	0.656624
ENSECAG00000006071	chr28:37081456-37109867	turquoise	0.797755	0.00187652	-0.844382	0.711795	0.944932	0.534219	-0.0788658	0.000550114	0.00941735	3.63e-06	0.0735829	0.807517
ENSECAG00000029020	chr7:931341-932805	turquoise	0.862772	0.000303008	-0.845261	0.518427	0.889762	0.817067	-0.255293	0.000535585	0.0842026	0.000106269	0.00117622	0.423232
ENSECAG00000032694	chr10:34095082-34124029	turquoise	-0.794893	0.00200272	0.702015	-0.323903	-0.75136	-0.910961	0.282174	0.0109255	0.304384	0.00484306	3.79e-05	0.374223
ENSECAG00000007462	chr1:69569903-69578467	turquoise	0.827424	0.000895306	-0.758282	0.411691	0.81011	0.891338	-0.215126	0.00425925	0.183612	0.00139999	9.92e-05	0.501925
ENSECAG00000000893	chr10:14225996-14240831	turquoise	0.85612	0.000379451	-0.894041	0.735271	0.913546	0.741317	-0.247576	8.78e-05	0.00643266	3.29e-05	0.00579524	0.437857
ENSECAG00000028267	chr1:34525904-34581643	turquoise	0.715396	0.00890329	-0.752041	0.606382	0.839756	0.458107	-0.215087	0.00478314	0.0365904	0.00063169	0.134213	0.502005
ENSECAG00000027835	chr15:80926073-80940863	turquoise	0.756393	0.004413	-0.718697	0.563991	0.556709	0.804153	-0.306305	0.0084506	0.0561314	0.0601003	0.00161639	0.332887
ENSECAG00000017381	chr22:23484873-23504185	turquoise	0.815407	0.00122693	-0.84613	0.663217	0.964388	0.661035	-0.164761	0.000521515	0.0187223	4.25e-07	0.0192565	0.608855
ENSECAG00000038375	chr29:15930886-16361639	turquoise	-0.817165	0.00117331	0.752294	-0.189645	-0.775827	-0.779824	0.129465	0.00476099	0.554963	0.00301731	0.00277788	0.688408
ENSECAG00000029999	chr9:84623079-84631917	turquoise	0.828385	0.00087214	-0.867501	0.742259	0.937637	0.701842	-0.0239663	0.0002564	0.0057004	6.69e-06	0.0109538	0.941066
ENSECAG00000032271	chr5:72060144-72073783	turquoise	0.613787	0.0337596	-0.66666	0.654404	0.845833	0.428097	0.0640412	0.0179017	0.020948	0.000526289	0.165026	0.843257
ENSECAG00000019875	chr28:35323055-35338299	turquoise	0.924149	1.74e-05	-0.911786	0.632203	0.960694	0.804626	-0.255299	3.62e-05	0.0274036	6.92e-07	0.00159836	0.42322
ENSECAG00000032123	chr6:40057975-40064181	turquoise	0.755378	0.0044973	-0.669269	0.315908	0.768672	0.843354	-0.272562	0.0172975	0.31716	0.00348481	0.000567498	0.391395
ENSECAG00000015500	chr5:31844073-31845644	turquoise	0.692404	0.0125757	-0.756032	0.563636	0.817805	0.396801	-0.189209	0.0044428	0.0563204	0.00115422	0.201561	0.555891
ENSECAG00000017237	chr7:4879705-4946605	turquoise	0.698013	0.0115917	-0.761448	0.719971	0.90478	0.493684	-0.210695	0.00401066	0.00828054	5.24e-05	0.102856	0.510982
ENSECAG00000019488	chr7:5513748-5516927	turquoise	0.707493	0.0100603	-0.716196	0.485579	0.828709	0.634403	-0.284293	0.00879186	0.10952	0.000864452	0.0267068	0.370491
ENSECAG00000036105	chr1:5340550-5367000	turquoise	0.870355	0.000231101	-0.901364	0.733162	0.982178	0.646495	-0.15463	6.22e-05	0.00666688	1.37e-08	0.0231043	0.631339
ENSECAG00000023129	chr11:3701944-3705665	turquoise	-0.869923	0.000234802	0.880003	-0.602233	-0.939117	-0.724793	0.170855	0.000159664	0.0382488	5.95e-06	0.00766023	0.595477
ENSECAG00000001949	chr7:89190576-89195720	turquoise	0.773177	0.00318454	-0.810916	0.750001	0.894822	0.569109	-0.23039	0.00137253	0.00496443	8.48e-05	0.0534539	0.471282
ENSECAG00000028459	chr5:71996402-72017137	turquoise	0.756095	0.0044376	-0.81017	0.777849	0.932501	0.551006	-0.265558	0.00139793	0.0028943	9.85e-06	0.0633418	0.404158
ENSECAG00000003532	chr26:31089048-31151172	turquoise	0.788672	0.00229942	-0.840935	0.683574	0.911417	0.563747	-0.159197	0.000610058	0.014248	3.7e-05	0.0562612	0.621167
ENSECAG00000023195	chr11:31606723-31622740	turquoise	0.627627	0.0288945	-0.676274	0.627216	0.856132	0.52488	-0.123514	0.0157498	0.0290311	0.000379307	0.0797449	0.702138
ENSECAG00000029199	chr9:70448703-70451971	turquoise	-0.903452	5.61e-05	0.917042	-0.625056	-0.971298	-0.754643	0.214912	2.69e-05	0.0297574	1.46e-07	0.00455908	0.502361
ENSECAG00000038583	chr20:31456770-31459796	turquoise	0.801996	0.0017008	-0.79566	0.460559	0.897517	0.666373	-0.131175	0.00196826	0.131875	7.48e-05	0.0179692	0.68448
ENSECAG00000039737	chr7:76771257-76789016	turquoise	0.926482	1.49e-05	-0.948504	0.725124	0.993629	0.792134	-0.208971	2.62e-06	0.00761895	8.18e-11	0.00213044	0.514527
ENSECAG00000007668	chr4:102536833-102543967	turquoise	0.854795	0.000396333	-0.862862	0.569836	0.944304	0.714195	-0.185153	0.000302066	0.0530808	3.84e-06	0.00907235	0.564546
ENSECAG00000015137	chr1:164791461-164798339	turquoise	-0.848685	0.000481797	0.821297	-0.450922	-0.890758	-0.714794	0.0410628	0.00105434	0.14122	0.000101729	0.00898763	0.899174
ENSECAG00000016298	chr7:76824198-76843637	turquoise	0.834723	0.000730761	-0.858587	0.697032	0.912517	0.776274	-0.0595664	0.000349541	0.0117596	3.48e-05	0.00298978	0.854102
ENSECAG00000017042	chr12:23505137-23517028	turquoise	0.616759	0.0326687	-0.617106	0.333727	0.744879	0.485931	-0.199741	0.0325428	0.289087	0.00544272	0.109224	0.533677
ENSECAG00000039865	chr20:25033365-25044499	turquoise	0.809714	0.00141363	-0.861237	0.722362	0.930571	0.583736	-0.0439152	0.000319479	0.00796848	1.13e-05	0.046296	0.892205
ENSECAG00000010201	chr24:21063264-21116369	turquoise	-0.936902	7.08e-06	0.952385	-0.69269	-0.966719	-0.774045	0.145153	1.78e-06	0.012524	3.04e-07	0.00312898	0.652635
ENSECAG00000014125	chr11:59710650-59734799	turquoise	0.757765	0.00430086	-0.828335	0.810641	0.895607	0.460502	-0.176842	0.000873331	0.00138185	8.18e-05	0.131929	0.582446
ENSECAG00000002402	chr9:69744463-69748888	turquoise	0.841812	0.000594361	-0.853049	0.591458	0.934708	0.609325	-0.312876	0.000419445	0.0428041	8.37e-06	0.0354457	0.322079
ENSECAG00000029716	chr4:102529414-102533995	turquoise	0.809685	0.00141466	-0.84267	0.643861	0.948369	0.657825	-0.075786	0.000579286	0.023857	2.65e-06	0.0200624	0.814916
ENSECAG00000028581	chr8:3684225-3685329	turquoise	0.689484	0.0131116	-0.662973	0.403006	0.84079	0.664311	-0.165525	0.0187815	0.193955	0.00061269	0.0184587	0.607173
ENSECAG00000023513	chrX:55176961-55225605	turquoise	0.845441	0.000532649	-0.876999	0.603431	0.943493	0.771069	-0.0664981	0.00017973	0.0377645	4.13e-06	0.00332246	0.837313
ENSECAG00000015324	chrX:6668086-6794064	turquoise	-0.952749	1.71e-06	0.940656	-0.725302	-0.918012	-0.849934	0.355995	5.24e-06	0.00759682	2.54e-05	0.000463259	0.256064
ENSECAG00000032555	chr7:805289-809379	turquoise	0.738286	0.00610849	-0.802205	0.631062	0.869271	0.410121	-0.281114	0.00169249	0.0277701	0.000240468	0.185456	0.376096
ENSECAG00000020009	chr5:32611767-32640987	turquoise	0.728991	0.00714901	-0.772574	0.63751	0.901216	0.521831	-0.0909725	0.00322355	0.0257449	6.26e-05	0.0818306	0.778574
ENSECAG00000015275	chr3:9731669-9733746	turquoise	-0.760106	0.00411463	0.727646	-0.564753	-0.801515	-0.801124	0.134696	0.00730992	0.0557268	0.00172007	0.00173586	0.676411
ENSECAG00000032131	chr12:21159124-21178017	turquoise	0.823948	0.000983061	-0.83924	0.629624	0.922267	0.727227	-0.251622	0.000641333	0.0282367	1.96e-05	0.00736062	0.430157
ENSECAG00000021996	chr25:35988761-36012210	turquoise	0.893986	8.81e-05	-0.922822	0.679632	0.958275	0.811251	-0.219193	1.89e-05	0.0150452	9.29e-07	0.00136122	0.493674
ENSECAG00000030648	chr20:31637798-31640705	turquoise	0.80602	0.001546	-0.815311	0.687018	0.908794	0.728138	-0.386131	0.00122992	0.0135772	4.26e-05	0.00725072	0.21506
ENSECAG00000012132	chr8:15599655-15610852	turquoise	0.761859	0.00397928	-0.783263	0.546979	0.90373	0.690986	-0.235831	0.00258369	0.0657025	5.53e-05	0.0128338	0.460575
ENSECAG00000029581	chr23:7201517-7242495	turquoise	0.51268	0.0883125	-0.521882	0.25844	0.67096	0.433886	-0.173769	0.0817953	0.417338	0.0169143	0.158764	0.589122
ENSECAG00000034647	chr7:76737233-76741525	turquoise	0.888275	0.000113336	-0.909234	0.69265	0.904849	0.859277	-0.193787	4.16e-05	0.0125312	5.23e-05	0.000341503	0.546189
ENSECAG00000016543	chrX:56058777-56063774	turquoise	0.905007	5.18e-05	-0.941199	0.785925	0.98714	0.698717	-0.289228	5.01e-06	0.0024406	2.71e-09	0.0114724	0.361874
ENSECAG00000000825	chr6:71469400-71470687	turquoise	0.862113	0.000309998	-0.860624	0.60666	0.924574	0.716307	-0.02022	0.000326244	0.0364814	1.69e-05	0.00877657	0.950267
ENSECAG00000029437	chr3:109248730-109250338	turquoise	0.880866	0.000154234	-0.889618	0.64534	0.949245	0.665277	-0.20657	0.000106934	0.0234323	2.44e-06	0.0182281	0.519479
ENSECAG00000016251	chr14:21209339-21296660	turquoise	0.73486	0.00647777	-0.788771	0.662686	0.914287	0.509148	-0.228746	0.00229444	0.0188513	3.15e-05	0.0909038	0.47454
ENSECAG00000023677	chr7:5617758-5620706	turquoise	0.516669	0.0854459	-0.547503	0.471578	0.74467	0.452808	-0.295811	0.0653919	0.121693	0.00546296	0.139359	0.350548
ENSECAG00000022252	chr6:17789257-17828397	turquoise	0.817442	0.00116502	-0.862752	0.739554	0.943299	0.68074	-0.337658	0.000303219	0.00597592	4.19e-06	0.0148178	0.28309
ENSECAG00000017324	chr20:31555424-31558463	turquoise	0.807844	0.0014795	-0.84723	0.713369	0.93383	0.730084	-0.105745	0.000504116	0.00918995	8.93e-06	0.00702019	0.74361
ENSECAG00000033856	chr8:8939800-8941845	turquoise	0.895812	8.1e-05	-0.866768	0.583026	0.856882	0.925216	-0.368008	0.000263234	0.0466273	0.000370015	1.62e-05	0.239209
ENSECAG00000016018	chr5:34791552-34804832	turquoise	0.822648	0.00101753	-0.889706	0.838553	0.968571	0.639018	-0.160391	0.000106527	0.000654353	2.29e-07	0.0252873	0.618517
ENSECAG00000020991	chr20:31822803-31825682	turquoise	0.754486	0.0045724	-0.778311	0.588355	0.819904	0.606607	-0.530773	0.00286672	0.0441842	0.00109335	0.0365021	0.0758171
ENSECAG00000006663	chr5:32671808-32695173	turquoise	0.778685	0.00284454	-0.795318	0.604475	0.92827	0.652457	-0.190453	0.00198357	0.0373463	1.32e-05	0.0214647	0.553248
ENSECAG00000037934	chr20:31198742-31203704	turquoise	0.903389	5.63e-05	-0.944112	0.808107	0.979336	0.679979	-0.184358	3.91e-06	0.0014701	2.87e-08	0.0149736	0.566247
ENSECAG00000009549	chr2:47537762-47544202	turquoise	0.74756	0.00518827	-0.764392	0.603143	0.835006	0.465497	-0.0213022	0.0037896	0.0378803	0.000724884	0.127246	0.947608
ENSECAG00000019767	chr12:27493634-27503195	turquoise	0.625509	0.029604	-0.671967	0.500888	0.848927	0.506857	-0.0978693	0.0166889	0.0971647	0.000478161	0.0926128	0.762199
ENSECAG00000019352	chr7:4664980-4701604	turquoise	0.961211	6.48e-07	-0.959891	0.694076	0.948078	0.758058	-0.291842	7.64e-07	0.0122761	2.72e-06	0.00427725	0.357353
ENSECAG00000010913	chr20:31119609-31144554	turquoise	0.855194	0.000391187	-0.891418	0.780562	0.964225	0.729041	-0.210045	9.88e-05	0.00273528	4.35e-07	0.00714311	0.512317
ENSECAG00000037706	chr10:10327627-10335012	turquoise	0.797044	0.00190726	-0.841773	0.70344	0.93295	0.531207	-0.326792	0.000595041	0.0106953	9.53e-06	0.0755332	0.299839
ENSECAG00000038022	chr20:24844333-24846198	turquoise	0.842252	0.000586594	-0.784254	0.424191	0.788453	0.905646	0.00168246	0.00252968	0.169338	0.00231041	5.02e-05	0.99586
ENSECAG00000011715	chr7:12844168-12848546	turquoise	0.512752	0.0882597	-0.626932	0.734897	0.625727	0.104462	0.0360054	0.0291259	0.00647372	0.0295305	0.746628	0.911546
ENSECAG00000032926	chr10:15717502-15764103	turquoise	0.629621	0.0282377	-0.507989	-0.050167	0.55996	0.728142	-0.288526	0.0917659	0.876955	0.0583054	0.00725027	0.363093
ENSECAG00000017399	chr5:41277912-41278761	turquoise	0.955056	1.34e-06	-0.936089	0.649976	0.91673	0.890207	-0.277547	7.54e-06	0.0221364	2.74e-05	0.00010422	0.382439
ENSECAG00000033152	chr20:33360520-33362836	turquoise	0.687145	0.013553	-0.667448	0.469282	0.830078	0.733538	-0.0310702	0.0177177	0.123771	0.000832474	0.00662462	0.923636
ENSECAG00000021277	chr8:48631773-48708214	turquoise	0.869665	0.000237028	-0.937676	0.830387	0.947699	0.636108	-0.188947	6.67e-06	0.000825393	2.82e-06	0.0261758	0.556449
ENSECAG00000019309	chr5:71948916-71989291	turquoise	0.858097	0.000355328	-0.894389	0.73035	0.98338	0.712976	-0.217814	8.65e-05	0.00698918	9.71e-09	0.00924633	0.496466
ENSECAG00000037985	chr20:31087115-31090488	turquoise	0.854381	0.000401719	-0.878293	0.666947	0.922281	0.710372	-0.429575	0.000170859	0.0178344	1.96e-05	0.00962649	0.163413
ENSECAG00000004433	chr1:39168796-39180974	turquoise	0.787866	0.00234018	-0.826195	0.691682	0.905973	0.744961	-0.317296	0.000925598	0.0127067	4.93e-05	0.00543478	0.314921
ENSECAG00000022912	chr1:146838241-146843096	turquoise	0.948232	2.68e-06	-0.931049	0.580113	0.900415	0.908302	-0.25035	1.09e-05	0.0480018	6.51e-05	4.37e-05	0.432572
ENSECAG00000021420	chr20:30977505-30979291	turquoise	0.974815	7.65e-08	-0.946565	0.562139	0.921343	0.88244	-0.178965	3.14e-06	0.0571232	2.08e-05	0.000144713	0.577852
ENSECAG00000003944	chr18:71068225-71070368	turquoise	0.946608	3.12e-06	-0.941848	0.599819	0.959797	0.821922	-0.156183	4.75e-06	0.0392377	7.73e-07	0.00103719	0.627873
ENSECAG00000028645	chr16:84785234-84805103	turquoise	0.777746	0.00290044	-0.854548	0.845324	0.907312	0.477679	-0.189351	0.000399536	0.000534555	4.6e-05	0.116285	0.555589
ENSECAG00000001661	chr11:49410336-49415789	turquoise	0.864752	0.000282752	-0.875036	0.501503	0.935937	0.70911	-0.0676051	0.000193873	0.096689	7.63e-06	0.00981487	0.834638
ENSECAG00000004696	chr22:46201052-46201805	turquoise	-0.893698	8.92e-05	0.923179	-0.810671	-0.88012	-0.676801	0.393647	1.85e-05	0.00138083	0.000158922	0.0156377	0.205496
ENSECAG00000040461	chr20:30225466-30231306	turquoise	0.895629	8.17e-05	-0.910158	0.733208	0.958638	0.773921	-0.0958617	3.96e-05	0.00666165	8.89e-07	0.00313686	0.766957
ENSECAG00000032818	chr1:39151052-39163320	turquoise	0.657337	0.0201871	-0.700643	0.587074	0.875059	0.620173	-0.100632	0.0111506	0.0447626	0.000193697	0.0314471	0.755665
ENSECAG00000018831	chr19:4814187-4876553	turquoise	-0.94899	2.5e-06	0.980304	-0.796645	-0.973492	-0.781829	0.186065	2.26e-08	0.0019247	9.86e-08	0.00266337	0.562594
ENSECAG00000040039	chr3:109278582-109319070	turquoise	0.901987	6.03e-05	-0.899792	0.649072	0.954166	0.814725	-0.0794865	6.71e-05	0.0223848	1.47e-06	0.00124824	0.806027
ENSECAG00000019932	chr11:41869598-41881648	turquoise	0.812258	0.00132768	-0.845683	0.646515	0.952788	0.696457	-0.218149	0.000528713	0.0230987	1.71e-06	0.0118587	0.495786
ENSECAG00000035575	chr20:31682191-31685182	turquoise	0.800395	0.00176557	-0.792467	0.576955	0.887329	0.778153	-0.432127	0.00211469	0.0495246	0.000118022	0.00287612	0.160651
ENSECAG00000022442	chr10:17039927-17101469	turquoise	0.890789	0.000101587	-0.939714	0.737351	0.963724	0.646724	-0.120541	5.67e-06	0.00620771	4.66e-07	0.0230396	0.709029
ENSECAG00000037215	chr23:14448648-14454995	turquoise	-0.872049	0.000217038	0.898509	-0.723427	-0.950768	-0.683287	0.265235	7.14e-05	0.00783224	2.1e-06	0.0143049	0.404751
ENSECAG00000032026	chr20:32346900-32349266	turquoise	0.904887	5.22e-05	-0.897844	0.634832	0.944309	0.748846	-0.0883685	7.36e-05	0.0265726	3.84e-06	0.00506939	0.784779
ENSECAG00000030219	chr5:24575117-24575665	turquoise	0.944648	3.73e-06	-0.951952	0.621152	0.953655	0.769595	-0.182607	1.86e-06	0.031103	1.56e-06	0.00342164	0.570005
ENSECAG00000029196	chr7:78166313-78167378	turquoise	0.902169	5.98e-05	-0.928118	0.726676	0.961755	0.811949	-0.225196	1.34e-05	0.00742766	6.04e-07	0.0013379	0.48161
ENSECAG00000011673	chr20:31743647-31744915	turquoise	0.578389	0.0488288	-0.576418	0.509419	0.744239	0.603212	0.101185	0.049787	0.0907036	0.00550485	0.0378526	0.754358
ENSECAG00000000548	chr24:47444164-47449425	turquoise	0.92431	1.72e-05	-0.964106	0.812548	0.964966	0.713869	-0.161892	4.42e-07	0.00131816	3.92e-07	0.00911863	0.615193
ENSECAG00000038379	chr6:70902677-70906199	turquoise	0.903551	5.58e-05	-0.869625	0.502138	0.904688	0.869735	-0.349849	0.000237374	0.0961997	5.27e-05	0.000236424	0.264949
ENSECAG00000032595	chr2:39133425-39161502	turquoise	0.828481	0.000869852	-0.822147	0.510139	0.888016	0.862495	-0.0873106	0.00103106	0.0901715	0.000114604	0.00030593	0.787303
ENSECAG00000006288	chr26:40015939-40025800	turquoise	-0.852977	0.00042042	0.865624	-0.756582	-0.903603	-0.780856	0.0822408	0.000274171	0.00439742	5.57e-05	0.00271845	0.799425
ENSECAG00000031322	chr12:27476392-27484003	turquoise	0.896169	7.97e-05	-0.903806	0.663534	0.958677	0.833209	-0.30093	5.51e-05	0.0186457	8.85e-07	0.000762791	0.341871
ENSECAG00000003563	chr21:2982739-2986657	turquoise	0.750903	0.00488368	-0.762399	0.603764	0.837268	0.752788	-0.391038	0.00393824	0.0376307	0.000679274	0.004718	0.208785
ENSECAG00000020462	chr12:31005668-31009166	turquoise	0.868804	0.000244593	-0.82613	0.342436	0.768299	0.886408	0.00742103	0.000927246	0.275898	0.00351064	0.000122729	0.981739
ENSECAG00000035094	chr21:44668206-44668908	turquoise	0.904808	5.24e-05	-0.929676	0.699383	0.927044	0.796925	-0.377889	1.2e-05	0.0113603	1.44e-05	0.00191247	0.225851
ENSECAG00000038332	chr1:158893323-159020366	turquoise	0.795772	0.00196327	-0.798348	0.442762	0.857697	0.716109	-0.29783	0.00185115	0.149459	0.000360113	0.00880399	0.347111
ENSECAG00000002256	chr18:36758926-36760434	turquoise	0.903268	5.66e-05	-0.870033	0.474972	0.914061	0.870981	-0.281124	0.000233853	0.118664	3.19e-05	0.000225821	0.376079
ENSECAG00000014832	chr6:38277120-38293760	turquoise	-0.812903	0.00130656	0.858778	-0.858747	-0.888335	-0.693897	0.185879	0.000347305	0.000347663	0.000113044	0.0123079	0.562991
ENSECAG00000038391	chr20:30069941-30094940	turquoise	0.87453	0.000197653	-0.887607	0.687473	0.959942	0.776743	-0.322239	0.000116629	0.0134905	7.59e-07	0.00296112	0.307019
ENSECAG00000039088	chr12:34126129-34138303	turquoise	-0.808957	0.00144005	0.867893	-0.819198	-0.940984	-0.57997	0.0550159	0.000252804	0.00111354	5.1e-06	0.0480701	0.865154
ENSECAG00000003345	chr2:42358305-42502091	turquoise	0.935868	7.67e-06	-0.938637	0.577596	0.958142	0.816273	-0.15085	6.18e-06	0.0492127	9.43e-07	0.00120028	0.639803
ENSECAG00000022524	chr7:938523-941188	turquoise	0.661076	0.0192462	-0.549391	0.109336	0.637494	0.808252	-0.0179368	0.0642814	0.735174	0.0257498	0.00146496	0.955878
ENSECAG00000033029	chr1:39251869-39282370	turquoise	0.775063	0.00306479	-0.798346	0.646138	0.860465	0.77703	-0.410727	0.00185124	0.0232053	0.000328014	0.00294364	0.184743
ENSECAG00000033828	chr20:29899019-29904756	turquoise	0.800815	0.00174839	-0.811931	0.668429	0.902052	0.752063	-0.381679	0.0013385	0.0174904	6.01e-05	0.00478119	0.220849
ENSECAG00000002223	chr2:62049217-62050441	turquoise	0.975646	6.48e-08	-0.950309	0.632401	0.918627	0.872473	-0.267887	2.19e-06	0.0273404	2.45e-05	0.000213623	0.39989
ENSECAG00000024790	chr11:37555244-37560370	turquoise	0.698049	0.0115856	-0.743692	0.540033	0.886677	0.545994	-0.111191	0.00555836	0.0699162	0.000121337	0.0662893	0.730826
ENSECAG00000014086	chr11:21318304-21322429	turquoise	0.927135	1.43e-05	-0.887741	0.56991	0.843625	0.9033	-0.218388	0.000115964	0.053043	0.000562877	5.65e-05	0.495304
ENSECAG00000034754	chr12:36830431-36832817	turquoise	0.777306	0.00292695	-0.783269	0.557642	0.865221	0.812484	-0.354823	0.00258336	0.0595813	0.000278119	0.00132025	0.257746
ENSECAG00000005999	chr7:56776284-56777520	turquoise	0.973374	1.01e-07	-0.941649	0.617294	0.916797	0.877084	-0.31051	4.83e-06	0.032475	2.73e-05	0.000179137	0.325949
ENSECAG00000009190	chrX:9656130-9658577	turquoise	0.895622	8.17e-05	-0.934036	0.70147	0.984499	0.731116	-0.161211	8.8e-06	0.0110145	6.87e-09	0.00690019	0.616701
AACS	chr8:27023632-27083293	turquoise	0.884678	0.000131964	-0.855097	0.44831	0.916035	0.737387	-0.212919	0.000392436	0.143826	2.85e-05	0.00620388	0.506427
AASS	chr4:78321894-78498140	turquoise	-0.856741	0.000371742	0.80328	-0.271112	-0.795646	-0.843701	0.126132	0.00165016	0.39402	0.00196889	0.000561575	0.696088
ABCA4	chr5:67809947-67940364	turquoise	0.641533	0.0245368	-0.698234	0.787256	0.716182	0.436707	-0.484468	0.0115542	0.00237137	0.0087939	0.155768	0.110454
ABCA6	chr11:11695981-11757362	turquoise	0.729817	0.00705154	-0.791001	0.739821	0.833549	0.422048	-0.269619	0.00218467	0.00594829	0.000755508	0.171734	0.396732
ABHD5	chr16:44178872-44211894	turquoise	0.772408	0.00323434	-0.711041	0.423573	0.549905	0.83539	-0.522608	0.00952773	0.170027	0.0639813	0.000716983	0.0812951
ABHD6	chr16:31684048-31718499	turquoise	0.962526	5.46e-07	-0.920758	0.583459	0.891129	0.923348	-0.30952	2.15e-05	0.0464252	0.000100076	1.83e-05	0.327576
ABI3	chr11:25223502-25233953	turquoise	0.796598	0.00192677	-0.841219	0.668906	0.947064	0.669692	-0.118704	0.000604945	0.0173807	2.99e-06	0.0172011	0.713295
ACAP1	chr11:50684968-50695743	turquoise	0.946874	3.05e-06	-0.975137	0.779862	0.982137	0.764949	-0.242132	7.18e-08	0.00277566	1.39e-08	0.00374884	0.448318
ACER3	chr7:69492432-69639295	turquoise	0.885866	0.000125566	-0.901288	0.623703	0.921159	0.759159	0.0191436	6.24e-05	0.0302188	2.1e-05	0.00418922	0.952912
ACKR1	chr5:34595497-34597034	turquoise	0.922335	1.95e-05	-0.903543	0.535737	0.883591	0.771477	-0.242673	5.58e-05	0.0726125	0.000138039	0.0032954	0.447273
ACOT7	chr2:44425938-44562182	turquoise	0.815132	0.00123549	-0.798864	0.468985	0.912057	0.754843	-0.21262	0.00182927	0.124041	3.57e-05	0.00454224	0.507039
ACP5	chr7:50594798-50597121	turquoise	0.911876	3.6e-05	-0.913663	0.630327	0.968244	0.81358	-0.239358	3.26e-05	0.028008	2.41e-07	0.00128465	0.453694
ACSF2	chr11:26184659-26215400	turquoise	-0.780127	0.00276033	0.810812	-0.621985	-0.909362	-0.53513	-0.0356539	0.00137603	0.0308124	4.13e-05	0.0729993	0.912406
ACTN1	chr24:14895052-14989573	turquoise	0.792333	0.00212104	-0.838558	0.620829	0.940721	0.659656	-0.0748991	0.000654257	0.0312161	5.22e-06	0.0195998	0.81705
ADA	chr22:34700427-34724832	turquoise	0.840754	0.000613346	-0.767439	0.425745	0.731235	0.788066	-0.412679	0.00357067	0.167614	0.00688645	0.00233001	0.182458
ADA2	chr6:28910908-28934307	turquoise	0.800769	0.00175027	-0.842652	0.669378	0.914229	0.525448	-0.275242	0.000579601	0.0172726	3.16e-05	0.0793603	0.386567
ADAM19	chr14:20820034-20898084	turquoise	0.85539	0.000388676	-0.887273	0.652668	0.963291	0.609647	-0.125338	0.000118305	0.0214083	4.94e-07	0.0353222	0.697921
ADAR	chr5:39796754-39820034	turquoise	0.707911	0.00999643	-0.757333	0.611501	0.916247	0.595094	-0.0700036	0.00433594	0.0346159	2.82e-05	0.0412259	0.828846
ADCY6	chr6:67522325-67540513	turquoise	-0.95167	1.91e-06	0.948008	-0.684769	-0.950145	-0.805925	0.240934	2.74e-06	0.0140125	2.23e-06	0.00154951	0.450637
ADRB2	chr14:28248758-28276812	turquoise	0.800073	0.00177881	-0.772476	0.455795	0.803723	0.754613	-0.0716622	0.00322991	0.136443	0.00163298	0.00456161	0.824846
AEN	chr1:95470504-95476658	turquoise	0.898611	7.1e-05	-0.879907	0.569966	0.921065	0.842571	-0.225268	0.000160274	0.0530144	2.11e-05	0.000581014	0.481466
AGAP1	chr6:21808750-22366794	turquoise	-0.856679	0.000372506	0.929689	-0.794429	-0.89173	-0.60737	0.0549029	1.2e-05	0.00202376	9.74e-05	0.0362033	0.865429
AGO4	chr2:21554212-21585568	turquoise	-0.874571	0.000197345	0.825175	-0.373685	-0.84649	-0.89622	0.114047	0.000951363	0.231479	0.000515778	7.95e-05	0.724148
AGRN	chr2:48820124-48854279	turquoise	0.687608	0.0134648	-0.697721	0.419455	0.838127	0.627648	0.204267	0.0116414	0.174662	0.000662542	0.0288875	0.524248
AK4	chr5:92492823-92555306	turquoise	0.666859	0.0178552	-0.693258	0.556882	0.735701	0.390478	0.0686441	0.0124219	0.0600039	0.00638559	0.209496	0.832128
AKNA	chr25:19525057-19621769	turquoise	0.839367	0.000638943	-0.90403	0.776375	0.967898	0.566153	-0.122045	5.45e-05	0.00298361	2.54e-07	0.054989	0.70554
ALDH1A3	chr1:106951766-106986976	turquoise	0.577952	0.0490401	-0.665979	0.451482	0.726724	0.2898	0.219253	0.0180619	0.140666	0.00742172	0.360882	0.493554
ALDH6A1	chr24:19558625-19575880	turquoise	-0.642773	0.0241731	0.700367	-0.478039	-0.822176	-0.404921	0.00691435	0.0111964	0.11597	0.00103026	0.191645	0.982985
ALDOA	chr13:20696777-20701172	turquoise	0.909966	4e-05	-0.872173	0.397886	0.854729	0.822173	-0.0262389	0.000216035	0.200218	0.000397175	0.00103036	0.935487
ALOX5AP	chr17:10032614-10080963	turquoise	0.698757	0.0114657	-0.818962	0.815377	0.785461	0.391855	-0.00470263	0.00112034	0.00122787	0.00246511	0.207752	0.988427
AMPD3	chr7:81723110-81761808	turquoise	0.799705	0.00179406	-0.810166	0.653069	0.887596	0.738465	-0.0851662	0.00139808	0.0213013	0.000116686	0.00608962	0.792425
ANKRD2	chr1:31884105-31947501	turquoise	0.897349	7.54e-05	-0.902248	0.618928	0.948196	0.830525	-0.105539	5.95e-05	0.0318886	2.69e-06	0.000822243	0.744094
ANKRD22	chr1:39803841-39832361	turquoise	0.853069	0.000419169	-0.821248	0.438938	0.782921	0.920244	-0.125559	0.00105568	0.153424	0.00260248	2.22e-05	0.69741
ANKRD46	chr9:47987888-47995770	turquoise	-0.829247	0.000851778	0.901671	-0.747767	-0.953365	-0.596321	0.125932	6.13e-05	0.00516902	1.61e-06	0.0407027	0.69655
ANLN	chr4:66032703-66164256	turquoise	0.932402	9.92e-06	-0.942148	0.74575	0.971861	0.793712	-0.265239	4.63e-06	0.00535909	1.33e-07	0.00205667	0.404743
ANO1	chr12:32693487-32859665	turquoise	0.798959	0.00182527	-0.768831	0.487385	0.862206	0.812731	0.0567405	0.00347384	0.108011	0.000309001	0.00131218	0.860963
ANXA1	chr23:15712331-15730526	turquoise	0.914403	3.13e-05	-0.947088	0.676781	0.975273	0.768272	-0.125985	2.99e-06	0.0156419	6.98e-08	0.00351246	0.696428
ANXA6	chr14:26281232-26320766	turquoise	0.610038	0.0351725	-0.653459	0.460265	0.747319	0.484853	-0.275628	0.0211977	0.132154	0.00521078	0.11013	0.385875
AOAH	chr4:66197776-66398699	turquoise	0.839661	0.000633454	-0.870908	0.694653	0.959642	0.688094	-0.229434	0.000226436	0.012174	7.88e-07	0.0133726	0.473174
AP3S1	chr14:56091209-56158238	turquoise	0.836135	0.000701836	-0.912456	0.821083	0.847682	0.534216	-0.212442	3.49e-05	0.00106025	0.000497107	0.0735843	0.507404
APBB1IP	chr29:11253691-11354649	turquoise	0.884786	0.000131372	-0.920846	0.732825	0.950001	0.709272	-0.266382	2.14e-05	0.0067049	2.26e-06	0.00979059	0.402644
APLP2	chr7:39651336-39672880	turquoise	-0.843555	0.000564068	0.898709	-0.891337	-0.872304	-0.596303	0.228725	7.07e-05	9.92e-05	0.000214975	0.0407104	0.474581
APOBR	chr13:20860282-20863839	turquoise	0.919774	2.28e-05	-0.926044	0.624588	0.965579	0.756609	-0.076304	1.54e-05	0.0299163	3.59e-07	0.00439517	0.813671
APOE	chr10:15713214-15715198	turquoise	0.849717	0.000466453	-0.87707	0.661463	0.923457	0.564906	-0.258499	0.000179235	0.0191507	1.82e-05	0.055646	0.417227
APPL2	chr28:29472772-29525911	turquoise	-0.772498	0.00322847	0.712573	-0.443518	-0.720279	-0.799538	0.335056	0.00930452	0.148684	0.0082399	0.00180101	0.287053
AQP3	chr23:49648044-49654308	turquoise	0.805819	0.00155345	-0.796322	0.427461	0.723947	0.87284	-0.0721805	0.00193889	0.165724	0.00776642	0.000210702	0.823597
ARAP1	chr7:73150265-73194422	turquoise	0.878389	0.000170213	-0.910089	0.681355	0.982046	0.716108	-0.170389	3.97e-05	0.0146927	1.43e-08	0.00880405	0.596497
ARHGAP15	chr18:26194860-26851252	turquoise	0.884132	0.000134989	-0.927127	0.75785	0.983925	0.679668	-0.16645	1.43e-05	0.00429401	8.23e-09	0.0150378	0.605136
ARHGAP25	chr15:34472523-34557679	turquoise	0.815598	0.00122101	-0.877944	0.742859	0.942091	0.552341	-0.116989	0.000173218	0.00564059	4.65e-06	0.0625728	0.717288
ARHGAP27	chr11:18433640-18464458	turquoise	0.860387	0.000328893	-0.827598	0.473184	0.752153	0.848418	-0.0931936	0.000891078	0.120254	0.00477334	0.000485845	0.773292
ARHGAP30	chr5:32285127-32300061	turquoise	0.899622	6.77e-05	-0.94696	0.752561	0.986713	0.679173	-0.142626	3.02e-06	0.00473766	3.19e-09	0.0151401	0.658353
ARHGAP4	chrX:126424139-126441346	turquoise	0.901694	6.12e-05	-0.925345	0.721262	0.986225	0.71047	-0.222808	1.61e-05	0.00811095	3.82e-09	0.00961202	0.486394
ARHGEF38	chr2:119701785-119818866	turquoise	-0.816425	0.00119564	0.843229	-0.644193	-0.857467	-0.598889	0.136728	0.000569642	0.0237613	0.000362885	0.0396236	0.671768
ARL15	chr21:18528978-18929116	turquoise	-0.884648	0.000132131	0.89444	-0.617643	-0.921288	-0.617257	0.32788	8.63e-05	0.032349	2.08e-05	0.0324883	0.298139
ARPC1B	chr13:6617108-6629853	turquoise	0.882656	0.000143443	-0.847789	0.411116	0.895121	0.853895	-0.191076	0.000495447	0.184285	8.36e-05	0.000408114	0.551925
ARRB2	chr11:50100130-50108748	turquoise	0.767319	0.00357909	-0.823423	0.636844	0.909574	0.516222	-0.0609231	0.000996875	0.0259491	4.08e-05	0.0857639	0.850812
ARRDC4	chr1:104474310-104484548	turquoise	0.937763	6.62e-06	-0.935839	0.70684	0.906431	0.881332	-0.162925	7.68e-06	0.0101607	4.82e-05	0.000151366	0.612908
ARSE	chrX:1218938-1238678	turquoise	-0.919873	2.27e-05	0.874519	-0.574765	-0.774876	-0.885481	0.418995	0.000197732	0.0506002	0.0030765	0.000127613	0.175183
ASCC2	chr8:9304661-9344120	turquoise	0.707842	0.0100069	-0.645404	0.316458	0.780382	0.794672	-0.0676169	0.0234141	0.316271	0.00274564	0.00201273	0.834609
ATAD2	chr9:67859549-67924442	turquoise	0.785034	0.00248781	-0.866606	0.824037	0.924767	0.48188	-0.108064	0.000264757	0.000980738	1.67e-05	0.112653	0.738158
ATG9B	chr4:102742133-102750986	turquoise	0.863627	0.000294132	-0.838973	0.626587	0.768751	0.916036	-0.415399	0.00064638	0.0292414	0.00347936	2.85e-05	0.179302
ATP10D	chr3:83045825-83119839	turquoise	0.59084	0.0430762	-0.67432	0.851198	0.760056	0.328337	-0.118101	0.016171	0.000445074	0.0041186	0.297426	0.714698
ATP13A4	chr19:32868674-32988422	turquoise	-0.654872	0.0208252	0.667841	-0.412581	-0.76754	-0.453352	-0.173944	0.0176263	0.182571	0.00356357	0.138824	0.58874
ATP2A3	chr11:47758567-47792482	turquoise	0.92922	1.24e-05	-0.953565	0.708939	0.989592	0.728419	-0.123372	1.57e-06	0.0098407	9.45e-10	0.0072171	0.702466
ATP2B4	chr5:406705-458134	turquoise	0.807969	0.00147506	-0.864425	0.78043	0.907238	0.733369	-0.285253	0.00028603	0.00274287	4.62e-05	0.00664366	0.368806
ATP6V1B1	chr15:32615378-32642131	turquoise	0.953873	1.52e-06	-0.948838	0.607157	0.935526	0.759786	-0.250258	2.53e-06	0.0362865	7.87e-06	0.00413976	0.432746
ATRN	chr22:19712946-19886675	turquoise	-0.961069	6.6e-07	0.953662	-0.614918	-0.950084	-0.822537	0.23037	1.56e-06	0.0333414	2.24e-06	0.00102052	0.471321
ATXN7L1	chr4:5882314-5943702	turquoise	0.81585	0.00121323	-0.891147	0.820168	0.944049	0.517836	-0.118081	0.0001	0.00108586	3.93e-06	0.0846188	0.714746
AURKA	chr22:44085345-44135785	turquoise	0.832898	0.000769506	-0.817238	0.481991	0.924217	0.740889	-0.130138	0.00117112	0.112558	1.73e-05	0.00583877	0.686862
AURKC	chr10:26543053-26546956	turquoise	0.931962	1.02e-05	-0.863102	0.455393	0.811842	0.867949	-0.237605	0.00029956	0.136833	0.00134146	0.000252291	0.457107
B2M	chr1:145958979-145964733	turquoise	0.897485	7.49e-05	-0.88504	0.642809	0.896911	0.904392	-0.378052	0.00012999	0.0241626	7.69e-05	5.35e-05	0.225635
B3GNT2	chr15:40129751-40130945	turquoise	0.881958	0.000147576	-0.902867	0.672594	0.935106	0.783954	-0.223042	5.77e-05	0.0165496	8.12e-06	0.00254595	0.485924
B4GALNT3	chr6:31120037-31212083	turquoise	0.944075	3.92e-06	-0.89199	0.474731	0.879454	0.91983	-0.135174	9.63e-05	0.118878	0.000163196	2.28e-05	0.675318
BAK1	chr20:34826780-34833881	turquoise	0.897112	7.62e-05	-0.89027	0.546876	0.955731	0.772885	-0.118398	0.000103935	0.0657638	1.24e-06	0.00320337	0.714008
BANK1	chr3:38353377-38664247	turquoise	0.690525	0.0129187	-0.772168	0.812379	0.806359	0.284131	-0.208995	0.00325002	0.0013237	0.00153347	0.370776	0.514478
BCL10	chr5:75469179-75478909	turquoise	0.825788	0.000935827	-0.835428	0.625781	0.821413	0.763956	-0.139312	0.000716209	0.0295121	0.00105114	0.00382172	0.66588
BDH1	chr19:34776680-34821045	turquoise	-0.860825	0.00032401	0.900323	-0.682917	-0.953586	-0.644285	0.170066	6.54e-05	0.0143787	1.57e-06	0.0237348	0.597204
BEND5	chr2:10056225-10103699	turquoise	0.683244	0.0143135	-0.794225	0.748221	0.830336	0.380902	0.209708	0.00203308	0.0051269	0.000826554	0.22187	0.51301
BIN2	chr6:69502853-69538496	turquoise	0.910187	3.95e-05	-0.918438	0.703183	0.915776	0.824135	-0.190565	2.48e-05	0.0107366	2.89e-05	0.000978165	0.55301
BIRC3	chr7:12772368-12782161	turquoise	0.879506	0.00016286	-0.90635	0.754634	0.953358	0.741892	-0.207772	4.84e-05	0.00455983	1.61e-06	0.00573719	0.516996
BLNK	chr1:33068371-33151049	turquoise	0.941943	4.71e-06	-0.96314	0.779473	0.975704	0.777919	-0.18235	5.04e-07	0.0027983	6.4e-08	0.00289013	0.570558
BMP1	chr2:51301139-51341141	turquoise	0.831844	0.0007926	-0.846253	0.650282	0.94269	0.66802	-0.178901	0.00051955	0.0220526	4.42e-06	0.0175849	0.57799
BSPRY	chr25:18676927-18694488	turquoise	-0.743607	0.00556671	0.799648	-0.793214	-0.809332	-0.525185	0.256694	0.00179645	0.00207972	0.00142691	0.0795384	0.420602
BTBD1	chr1:92517148-92553568	turquoise	-0.95091	2.07e-06	0.953391	-0.718634	-0.953091	-0.75906	0.242622	1.6e-06	0.00845904	1.65e-06	0.00419708	0.447371
BTK	chrX:84118282-84143496	turquoise	0.871839	0.000218741	-0.925463	0.749072	0.97042	0.597381	-0.128199	1.6e-05	0.00504875	1.7e-07	0.0402548	0.691321
C1H15orf39	chr1:119775266-119780445	turquoise	-0.802925	0.00166405	0.87447	-0.852019	-0.800042	-0.543586	0.0346398	0.000198105	0.000433557	0.00178011	0.0677381	0.91489
C1QB	chr2:32217882-32224714	turquoise	0.648076	0.0226611	-0.693931	0.498872	0.811131	0.446546	-0.207653	0.0123018	0.0987358	0.00136525	0.145601	0.517242
C1QC	chr2:32228460-32238117	turquoise	0.594944	0.0412902	-0.616837	0.383782	0.778302	0.485911	-0.147695	0.0326403	0.218102	0.00286729	0.109241	0.646897
C1QTNF6	chr28:35553898-35557638	turquoise	0.738441	0.00609216	-0.741836	0.531435	0.826471	0.599855	-0.345798	0.00574284	0.0753844	0.000918744	0.0392226	0.2709
C1R	chr6:35556345-35564855	turquoise	0.803436	0.00164408	-0.845854	0.672107	0.931161	0.614051	-0.190888	0.000525959	0.0166578	1.08e-05	0.0336616	0.552324
C1S	chr6:35528986-35541683	turquoise	0.645847	0.0232879	-0.696252	0.507366	0.787116	0.429514	-0.0615005	0.0118942	0.0922314	0.0023786	0.163479	0.849412
C2	chr20:32516042-32528730	turquoise	0.767142	0.00359153	-0.796568	0.539584	0.891194	0.626408	-0.164656	0.00192809	0.0701948	9.98e-05	0.0293012	0.609087
C3AR1	chr6:36415232-36416687	turquoise	0.527673	0.0778666	-0.540394	0.41638	0.716501	0.47087	-0.23302	0.0696925	0.178173	0.00874968	0.122331	0.466092
C7H19orf66	chr7:51606173-51610376	turquoise	0.841597	0.000598174	-0.876104	0.74147	0.949564	0.752586	-0.335829	0.000186076	0.00577974	2.36e-06	0.00473551	0.285872
CALM2	chr15:52839441-52909811	turquoise	0.94111	5.05e-06	-0.960629	0.728772	0.956243	0.766219	-0.232666	6.97e-07	0.00717505	1.17e-06	0.00365715	0.46679
CAPG	chr15:19718862-19739923	turquoise	0.907353	4.59e-05	-0.909748	0.604133	0.947164	0.81339	-0.23172	4.05e-05	0.0374827	2.97e-06	0.00129076	0.468653
CAPN2	chr30:9619642-9677776	turquoise	0.808296	0.00146337	-0.82299	0.511466	0.867107	0.809229	-0.138985	0.00100837	0.0891977	0.000260054	0.00143051	0.666624
CAPN5	chr7:69394170-69448862	turquoise	-0.710907	0.00954755	0.793854	-0.898864	-0.845527	-0.466765	0.118359	0.00205011	7.02e-05	0.000531252	0.126074	0.714099
CARD11	chr13:2389965-2503737	turquoise	0.905498	5.06e-05	-0.938167	0.717179	0.953672	0.719123	0.0103403	6.41e-06	0.00865655	1.55e-06	0.00839341	0.974557
CASKIN2	chr11:6471250-6484043	turquoise	-0.805936	0.00154912	0.898947	-0.892659	-0.887445	-0.536668	0.101447	6.99e-05	9.35e-05	0.000117439	0.0720221	0.753739
CASP10	chr18:76337627-76368063	turquoise	0.769488	0.00342892	-0.811547	0.797361	0.915261	0.699241	-0.248448	0.0013513	0.00189352	2.98e-05	0.0113841	0.436192
CASP3	chr27:25463042-25472272	turquoise	0.880801	0.000154642	-0.91618	0.797307	0.957917	0.708378	-0.410766	2.83e-05	0.00189583	9.68e-07	0.00992544	0.184696
CASP4	chr7:15066409-15081145	turquoise	0.892434	9.44e-05	-0.870398	0.559129	0.877518	0.915002	-0.275848	0.000230734	0.0587604	0.000176126	3.03e-05	0.38548
CASP7	chr1:18176971-18207501	turquoise	0.902126	5.99e-05	-0.90948	0.618394	0.959457	0.815345	-0.22415	4.1e-05	0.0320795	8.06e-07	0.00122884	0.483702
CASP8	chr18:76420060-76484292	turquoise	0.75223	0.00476654	-0.79799	0.633715	0.873947	0.467221	0.0420256	0.0018664	0.0269234	0.000202078	0.125655	0.896821
CASS4	chr22:44152195-44189676	turquoise	0.853444	0.000414128	-0.929024	0.849787	0.847107	0.594437	-0.189371	1.26e-05	0.000465416	0.000506045	0.0415078	0.555546
CBX4	chr11:3052866-3059517	turquoise	-0.717264	0.00864497	0.728646	-0.709346	-0.76009	-0.664819	0.148217	0.00719003	0.0097795	0.00411591	0.018337	0.645722
CBX5	chr6:71982585-71992962	turquoise	0.836056	0.000703418	-0.892975	0.775839	0.937978	0.568097	-0.282817	9.22e-05	0.00301657	6.51e-06	0.0539758	0.373089
CBX6	chr28:36984217-36992433	turquoise	-0.960701	6.91e-07	0.913215	-0.517638	-0.828049	-0.932568	0.325555	3.35e-05	0.0847585	0.000880178	9.8e-06	0.301781
CBX7	chr28:37135460-37152947	turquoise	-0.92288	1.89e-05	0.900492	-0.703608	-0.865607	-0.852581	0.260244	6.49e-05	0.0106685	0.000274343	0.000425806	0.413977
CCDC69	chr14:26216185-26246976	turquoise	0.557868	0.0594559	-0.629529	0.525029	0.75038	0.382144	0.127935	0.0282678	0.0796438	0.00493039	0.22024	0.69193
CCDC88B	chr12:28174030-28187912	turquoise	0.913856	3.23e-05	-0.910323	0.641014	0.891339	0.747377	-0.327994	3.92e-05	0.0246903	9.91e-05	0.00520536	0.297961
CCL2	chr11:38886880-38888824	turquoise	0.785969	0.00243828	-0.782792	0.501029	0.910111	0.770176	-0.191356	0.00260964	0.0970558	3.97e-05	0.00338225	0.551332
CCL8	chr11:38814073-38816072	turquoise	0.81783	0.00115349	-0.813288	0.540099	0.935048	0.748583	-0.220544	0.00129405	0.0698748	8.16e-06	0.00509361	0.490948
CCM2	chr4:15546937-15598564	turquoise	0.840793	0.000612639	-0.895487	0.754245	0.953754	0.703811	-0.0908511	8.22e-05	0.00459285	1.54e-06	0.010636	0.778863
CCNA2	chr2:106564467-106567606	turquoise	0.924348	1.72e-05	-0.921484	0.683156	0.962876	0.728127	-0.232427	2.06e-05	0.0143309	5.22e-07	0.00725202	0.46726
CCND2	chr6:33080599-33106252	turquoise	0.832761	0.000772482	-0.880388	0.775316	0.961302	0.653759	-0.245034	0.000157222	0.00304901	6.4e-07	0.0211182	0.442727
CCNE2	chr9:43027730-43040011	turquoise	0.841504	0.000599832	-0.848362	0.63089	0.94968	0.646291	-0.272934	0.000486697	0.0278255	2.33e-06	0.0231621	0.390723
CCR5	chr16:41977325-41980136	turquoise	0.719919	0.00828741	-0.759676	0.659612	0.915848	0.49967	-0.122503	0.00414841	0.0196107	2.88e-05	0.0981115	0.704478
CCRL2	chr16:41930080-41931142	turquoise	0.350633	0.263806	-0.486285	0.684026	0.619187	-0.0180696	0.0960451	0.108928	0.0141585	0.0317964	0.955551	0.766522
CD163L1	chr6:35823739-35878436	turquoise	0.584083	0.0461353	-0.669645	0.644205	0.727539	0.227163	-0.25224	0.0172118	0.0237578	0.0073228	0.477688	0.428987
CD180	chr21:7105324-7120222	turquoise	0.773926	0.00313656	-0.82333	0.697442	0.93794	0.567686	-0.29066	0.000999336	0.0116892	6.53e-06	0.0541891	0.359394
CD19	chr13:21025007-21030872	turquoise	0.811856	0.00134099	-0.901217	0.863074	0.891278	0.560387	-0.025319	6.26e-05	0.000299846	9.94e-05	0.0580723	0.937745
CD2	chr5:48862888-48875996	turquoise	0.921991	1.99e-05	-0.942586	0.702455	0.989527	0.7547	-0.192524	4.46e-06	0.0108541	9.75e-10	0.00455426	0.548858
CD274	chr23:26165728-26183867	turquoise	0.618451	0.032059	-0.673506	0.707305	0.768901	0.389507	-0.0209962	0.0163488	0.0100891	0.00346903	0.210731	0.94836
CD4	chr6:35295224-35318000	turquoise	0.790423	0.00221272	-0.814797	0.600674	0.929743	0.650843	-0.205128	0.00124597	0.0388852	1.2e-05	0.0218998	0.522463
CD40	chr22:35926290-35942062	turquoise	0.754412	0.00457862	-0.798798	0.586935	0.900388	0.525361	0.0802767	0.00183207	0.0448258	6.52e-05	0.0794189	0.804132
CD44	chr12:1842253-1927222	turquoise	0.819555	0.0011033	-0.888904	0.701093	0.940422	0.594472	-0.0892814	0.000110301	0.0110764	5.35e-06	0.041493	0.782603
CD47	chr19:51525164-51568791	turquoise	0.887916	0.000115097	-0.844346	0.559931	0.767482	0.92418	-0.213448	0.000550715	0.0583211	0.00356761	1.74e-05	0.505347
CD48	chr5:33331614-33343500	turquoise	0.868566	0.000246719	-0.91734	0.731032	0.970794	0.640178	-0.20729	2.64e-05	0.00690991	1.59e-07	0.0249391	0.517992
CD53	chr5:53975198-54001677	turquoise	0.813123	0.00129941	-0.862621	0.687078	0.962798	0.61096	-0.177166	0.000304601	0.0135659	5.27e-07	0.0348212	0.581745
CD5L	chr5:36407112-36418064	turquoise	0.443624	0.148575	-0.516823	0.379954	0.657431	0.220034	-0.115205	0.0853365	0.223118	0.0201629	0.491976	0.721445
CD68	chr11:50893596-50895682	turquoise	0.799989	0.00178229	-0.856112	0.703004	0.953416	0.531968	-0.163549	0.000379558	0.0107653	1.6e-06	0.0750369	0.61153
CD80	chr19:41814053-41840948	turquoise	0.798632	0.0018391	-0.863618	0.72548	0.936356	0.537121	-0.137631	0.000294224	0.00757469	7.39e-06	0.0717362	0.669708
CD83	chr20:14178720-14199577	turquoise	0.808512	0.00145573	-0.85276	0.702141	0.955034	0.646929	-0.184454	0.000423367	0.010905	1.34e-06	0.0229819	0.566042
CD84	chr5:33447961-33458491	turquoise	0.691123	0.0128087	-0.77698	0.763035	0.853126	0.397364	-0.103363	0.00294666	0.00389033	0.000418404	0.200863	0.749219
CD86	chr19:39858390-39920154	turquoise	0.790259	0.00222072	-0.791206	0.480587	0.894138	0.701041	-0.162507	0.00217478	0.113763	8.74e-05	0.011085	0.613831
CD8A	chr15:18492749-18497895	turquoise	0.771598	0.00328744	-0.864305	0.814621	0.911556	0.462755	0.0390673	0.000287229	0.00125151	3.67e-05	0.129803	0.904053
CDC25B	chr22:19566640-19575426	turquoise	0.74227	0.00569929	-0.764921	0.468793	0.854413	0.590457	-0.178541	0.00375085	0.124216	0.000401299	0.0432458	0.578769
CDC42EP4	chr11:8311357-8331735	turquoise	-0.806111	0.00154264	0.893996	-0.850784	-0.864409	-0.47666	0.180526	8.8e-05	0.000450977	0.000286183	0.117177	0.574484
CDCA3	chr6:35344624-35347516	turquoise	0.871353	0.000222729	-0.869573	0.603782	0.955578	0.688384	-0.150217	0.000237834	0.0376236	1.26e-06	0.0133178	0.641225
CDCA7	chr18:52311689-52322859	turquoise	0.827485	0.00089382	-0.88258	0.678159	0.946035	0.577405	-0.167578	0.000143886	0.0153513	3.29e-06	0.0493057	0.602657
CDK1	chr1:50582838-50622778	turquoise	0.944926	3.64e-06	-0.918796	0.580843	0.960821	0.8122	-0.208778	2.42e-05	0.0476547	6.81e-07	0.0013296	0.514924
CDKN2C	chr2:8202270-8207324	turquoise	0.794635	0.00201439	-0.830333	0.608462	0.927005	0.630786	-0.124992	0.000826629	0.0357788	1.44e-05	0.0278591	0.69872
CDO1	chr14:56175976-56186763	turquoise	0.832866	0.000770199	-0.854209	0.604526	0.886711	0.773755	-0.0724908	0.000403966	0.0373256	0.000121166	0.00314747	0.822849
CELF2	chr29:24221448-24516789	turquoise	0.727629	0.007312	-0.830757	0.894097	0.872246	0.440965	-0.142849	0.000816953	8.76e-05	0.000215442	0.151314	0.657847
CENPK	chr21:8668894-8697681	turquoise	0.864335	0.000286932	-0.90984	0.734595	0.940434	0.573314	-0.157935	4.03e-05	0.00650707	5.34e-06	0.0513219	0.623971
CEP135	chr3:78497580-78565931	turquoise	0.721597	0.00806733	-0.817118	0.842112	0.835478	0.352113	-0.20348	0.0011747	0.000589051	0.000715172	0.261656	0.525884
CEP72	chr21:58545236-58587622	turquoise	0.597272	0.0403006	-0.681668	0.817072	0.753673	0.392836	-0.088749	0.0146293	0.00117609	0.00464161	0.206515	0.783872
CERK	chr28:43634735-43696040	turquoise	0.787124	0.0023782	-0.836476	0.638677	0.950743	0.604848	-0.062175	0.000694974	0.0253902	2.1e-06	0.0371973	0.847777
CFP	chrX:40071184-40076823	turquoise	0.731322	0.00687643	-0.730261	0.462929	0.858569	0.673804	-0.202228	0.00699947	0.12964	0.000349752	0.0162835	0.528487
CGA	chr10:40937502-40950933	turquoise	0.735729	0.00638259	-0.697682	0.534683	0.804794	0.704701	-0.183908	0.0116481	0.0732855	0.00159197	0.0104947	0.567213
CGAS	chr10:28842311-28866021	turquoise	0.776927	0.00294991	-0.771016	0.550335	0.881502	0.757931	-0.287311	0.003326	0.0637312	0.000150333	0.00428751	0.365208
CHD1L	chr5:45294783-45357359	turquoise	0.813834	0.0012765	-0.894108	0.891243	0.856316	0.513264	-0.252781	8.76e-05	9.96e-05	0.00037701	0.0878888	0.427966
CHI3L1	chr30:31277954-31285008	turquoise	0.95114	2.02e-06	-0.961989	0.720687	0.977066	0.751125	-0.241822	5.86e-07	0.00818618	4.81e-08	0.00486394	0.448918
CHPT1	chr28:26618039-26649516	turquoise	-0.852531	0.000426493	0.913874	-0.762136	-0.914115	-0.553728	0.170431	3.23e-05	0.00395816	3.18e-05	0.06178	0.596405
CHRNB1	chr11:50768401-50772297	turquoise	0.82852	0.000868921	-0.863874	0.66374	0.897143	0.624205	-0.109047	0.000291603	0.0185959	7.61e-05	0.0300471	0.735851
CHST1	chr12:10437897-10439133	turquoise	0.86862	0.000246235	-0.880128	0.693951	0.91932	0.741634	-0.450196	0.000158869	0.0122984	2.35e-05	0.00576316	0.141941
CHST3	chr1:60366609-60369341	turquoise	-0.868254	0.000249525	0.855795	-0.60921	-0.862563	-0.779032	0.0138602	0.000383539	0.0354899	0.000305209	0.00282414	0.9659
CHSY1	chr1:107213358-107283543	turquoise	0.579503	0.0482937	-0.665036	0.682164	0.767296	0.348638	-0.350524	0.0182855	0.0145294	0.00358073	0.266721	0.263965
CIITA	chr13:34661948-34698600	turquoise	0.864142	0.00028888	-0.940686	0.864978	0.942568	0.587304	-0.163038	5.23e-06	0.000280514	4.47e-06	0.0446586	0.612658
CIP2A	chr19:51082037-51112788	turquoise	0.79711	0.00190438	-0.82368	0.71272	0.938233	0.634572	-0.141576	0.000990081	0.00928322	6.38e-06	0.0266538	0.660734
CKAP2	chr17:19011107-19026141	turquoise	0.741583	0.00576832	-0.761181	0.508264	0.895377	0.530981	-0.170673	0.00403119	0.091561	8.26e-05	0.0756807	0.595876
CKAP5	chr12:11337528-11402860	turquoise	0.743203	0.00560656	-0.816331	0.744124	0.89633	0.459491	-0.0356507	0.00119851	0.00551606	7.91e-05	0.13289	0.912414
CLCF1	chr12:30841729-30850359	turquoise	0.90641	4.82e-05	-0.84278	0.528571	0.770477	0.874332	-0.201819	0.000577376	0.0772689	0.003362	0.000199149	0.52934
CLEC12A	chr6:38080004-38090479	turquoise	0.782309	0.00263646	-0.812179	0.602709	0.905007	0.506791	-0.167414	0.0013303	0.0380556	5.18e-05	0.0926619	0.603018
CLEC2B	chr6:37899987-37919132	turquoise	0.824842	0.000959888	-0.850048	0.653203	0.931745	0.740697	-0.355353	0.000461604	0.0212657	1.04e-05	0.00585828	0.256985
CLIC1	chr20:32357932-32363030	turquoise	0.869131	0.0002417	-0.835702	0.449905	0.878407	0.869513	-0.126015	0.000710612	0.142231	0.00017009	0.000238357	0.696358
CLIC2	chrX:127771897-127789537	turquoise	0.803376	0.00164644	-0.864026	0.77945	0.959352	0.601538	-0.108629	0.000290052	0.0027996	8.16e-07	0.0385314	0.736832
CLIC4	chr2:30428429-30502531	turquoise	-0.949184	2.45e-06	0.903717	-0.494431	-0.794912	-0.912087	0.199653	5.53e-05	0.102255	0.00200183	3.56e-05	0.533862
CLIC5	chr20:45442966-45596631	turquoise	0.705458	0.0103756	-0.740545	0.613654	0.893851	0.556643	-0.158092	0.00587386	0.0338089	8.86e-05	0.0601373	0.623623
CLIC6	chr26:32385251-32423829	turquoise	-0.865668	0.000273749	0.921841	-0.767615	-0.955103	-0.57154	0.155952	2.01e-05	0.00355828	1.33e-06	0.0522137	0.628389
CMIP	chr3:29844092-30083468	turquoise	0.808841	0.00144413	-0.818642	0.52523	0.780907	0.76515	-0.16279	0.00112965	0.0795075	0.00271556	0.0037342	0.613205
CMPK2	chr15:87342877-87374589	turquoise	0.663877	0.0185629	-0.714406	0.600554	0.87991	0.578778	-0.127764	0.00904251	0.0389346	0.000160257	0.0486415	0.692325
CMTM4	chr3:17922616-17978261	turquoise	-0.859595	0.000337856	0.918781	-0.75064	-0.935066	-0.584765	0.284874	2.43e-05	0.00490709	8.15e-06	0.0458197	0.36947
CMTR1	chr20:38089659-38143257	turquoise	0.766562	0.00363264	-0.78065	0.554591	0.935848	0.648827	-0.146262	0.00273023	0.0612905	7.68e-06	0.0224526	0.65013
COL1A2	chr4:38027876-38062894	turquoise	0.662826	0.0188173	-0.695734	0.4793	0.769193	0.44919	-0.287981	0.0119843	0.114875	0.00344905	0.142944	0.364041
COLEC11	chr15:89827230-89859537	turquoise	-0.890196	0.000104269	0.910719	-0.733288	-0.929474	-0.787325	0.229316	3.84e-05	0.00665271	1.22e-05	0.00236782	0.473409
COQ10B	chr18:72853730-72869204	turquoise	-0.865419	0.000276173	0.904054	-0.814209	-0.935639	-0.773837	0.221165	5.44e-05	0.00126454	7.8e-06	0.00314222	0.489697
CORO1A	chr13:20769063-20773038	turquoise	0.942617	4.45e-06	-0.961114	0.731361	0.97968	0.78166	-0.157559	6.56e-07	0.00687193	2.64e-08	0.00267284	0.624808
CORO2A	chr25:5086873-5112762	turquoise	0.910625	3.86e-05	-0.929747	0.70645	0.947381	0.835673	-0.247509	1.2e-05	0.0102209	2.91e-06	0.000711194	0.437984
COTL1	chr3:32464432-32502036	turquoise	0.953315	1.61e-06	-0.936776	0.626935	0.942482	0.893051	-0.305696	7.15e-06	0.0291249	4.5e-06	9.19e-05	0.333898
CPED1	chr4:77532269-77801062	turquoise	-0.67689	0.0156188	0.66265	-0.463482	-0.717773	-0.599158	-0.0134339	0.01886	0.129121	0.00857552	0.0395118	0.966948
CPNE2	chr3:10112537-10143241	turquoise	0.877671	0.000175076	-0.91804	0.64919	0.939255	0.705693	-0.0152283	2.54e-05	0.0223523	5.88e-06	0.0103387	0.962536
CPVL	chr4:60015430-60152195	turquoise	0.69684	0.0117927	-0.770317	0.705132	0.828906	0.527424	0.0868595	0.00337281	0.0104267	0.000859787	0.0780328	0.78838
CPXM1	chr22:20468172-20476377	turquoise	0.870219	0.000232259	-0.842209	0.532712	0.904036	0.782601	-0.172886	0.000587349	0.0745538	5.45e-05	0.00262025	0.591045
CREM	chr29:4117002-4264194	turquoise	-0.839702	0.000632693	0.854428	-0.766165	-0.854439	-0.803921	0.255884	0.000401103	0.00366097	0.000400956	0.00162534	0.422121
CRYBG1	chr10:57687772-57877181	turquoise	0.900641	6.44e-05	-0.905439	0.659649	0.916815	0.777095	-0.088109	5.07e-05	0.0196015	2.72e-05	0.00293971	0.785398
CRYL1	chr17:1390960-1503014	turquoise	0.794332	0.0020282	-0.696421	0.29777	0.636034	0.937044	-0.446127	0.011865	0.347212	0.0261989	7e-06	0.146026
CSK	chr1:120082641-120099803	turquoise	0.877878	0.000173667	-0.942977	0.81081	0.952683	0.618947	-0.178691	4.31e-06	0.00137609	1.72e-06	0.0318818	0.578445
CST6	chr12:29787776-29789154	turquoise	0.948448	2.63e-06	-0.919529	0.579903	0.840878	0.915771	-0.225523	2.32e-05	0.0481024	0.000611101	2.89e-05	0.480957
CTDSPL	chr16:48839025-48947581	turquoise	-0.965481	3.64e-07	0.942231	-0.624922	-0.955754	-0.844588	0.230995	4.6e-06	0.0298029	1.24e-06	0.000546681	0.470086
CTSO	chr2:78317498-78342435	turquoise	0.797694	0.00187914	-0.845941	0.759596	0.956106	0.620685	-0.226191	0.000524558	0.00415468	1.19e-06	0.0312668	0.479625
CTSS	chr5:43048601-43150273	turquoise	0.778684	0.0028446	-0.81196	0.594665	0.912807	0.692259	-0.134657	0.00133755	0.0414099	3.42e-05	0.0126018	0.6765
CXCL10	chr3:61889204-61891543	turquoise	0.886288	0.000123352	-0.903061	0.694595	0.968862	0.794832	-0.292166	5.72e-05	0.0121841	2.19e-07	0.00200548	0.356795
CXCL6	chr3:63638100-63640267	turquoise	0.968767	2.22e-07	-0.96889	0.716751	0.972189	0.821514	-0.261934	2.18e-07	0.00871534	1.25e-07	0.00104835	0.410841
CXCL8	chr3:63717744-63720938	turquoise	0.888248	0.000113468	-0.919615	0.819392	0.924099	0.642648	-0.275594	2.31e-05	0.00110797	1.74e-05	0.0242095	0.385936
CXCR4	chr18:19971063-19974346	turquoise	0.793072	0.00208634	-0.877622	0.903116	0.865406	0.457491	-0.197348	0.000175412	5.7e-05	0.000276304	0.134805	0.538691
CYB5A	chr8:92201495-92235088	turquoise	-0.807262	0.00150047	0.812372	-0.670584	-0.877723	-0.763507	0.259277	0.00132394	0.0169988	0.000174724	0.00385505	0.415776
CYBA	chr3:35882282-35891561	turquoise	0.909912	4.01e-05	-0.939422	0.728299	0.96321	0.75011	-0.242553	5.8e-06	0.00723144	4.99e-07	0.00495462	0.447504
CYBB	chrX:31683901-31714863	turquoise	0.763349	0.00386685	-0.805285	0.676211	0.922506	0.575443	-0.213064	0.00157343	0.0157634	1.93e-05	0.0502656	0.506132
CYFIP2	chr14:20937755-21062185	turquoise	0.864067	0.00028964	-0.931756	0.843565	0.949855	0.58286	-0.126897	1.04e-05	0.000563895	2.29e-06	0.0467044	0.694324
CYLD	chr3:3734195-3798997	turquoise	0.857606	0.000361206	-0.905675	0.769098	0.971891	0.603993	-0.204092	5.01e-05	0.00345553	1.32e-07	0.0375389	0.524611
CYP11A1	chr1:120482203-120494555	turquoise	0.636588	0.0260278	-0.653569	0.375918	0.705773	0.426599	-0.138539	0.0211685	0.228479	0.0103262	0.166672	0.66764
CYP17A1	chr1:27571464-27577548	turquoise	-0.554633	0.061267	0.588327	-0.440058	-0.642053	-0.205221	-0.141831	0.0441967	0.152256	0.0243839	0.522269	0.660155
CYP26B1	chr15:31695103-31712006	turquoise	0.630771	0.0278641	-0.708043	0.814084	0.76624	0.440916	-0.0724611	0.00997632	0.00126852	0.0036556	0.151365	0.82292
CYSLTR1	chrX:61282596-61283619	turquoise	0.738135	0.00612444	-0.835678	0.827448	0.897008	0.454154	-0.0341696	0.000711104	0.00089473	7.66e-05	0.13804	0.916041
CYTH4	chr28:35632921-35662989	turquoise	0.825592	0.000940767	-0.84041	0.62824	0.958436	0.707285	-0.189405	0.000619625	0.0286914	9.11e-07	0.0100922	0.555473
DAPP1	chr3:40256430-40302891	turquoise	0.911695	3.64e-05	-0.913636	0.655304	0.978509	0.79055	-0.212443	3.27e-05	0.0207123	3.48e-08	0.00220652	0.507401
DBF4	chr4:32199228-32229671	turquoise	0.832451	0.000779239	-0.887942	0.773272	0.948691	0.525121	-0.147386	0.000114971	0.00317843	2.57e-06	0.0795818	0.647594
DBI	chr18:11603655-11608321	turquoise	0.85622	0.000378208	-0.781463	0.395169	0.704815	0.893292	-0.477877	0.002684	0.203591	0.0104767	9.09e-05	0.116112
DCK	chr3:65821490-65848407	turquoise	0.550194	0.0638133	-0.695563	0.775742	0.652079	0.192559	-0.00112951	0.0120141	0.00302258	0.0215659	0.548784	0.99722
DCLRE1C	chr29:21145598-21180310	turquoise	0.806989	0.00151041	-0.874062	0.737986	0.938893	0.591178	0.0629905	0.000201201	0.00614024	6.05e-06	0.0429273	0.845801
DDX58	chr23:48935395-48996989	turquoise	0.826594	0.000915676	-0.843696	0.661343	0.937466	0.771498	-0.213661	0.000561657	0.0191802	6.78e-06	0.00329404	0.504911
DDX60	chr2:67104609-67191631	turquoise	0.818519	0.00113322	-0.866318	0.704663	0.945207	0.71828	-0.242388	0.00026749	0.0105007	3.55e-06	0.00850682	0.447823
DDX60L	chr2:66994489-67073694	turquoise	0.807576	0.00148913	-0.854772	0.740649	0.949403	0.677734	-0.127816	0.000396621	0.00586323	2.4e-06	0.0154406	0.692205
DEF6	chr20:36312274-36331537	turquoise	0.925124	1.63e-05	-0.913909	0.619748	0.943222	0.788263	-0.185558	3.22e-05	0.0315974	4.22e-06	0.00232	0.563679
DEFB1	chr27:33942028-33956672	turquoise	-0.738229	0.00611448	0.809989	-0.709328	-0.905834	-0.407318	0.0435329	0.00140416	0.00978223	4.97e-05	0.188776	0.893139
DENND1C	chr7:4477753-4487780	turquoise	0.915659	2.91e-05	-0.967575	0.821533	0.97154	0.688866	-0.195629	2.67e-07	0.00104783	1.4e-07	0.0132273	0.542305
DENND3	chr9:82292260-82387825	turquoise	0.835657	0.000711531	-0.914234	0.771	0.94136	0.570937	-0.104417	3.16e-05	0.00332708	4.95e-06	0.0525196	0.746735
DENND4B	chr5:40270225-40282834	turquoise	0.65686	0.0203094	-0.773274	0.774218	0.856527	0.35689	-0.057078	0.00317826	0.00311803	0.000374384	0.254785	0.860143
DERA	chr6:44446826-44714228	turquoise	-0.841199	0.000605291	0.911731	-0.851913	-0.893496	-0.524651	0.149645	3.63e-05	0.000435027	9e-05	0.0799001	0.64251
DGAT2	chr7:70595282-70624524	turquoise	0.76207	0.00396316	-0.804001	0.684946	0.924819	0.557655	-0.0622351	0.00162226	0.0139779	1.67e-05	0.0595742	0.847632
DGKA	chr6:74549845-74569412	turquoise	0.867349	0.000257802	-0.933057	0.816017	0.894729	0.602957	-0.188875	9.46e-06	0.00120809	8.51e-05	0.0379553	0.556601
DGKZ	chr12:11019542-11051666	turquoise	0.89819	7.25e-05	-0.882883	0.57796	0.941505	0.862417	-0.275362	0.000142114	0.0490362	4.89e-06	0.000306754	0.386353
DHRS1	chr1:163978873-163985829	turquoise	0.911655	3.65e-05	-0.896987	0.582051	0.938632	0.738975	-0.29084	7.67e-05	0.0470841	6.18e-06	0.00603616	0.359082
DHTKD1	chr29:23551593-23597616	turquoise	-0.810136	0.00139912	0.890528	-0.758917	-0.894828	-0.589544	0.253414	0.000102762	0.00420846	8.47e-05	0.0436516	0.42677
DLC1	chr27:16605534-16985885	turquoise	-0.851844	0.000436	0.820853	-0.518883	-0.85811	-0.838208	0.0190301	0.00106664	0.083882	0.000355175	0.000660973	0.953191
DLX4	chr11:25801116-25814714	turquoise	0.584799	0.0458041	-0.534263	0.313173	0.657156	0.75378	-0.194397	0.0735545	0.321597	0.0202334	0.00463248	0.5449
DMXL2	chr1:139917828-140056383	turquoise	0.847373	0.000501897	-0.915768	0.80633	0.849042	0.629549	0.0306186	2.9e-05	0.00153456	0.000476448	0.0282612	0.924744
DNAJB9	chr4:67297198-67299829	turquoise	-0.748063	0.0051415	0.845783	-0.798642	-0.844687	-0.435719	-0.0899183	0.000527107	0.00183866	0.000545035	0.156813	0.781085
DOCK10	chr6:13182509-13293470	turquoise	0.810914	0.00137259	-0.895201	0.883934	0.93858	0.576906	-0.209069	8.33e-05	0.000136099	6.21e-06	0.0495485	0.514325
DOCK2	chr14:10180251-10584849	turquoise	0.8953	8.29e-05	-0.94502	0.783723	0.978148	0.62519	-0.223359	3.61e-06	0.00255853	3.78e-08	0.0297118	0.485288
DOCK8	chr23:21769100-21983585	turquoise	0.87091	0.000226416	-0.893864	0.725232	0.913543	0.709362	-0.133446	8.85e-05	0.00760553	3.29e-05	0.00977709	0.679271
DOK2	chr2:51046269-51057532	turquoise	0.901611	6.14e-05	-0.924775	0.689812	0.972893	0.713334	-0.291107	1.67e-05	0.0130505	1.1e-07	0.00919503	0.358621
DPP3	chr12:30173016-30196900	turquoise	0.816338	0.00119828	-0.772141	0.392836	0.88348	0.739891	-0.0231343	0.00325176	0.206514	0.000138672	0.00594109	0.943109
DQB	chr20:33941931-33956144	turquoise	0.848487	0.000484792	-0.921407	0.875132	0.921278	0.558306	-0.254725	2.07e-05	0.000193162	2.08e-05	0.0592137	0.4243
DRB	chr20:34266486-34285281	turquoise	0.934099	8.76e-06	-0.985072	0.814201	0.957458	0.701762	-0.208469	5.69e-09	0.00126481	1.02e-06	0.0109668	0.51556
DRB	chr20:34266486-34285281	turquoise	0.767902	0.00353822	-0.802768	0.756842	0.863215	0.533483	-0.249732	0.00167022	0.00437604	0.00029838	0.0740561	0.433746
DTD1	chr22:6362728-6531039	turquoise	-0.897778	7.39e-05	0.928118	-0.702582	-0.962461	-0.698589	0.230794	1.34e-05	0.0108336	5.51e-07	0.0114941	0.470484
DTX2	chr13:10518161-10552919	turquoise	0.949356	2.41e-06	-0.953295	0.647771	0.91335	0.859293	-0.151616	1.62e-06	0.022746	3.32e-05	0.000341322	0.638085
DTX3L	chr19:39468519-39475374	turquoise	0.808895	0.0014422	-0.849792	0.748137	0.94499	0.719309	-0.286427	0.000465344	0.00513473	3.62e-06	0.00836866	0.366751
DUOX1	chr1:145731046-145759869	turquoise	0.871481	0.000221677	-0.858724	0.474126	0.818482	0.793788	0.15124	0.000347936	0.119415	0.00113431	0.00205313	0.638928
DUOXA1	chr1:145768680-145771948	turquoise	0.92706	1.44e-05	-0.898132	0.519092	0.857931	0.936438	-0.161124	7.27e-05	0.0837355	0.000357306	7.34e-06	0.616891
DUSP10	chr30:12108649-12169814	turquoise	0.795844	0.0019601	-0.839183	0.693034	0.901832	0.586088	-0.342304	0.000642406	0.0124621	6.08e-05	0.045212	0.276095
DUSP14	chr11:36956727-36957324	turquoise	0.834866	0.000727785	-0.808379	0.513952	0.844969	0.790077	-0.381086	0.00146042	0.0873913	0.00054038	0.00222962	0.221628
DUSP4	chr27:14927719-14963077	turquoise	0.859261	0.000341691	-0.850547	0.534531	0.837817	0.819464	-0.0809153	0.000454366	0.0733824	0.000668537	0.00110589	0.802601
DVL1	chr2:48551251-48563409	turquoise	-0.762626	0.00392105	0.818854	-0.816778	-0.866892	-0.639421	-0.0442252	0.00112347	0.00118493	0.000262064	0.0251659	0.891448
E2F2	chr2:31511913-31530225	turquoise	0.880632	0.000155692	-0.897813	0.699753	0.978039	0.684569	-0.176204	7.38e-05	0.0112984	3.88e-08	0.0140516	0.58383
ECT2	chr19:15138908-15242173	turquoise	0.701589	0.0109951	-0.663328	0.40489	0.804349	0.584991	-0.192893	0.0186954	0.191682	0.00160889	0.0457154	0.548077
EEPD1	chr4:65905476-66018346	turquoise	0.819126	0.0011156	-0.806892	0.531371	0.859318	0.826625	-0.211634	0.00151392	0.075426	0.00034103	0.00091492	0.509057
EFHD2	chr2:37646276-37662366	turquoise	0.893274	9.09e-05	-0.894787	0.567931	0.950819	0.778944	-0.254461	8.49e-05	0.0540622	2.09e-06	0.00282932	0.424796
EGLN3	chr1:172908355-172934780	turquoise	0.972098	1.27e-07	-0.961608	0.634693	0.950906	0.866225	-0.203696	6.16e-07	0.0266161	2.07e-06	0.000268384	0.525434
EIF2AK2	chr15:61519875-61552317	turquoise	0.766371	0.00364624	-0.845253	0.849324	0.916768	0.625586	-0.213171	0.000535718	0.000472249	2.73e-05	0.0295782	0.505913
EIF4E1B	chr14:4740771-4745125	turquoise	0.909481	4.1e-05	-0.863209	0.47528	0.919863	0.867435	-0.216801	0.000298444	0.118392	2.27e-05	0.000257004	0.498521
ELF4	chrX:107410393-107421865	turquoise	0.854823	0.00039597	-0.880987	0.646608	0.912545	0.818365	-0.207973	0.000153488	0.0230724	3.47e-05	0.00113773	0.516583
ELOVL7	chr21:12915297-12951601	turquoise	0.904592	5.29e-05	-0.839414	0.468231	0.798546	0.947231	-0.189692	0.000638062	0.124729	0.00184273	2.95e-06	0.554864
ENDOD1	chr7:6694617-6730483	turquoise	0.868973	0.000243099	-0.918555	0.798902	0.921327	0.726467	-0.0611724	2.46e-05	0.00182768	2.08e-05	0.0074532	0.850207
ENGASE	chr11:3688977-3698564	turquoise	-0.771346	0.00330406	0.832342	-0.70128	-0.911409	-0.559266	0.169934	0.000781619	0.0110457	3.7e-05	0.0586851	0.597492
EPHA1	chr4:96565979-96580730	turquoise	0.775106	0.00306211	-0.759598	0.479395	0.710655	0.87552	-0.0226435	0.00415454	0.114792	0.00958465	0.000190304	0.944314
EPHA2	chr2:37119407-37147001	turquoise	0.882914	0.000141933	-0.852879	0.515245	0.841804	0.87038	-0.230885	0.00042175	0.0864615	0.0005945	0.000230887	0.470304
EPHX1	chr30:7989169-8006337	turquoise	-0.613364	0.0339167	0.615659	-0.566098	-0.73413	-0.597985	0.0962466	0.0330692	0.0550181	0.00655861	0.0400013	0.766044
EPHX3	chr21:1286221-1289696	turquoise	0.949631	2.35e-06	-0.942204	0.665962	0.949882	0.883416	-0.193036	4.61e-06	0.0180659	2.29e-06	0.000139037	0.547775
EPS8	chr6:44165848-44336039	turquoise	-0.89201	9.62e-05	0.929455	-0.755113	-0.972651	-0.668802	0.160783	1.22e-05	0.00451952	1.15e-07	0.0174046	0.617647
EPSTI1	chr17:27227381-27312540	turquoise	0.757454	0.0043261	-0.81944	0.706043	0.937255	0.601832	-0.231463	0.0011066	0.0102842	6.89e-06	0.0384115	0.469161
Eqca-2	chr20:30276552-30280100	turquoise	0.854619	0.000398604	-0.864221	0.53758	0.913824	0.70075	-0.226798	0.000288078	0.0714475	3.23e-05	0.011133	0.478414
EQMCE1	chr20:31521718-31525270	turquoise	0.872304	0.000214979	-0.865388	0.592666	0.895078	0.878815	-0.0808168	0.000276475	0.0422749	8.38e-05	0.000167378	0.802837
EQMHCB2	chr20:30335385-30374641	turquoise	0.865798	0.000272489	-0.881304	0.701675	0.886579	0.765453	-0.226354	0.000151536	0.010981	0.000121844	0.00371224	0.479299
EQMHCC1	chr20:31979326-32138049	turquoise	0.782103	0.00264801	-0.81123	0.653563	0.89145	0.638834	-0.0538052	0.00136192	0.0211701	9.87e-05	0.0253428	0.868099
ERBB3	chr6:74671940-74690338	turquoise	-0.797576	0.0018842	0.851974	-0.705559	-0.881093	-0.535605	0.26259	0.000434179	0.0103598	0.000152832	0.072697	0.409626
ERBIN	chr21:8128230-8218407	turquoise	0.764837	0.00375701	-0.842131	0.886402	0.793626	0.49423	-0.113247	0.00058871	0.00012276	0.00206063	0.102417	0.726016
ERLIN1	chr1:29780515-29815195	turquoise	-0.876988	0.000179808	0.878128	-0.652275	-0.953797	-0.661774	0.308973	0.000171971	0.0215134	1.53e-06	0.0190743	0.328476
ERO1A	chr24:1100209-1152344	turquoise	0.870133	0.000232998	-0.940792	0.882728	0.880571	0.597308	-0.239799	5.19e-06	0.000143017	0.000156072	0.0402858	0.452837
ESYT1	chr6:74712138-74724763	turquoise	0.625341	0.0296608	-0.685718	0.470453	0.782339	0.378435	-0.123923	0.0138277	0.122709	0.00263478	0.225127	0.701192
ETHE1	chr10:14678543-14692834	turquoise	0.934982	8.2e-06	-0.900369	0.573632	0.894555	0.922018	-0.265859	6.53e-05	0.0511632	8.58e-05	1.99e-05	0.403604
ETS1	chr7:38237169-38402146	turquoise	0.772544	0.00322548	-0.871763	0.914107	0.897542	0.516728	-0.290383	0.000219362	3.18e-05	7.47e-05	0.0854035	0.359873
ETV4	chr11:19878792-19893408	turquoise	0.828458	0.000870399	-0.765763	0.374821	0.787337	0.843803	-0.209889	0.00368987	0.229951	0.00236725	0.000559858	0.512638
EVI2B	chr11:41314492-41315860	turquoise	0.849753	0.000465923	-0.918898	0.809742	0.965002	0.614079	-0.238397	2.41e-05	0.00141269	3.9e-07	0.0336512	0.455563
EVL	chr24:42355730-42530488	turquoise	0.779034	0.00282399	-0.849938	0.663392	0.891786	0.547229	-0.0219079	0.000463202	0.0186799	9.72e-05	0.0655546	0.946121
EXOG	chr16:48345788-48377177	turquoise	-0.908067	4.42e-05	0.88151	-0.461647	-0.838083	-0.869144	0.221239	0.000150283	0.130846	0.000663383	0.000241586	0.489547
EZH2	chr4:101391719-101430993	turquoise	0.887562	0.000116852	-0.901521	0.618039	0.95442	0.672703	-0.0811068	6.17e-05	0.0322068	1.43e-06	0.0165255	0.802142
FABP5	chr9:6671728-6698140	turquoise	0.888196	0.00011372	-0.914483	0.655803	0.955422	0.677814	-0.185996	3.12e-05	0.0205823	1.29e-06	0.0154238	0.562741
FADS1	chr12:25299645-25311868	turquoise	-0.934774	8.33e-06	0.923816	-0.672935	-0.85672	-0.892261	0.227088	1.78e-05	0.0164744	0.000372	9.52e-05	0.477836
FAM111A	chr12:22744415-22746223	turquoise	0.803358	0.00164711	-0.867826	0.866689	0.924801	0.573424	-0.236928	0.000253413	0.000263974	1.67e-05	0.0512668	0.45843
FAM111B	chr12:22722038-22729457	turquoise	0.92645	1.5e-05	-0.911848	0.607223	0.972729	0.821252	-0.238921	3.61e-05	0.0362606	1.13e-07	0.00105559	0.454543
FAM177A1	chr1:173850735-173870186	turquoise	-0.923658	1.79e-05	0.905486	-0.553404	-0.906565	-0.863284	0.282574	5.06e-05	0.0619649	4.79e-05	0.000297671	0.373516
FAM49B	chr9:73191188-73314075	turquoise	0.956332	1.16e-06	-0.970503	0.728267	0.969833	0.781093	-0.169904	1.67e-07	0.00723531	1.87e-07	0.00270497	0.597557
FAM53B	chr1:8332939-8357620	turquoise	0.822514	0.00102113	-0.888863	0.696611	0.922472	0.585187	-0.0174488	0.000110499	0.0118321	1.93e-05	0.0456251	0.957077
FAM78A	chr25:34486877-34501049	turquoise	0.862859	0.000302097	-0.926447	0.789464	0.962173	0.589734	-0.122114	1.5e-05	0.00225986	5.72e-07	0.0435667	0.705381
FAXDC2	chr14:23036086-23072793	turquoise	-0.862017	0.00031102	0.916587	-0.788181	-0.976903	-0.687861	0.176045	2.76e-05	0.00232417	4.98e-08	0.0134167	0.584175
FBLIM1	chr2:37384857-37402480	turquoise	0.800066	0.00177911	-0.802862	0.457908	0.871318	0.819513	-0.0668727	0.00166653	0.134404	0.000223019	0.0011045	0.836408
FBXO21	chr8:18648200-18709101	turquoise	-0.873203	0.000207847	0.863611	-0.502427	-0.920015	-0.817101	-0.0140081	0.000294299	0.0959767	2.25e-05	0.00117522	0.965536
FBXO30	chr31:20488364-20512813	turquoise	-0.787011	0.00238402	0.720867	-0.206085	-0.652446	-0.826873	-0.0827492	0.00816255	0.520482	0.0214677	0.000908786	0.798207
FBXO5	chr31:14344409-14355112	turquoise	0.403396	0.193483	-0.446893	0.41255	0.64249	0.110287	-0.118137	0.145251	0.182607	0.0242558	0.732945	0.714615
FCER1G	chr5:32422868-32426409	turquoise	0.81285	0.00130828	-0.863663	0.681756	0.940503	0.589537	-0.233682	0.000293761	0.0146117	5.31e-06	0.0436547	0.464789
FEM1A	chr7:3390124-3392110	turquoise	-0.756252	0.00442461	0.849236	-0.882279	-0.858886	-0.492553	0.0192625	0.000473554	0.000145661	0.000346041	0.103769	0.95262
FEN1	chr12:25294801-25296419	turquoise	0.799201	0.0018151	-0.745907	0.394504	0.847343	0.852169	-0.245249	0.00534403	0.204421	0.00050236	0.000431476	0.442314
FERMT3	chr12:28068706-28083534	turquoise	0.843695	0.000561681	-0.873193	0.660533	0.972461	0.629908	-0.224362	0.000207921	0.0193809	1.19e-07	0.0281442	0.483279
FGD2	chr20:37743488-37765651	turquoise	0.840295	0.000621737	-0.851345	0.671684	0.951403	0.663808	-0.219789	0.000442992	0.0167521	1.97e-06	0.0185796	0.492472
FGR	chr2:28287108-28297512	turquoise	0.779695	0.00278537	-0.84228	0.751998	0.953027	0.589711	-0.217944	0.000586091	0.00478686	1.66e-06	0.0435771	0.496202
FHOD3	chr8:59843070-60297991	turquoise	-0.90596	4.94e-05	0.932272	-0.763823	-0.955208	-0.790002	0.0602942	1e-05	0.00383163	1.32e-06	0.00223331	0.852337
FKBP4	chr6:31789683-31801159	turquoise	-0.856478	0.000374998	0.879233	-0.748232	-0.922533	-0.671005	0.259528	0.000164633	0.00512589	1.93e-05	0.016904	0.415308
FMNL1	chr11:18576488-18601065	turquoise	0.869529	0.000238213	-0.936347	0.833881	0.967491	0.61069	-0.160909	7.39e-06	0.000748449	2.71e-07	0.0349238	0.617369
FNBP1	chr25:33386491-33505341	turquoise	0.803334	0.00164807	-0.886158	0.786992	0.942366	0.527001	-0.0933824	0.00012403	0.00238499	4.54e-06	0.0783156	0.772843
FOSB	chr10:16185413-16189630	turquoise	-0.710386	0.00962446	0.757355	-0.554567	-0.740456	-0.471878	-0.132439	0.00433419	0.0613043	0.00588298	0.121423	0.681578
FOSL1	chr12:29688055-29693295	turquoise	0.813266	0.00129477	-0.824601	0.640894	0.80601	0.750344	-0.428562	0.00096608	0.0247259	0.00154638	0.00493359	0.164517
FOXP4	chr20:41805320-41837688	turquoise	0.877112	0.000178944	-0.849997	0.447855	0.883634	0.8217	-0.224032	0.00046235	0.144282	0.000137795	0.00104326	0.483939
FOXS1	chr22:23482080-23483073	turquoise	0.696203	0.0119028	-0.72953	0.580189	0.849449	0.621582	-0.249811	0.00708522	0.0479656	0.000470402	0.0309525	0.433596
FRMPD4	chrX:9254056-9437557	turquoise	0.71692	0.008692	-0.72289	0.507584	0.88696	0.589429	-0.163015	0.0079007	0.0920682	0.00011989	0.0437028	0.612708
FXYD5	chr10:6438640-6450321	turquoise	0.768777	0.00347757	-0.819064	0.667565	0.883294	0.520687	-0.271317	0.00111739	0.0176904	0.000139738	0.0826225	0.393649
FYB1	chr21:27283076-27360994	turquoise	0.895955	8.04e-05	-0.947114	0.823321	0.977672	0.652109	-0.250629	2.98e-06	0.000999576	4.21e-08	0.0215579	0.432041
GALC	chr24:31767414-31823601	turquoise	0.827122	0.00090269	-0.869432	0.861955	0.80299	0.541449	-0.242704	0.000239056	0.000311691	0.00166148	0.0690423	0.447212
GALNT1	chr8:59299139-59371220	turquoise	0.741982	0.00572814	-0.793804	0.839263	0.820299	0.667208	-0.473346	0.00205243	0.000640904	0.00108217	0.0177736	0.120109
GALT	chr23:50378408-50392318	turquoise	0.82212	0.00103179	-0.746662	0.305469	0.642337	0.915762	-0.166497	0.00527243	0.334276	0.0243006	2.9e-05	0.605034
GBP1	chr5:72110697-72160090	turquoise	0.888774	0.000110926	-0.914816	0.737785	0.977924	0.765488	-0.266072	3.06e-05	0.00616152	3.98e-08	0.00370974	0.403214
GBP5	chr5:71857680-71911756	turquoise	0.931609	1.05e-05	-0.944061	0.726091	0.96652	0.802432	-0.144657	3.93e-06	0.00749934	3.13e-07	0.00168348	0.653755
GCLM	chr5:67985848-68002930	turquoise	0.801687	0.00171315	-0.749349	0.559813	0.689383	0.724888	-0.281587	0.00502352	0.0583856	0.0131304	0.00764831	0.375259
GDA	chr23:18153973-18239873	turquoise	0.59896	0.0395939	-0.676457	0.753394	0.825551	0.456275	-0.253735	0.0157109	0.0046656	0.000941792	0.135978	0.426165
GHR	chr21:24549014-24793340	turquoise	-0.839613	0.000634345	0.865046	-0.562099	-0.940157	-0.634794	0.0829255	0.000279838	0.0571444	5.46e-06	0.0265843	0.797785
GIMAP6	chr4:102449631-102456598	turquoise	0.776365	0.00298419	-0.804803	0.566034	0.930565	0.627362	-0.128516	0.00159162	0.0550517	1.13e-05	0.0289824	0.690593
GIMAP8	chr4:102254675-102269849	turquoise	0.791971	0.00213815	-0.83468	0.754334	0.944899	0.564672	-0.200054	0.00073165	0.00458525	3.65e-06	0.0557699	0.533023
GJA4	chr2:22443339-22444341	turquoise	-0.72146	0.00808513	0.767527	-0.76192	-0.800584	-0.469471	0.174798	0.00356448	0.0039746	0.00175784	0.123598	0.586884
GJA5	chr5:44897200-44898277	turquoise	-0.87776	0.000174467	0.942925	-0.84683	-0.902405	-0.580005	0.216498	4.33e-06	0.000510399	5.91e-05	0.0480537	0.499135
GK5	chr16:77775516-77842772	turquoise	0.787361	0.00236601	-0.856307	0.897345	0.844179	0.665387	-0.204868	0.000377116	7.54e-05	0.000553507	0.0182019	0.523001
GLA	chrX:84158885-84167722	turquoise	-0.798321	0.00185226	0.854283	-0.624693	-0.904139	-0.536398	0.218154	0.000403004	0.0298807	5.42e-05	0.0721934	0.495778
GLIPR2	chr25:1441119-1449696	turquoise	0.738903	0.00604372	-0.792643	0.603449	0.897679	0.643349	-0.167916	0.00210641	0.0377573	7.42e-05	0.0240055	0.601916
GMIP	chr21:4636728-4646112	turquoise	0.922591	1.92e-05	-0.947662	0.719787	0.97524	0.715942	-0.280252	2.83e-06	0.00830501	7.03e-08	0.0088272	0.377625
GMPR	chr20:16014341-16059299	turquoise	-0.743539	0.00557337	0.789549	-0.71631	-0.863659	-0.625467	0.105311	0.00225566	0.00877619	0.0002938	0.0296182	0.74463
GNA12	chr13:2220643-2355276	turquoise	-0.756146	0.00443335	0.847364	-0.904309	-0.823292	-0.412842	0.21143	0.000502036	5.37e-05	0.00100035	0.182268	0.509475
GNA15	chr7:2282105-2299575	turquoise	0.711373	0.00947909	-0.752573	0.597036	0.885696	0.491253	-0.211716	0.00473667	0.0404005	0.000126468	0.104825	0.50889
GNAI1	chr4:1048949-1125839	turquoise	-0.875432	0.000190952	0.932616	-0.785815	-0.89909	-0.5639	0.0536284	9.76e-06	0.00244641	6.94e-05	0.0561798	0.868529
GOLIM4	chr19:11059175-11132525	turquoise	-0.935224	8.05e-06	0.88559	-0.454233	-0.901832	-0.907615	0.227705	0.000127031	0.137963	6.08e-05	4.53e-05	0.476608
GPC1	chr6:25902587-25933167	turquoise	0.758224	0.00426387	-0.754684	0.456658	0.858237	0.775312	-0.165216	0.00455559	0.135608	0.000353667	0.00304925	0.607852
GPI	chr10:5552332-5585690	turquoise	0.848939	0.000477991	-0.872984	0.630815	0.937976	0.760887	-0.191034	0.000209566	0.0278498	6.51e-06	0.0040539	0.552013
GPR132	chr24:46746502-46758186	turquoise	0.914176	3.17e-05	-0.923426	0.755023	0.944816	0.824915	-0.193566	1.82e-05	0.00452706	3.67e-06	0.000957998	0.546654
GPR137B	chr1:76267347-76355315	turquoise	-0.941021	5.09e-06	0.91678	-0.509523	-0.918053	-0.850938	0.181589	2.73e-05	0.0906264	2.53e-05	0.000448771	0.572194
GPR162	chr6:35321626-35324993	turquoise	-0.591325	0.0428625	0.710081	-0.835158	-0.766079	-0.277786	-0.172337	0.00966979	0.000721747	0.00366718	0.382014	0.592241
GPR65	chr24:31845062-31846085	turquoise	0.845458	0.000532372	-0.851295	0.650205	0.945669	0.642043	-0.132026	0.000443707	0.0220737	3.4e-06	0.0243869	0.682526
GPRC5A	chr6:41782505-41799354	turquoise	0.69774	0.0116382	-0.703538	0.37444	0.70297	0.657706	0.275394	0.0106796	0.230463	0.0107708	0.0200925	0.386294
GRAP2	chr28:37779961-37812412	turquoise	0.653053	0.0213054	-0.680362	0.583211	0.846739	0.425262	-0.241403	0.0148952	0.0465406	0.000511833	0.16815	0.449728
GRB2	chr11:6553647-6606797	turquoise	0.901159	6.28e-05	-0.951884	0.795662	0.971377	0.652312	-0.254685	1.87e-06	0.00196818	1.44e-07	0.0215034	0.424375
GRK6	chr14:3952727-3967009	turquoise	0.749349	0.00502351	-0.807577	0.678866	0.881633	0.417734	-0.12845	0.00148909	0.0152039	0.000149535	0.176621	0.690744
GSDMD	chr9:84383837-84387907	turquoise	0.838906	0.000647646	-0.858483	0.627296	0.95711	0.770221	-0.207506	0.000350763	0.0290046	1.06e-06	0.00337922	0.517545
GSTA4	chr20:51710053-51725846	turquoise	-0.863466	0.00029579	0.926545	-0.814492	-0.933514	-0.640519	0.131289	1.49e-05	0.00125557	9.14e-06	0.0248375	0.684218
GUCY2C	chr6:43239184-43313785	turquoise	0.923009	1.87e-05	-0.879727	0.510078	0.837724	0.875914	-0.205511	0.000161429	0.0902166	0.000670351	0.000187443	0.521669
GYG1	chr16:83386087-83416946	turquoise	0.736383	0.00631158	-0.797772	0.550945	0.846252	0.564282	-0.000433847	0.00187576	0.0633771	0.000519566	0.0559769	0.998932
HBEGF	chr14:35782535-35793165	turquoise	0.804998	0.00158424	-0.804414	0.698588	0.843253	0.749967	-0.391432	0.00160641	0.0114943	0.000569215	0.0049675	0.208287
HCK	chr22:23667949-23691473	turquoise	0.662886	0.0188026	-0.714766	0.55047	0.868392	0.47968	-0.0685291	0.00899168	0.0636528	0.000248279	0.114545	0.832406
HDAC1	chr2:24491508-24522483	turquoise	0.88468	0.000131956	-0.925328	0.714195	0.957892	0.654425	-0.230112	1.61e-05	0.00907237	9.71e-07	0.0209425	0.471832
HDC	chr1:140978750-140999540	turquoise	0.982145	1.39e-08	-0.959361	0.630509	0.928639	0.86468	-0.214099	8.15e-07	0.027949	1.29e-05	0.000283474	0.504019
HELB	chr6:82955928-82988085	turquoise	0.792819	0.00209816	-0.857995	0.787318	0.957795	0.615684	-0.165708	0.00035654	0.00236822	9.82e-07	0.0330602	0.60677
HELZ2	chr22:50297528-50310448	turquoise	0.77265	0.00321856	-0.815844	0.648128	0.930566	0.656428	-0.214042	0.00121341	0.0226466	1.13e-05	0.0204205	0.504135
HERC5	chr3:50819972-50865362	turquoise	0.812437	0.00132179	-0.860671	0.717825	0.959556	0.646425	-0.198817	0.000325722	0.00856847	7.96e-07	0.0231241	0.535611
HERC6	chr3:50869472-50970910	turquoise	0.787928	0.00233701	-0.824101	0.639583	0.926617	0.700839	-0.267327	0.000979065	0.0251172	1.48e-05	0.0111183	0.400914
HERPUD2	chr4:65522370-65564264	turquoise	-0.843583	0.00056358	0.840266	-0.648091	-0.789703	-0.904753	0.221775	0.000622264	0.0226568	0.00224804	5.25e-05	0.488469
HILPDA	chr4:83685970-83686186	turquoise	0.794084	0.00203955	-0.767233	0.412805	0.736129	0.689628	-0.00929946	0.0035851	0.18231	0.00633905	0.0130848	0.977117
HIRIP3	chr13:20646192-20648632	turquoise	0.867015	0.000260911	-0.863725	0.562625	0.90909	0.709034	0.0137879	0.000293128	0.0568618	4.19e-05	0.00982636	0.966077
HIST1H1C	chr20:24753119-24754809	turquoise	-0.709188	0.00980322	0.798563	-0.686389	-0.876483	-0.42198	-0.0881242	0.001842	0.013698	0.000183364	0.17181	0.785362
HK3	chr14:4516855-4531861	turquoise	0.744791	0.00545127	-0.800711	0.717248	0.940811	0.538147	-0.0915177	0.00175262	0.0086471	5.18e-06	0.0710916	0.777277
HMGB2	chr2:62710756-62712306	turquoise	0.85357	0.000412434	-0.917897	0.768133	0.952893	0.567291	-0.0580119	2.56e-05	0.00352215	1.69e-06	0.0543943	0.857875
HMMR	chr14:16035987-16072569	turquoise	0.899488	6.81e-05	-0.906029	0.637231	0.968957	0.670118	-0.200044	4.92e-05	0.0258302	2.15e-07	0.0171043	0.533044
HOOK2	chr7:46891873-46901333	turquoise	-0.829713	0.000840908	0.907008	-0.823252	-0.920615	-0.527287	0.0998074	4.68e-05	0.00100141	2.17e-05	0.0781239	0.757614
HSD11B1	chr5:25757896-25788073	turquoise	0.792203	0.00212716	-0.818644	0.620285	0.92915	0.62101	0.0697132	0.00112958	0.0314076	1.25e-05	0.0311526	0.829547
HSH2D	chr21:2074802-2081055	turquoise	0.832852	0.00077051	-0.827602	0.55729	0.901489	0.838015	-0.258991	0.000890981	0.0597766	6.18e-05	0.000664696	0.416309
HSPA4L	chr2:101441520-101496280	turquoise	0.845944	0.000524509	-0.889297	0.798553	0.910771	0.707935	-0.41603	0.00010844	0.00184244	3.83e-05	0.00999282	0.178575
HSPA5	chr25:29645973-29667893	turquoise	-0.83179	0.000793794	0.895184	-0.82475	-0.789739	-0.600244	0.103	8.34e-05	0.00096225	0.00224628	0.0390624	0.750074
HVCN1	chr8:23706933-23735894	turquoise	0.716356	0.00876973	-0.828753	0.877576	0.753054	0.336754	-0.125759	0.000863396	0.000175727	0.00469496	0.284463	0.696948
ICAM1	chr7:51481224-51489202	turquoise	0.805645	0.00155995	-0.826726	0.568628	0.9308	0.704138	-0.176909	0.000912417	0.0537017	1.11e-05	0.0105839	0.582302
IER5L	chr25:32861583-32862993	turquoise	0.726164	0.00749029	-0.795057	0.559232	0.792837	0.43506	-0.23298	0.00199531	0.0587038	0.00209734	0.157512	0.46617
IFI27	chr24:37164196-37168010	turquoise	0.740755	0.00585243	-0.751785	0.528955	0.846984	0.749406	-0.394602	0.0048056	0.0770141	0.000507971	0.00501834	0.2043
IFI44	chr5:81218612-81232450	turquoise	0.747333	0.00520949	-0.785284	0.645977	0.892104	0.678172	-0.353309	0.0024745	0.023251	9.58e-05	0.0153486	0.259926
IFI44L	chr5:81241440-81255461	turquoise	0.735956	0.00635783	-0.781739	0.656922	0.892392	0.643572	-0.315343	0.00266843	0.0202933	9.46e-05	0.0239408	0.318073
IFI6	chr2:28244467-28284047	turquoise	0.744087	0.00551969	-0.755744	0.602523	0.826296	0.764147	-0.403352	0.00446672	0.0381309	0.000923081	0.00380763	0.193537
IFIH1	chr18:42667460-42728991	turquoise	0.799375	0.00180782	-0.825899	0.675441	0.934002	0.728583	-0.237134	0.000933014	0.0159283	8.82e-06	0.00719754	0.458026
IFIT2	chr1:39345603-39350804	turquoise	0.856293	0.000377294	-0.884258	0.683896	0.951656	0.74955	-0.20334	0.000134286	0.0141842	1.92e-06	0.00500523	0.526173
IFIT3	chr1:39322737-39338931	turquoise	0.765169	0.00373284	-0.80016	0.65869	0.890141	0.71834	-0.329687	0.00177524	0.0198428	0.000104523	0.00849873	0.295325
IFIT5	chr1:39235676-39246236	turquoise	0.715802	0.00884666	-0.765969	0.585838	0.91638	0.601404	-0.0610076	0.00367506	0.0453265	2.79e-05	0.0385861	0.850607
IFNGR2	chr26:31291690-31317320	turquoise	0.892197	9.54e-05	-0.938325	0.708269	0.95086	0.734517	-0.217203	6.33e-06	0.00994192	2.08e-06	0.0065156	0.497705
IGFBP2	chr6:6343541-6374589	turquoise	0.693239	0.0124253	-0.69713	0.453949	0.798626	0.622712	-0.0644638	0.0117427	0.13824	0.00183932	0.0305601	0.842234
IGFBP6	chr6:71024206-71027886	turquoise	0.880201	0.000158407	-0.890972	0.63172	0.955361	0.801121	-0.127019	0.000100775	0.0275582	1.29e-06	0.00173595	0.694041
IKBKE	chr5:2745738-2768821	turquoise	0.946827	3.06e-06	-0.956031	0.74076	0.981809	0.810372	-0.2363	1.2e-06	0.00585191	1.52e-08	0.00139101	0.459657
IL10RA	chr7:26457137-26469582	turquoise	0.714693	0.00900187	-0.744449	0.55297	0.888783	0.57273	-0.247778	0.00548437	0.0622124	0.000110879	0.0516141	0.43747
IL16	chr1:90817751-90921914	turquoise	0.843741	0.000560899	-0.926436	0.870761	0.947086	0.606652	-0.214401	1.5e-05	0.000227671	2.99e-06	0.0364843	0.503401
IL17RC	chr16:8401754-8413242	turquoise	0.743232	0.00560369	-0.715397	0.387838	0.787717	0.789668	-0.250577	0.00890307	0.212864	0.00234778	0.00224977	0.432141
IL18	chr7:21165210-21245528	turquoise	0.937014	7.02e-06	-0.979093	0.810119	0.918591	0.704349	-0.229162	3.04e-08	0.00139967	2.45e-05	0.0105503	0.473715
IL1A	chr15:16360699-16369812	turquoise	0.82083	0.00106728	-0.879274	0.79058	0.959787	0.565201	-0.117854	0.000164365	0.00220509	7.74e-07	0.05549	0.715272
IL1B	chr15:16418737-16423922	turquoise	0.738968	0.00603698	-0.80431	0.805592	0.909514	0.525438	-0.16414	0.00161039	0.00156192	4.1e-05	0.0793673	0.610224
IL21R	chr13:21805262-21839519	turquoise	0.892901	9.25e-05	-0.926339	0.770005	0.989049	0.691588	-0.148793	1.51e-05	0.0033938	1.22e-09	0.0127237	0.644425
IL22RA1	chr2:30986791-31006081	turquoise	0.921835	2.01e-05	-0.957295	0.708635	0.960076	0.795531	-0.143837	1.04e-06	0.00988652	7.47e-07	0.00197402	0.655611
IL27RA	chr7:46090901-46104352	turquoise	0.948429	2.63e-06	-0.925584	0.644161	0.917169	0.899929	-0.206365	1.58e-05	0.0237704	2.67e-05	6.67e-05	0.519902
IL2RB	chr28:35512056-35529814	turquoise	0.968545	2.3e-07	-0.967044	0.715437	0.961528	0.823433	-0.215424	2.9e-07	0.00889749	6.22e-07	0.000996612	0.501319
ILT11A	chr10:23732325-23857598	turquoise	0.732215	0.00677417	-0.785078	0.670573	0.916211	0.482187	-0.0540373	0.00248547	0.0170015	2.82e-05	0.112392	0.867534
IMPACT	chr8:49209351-49235992	turquoise	0.772551	0.00322503	-0.840876	0.82498	0.869386	0.59312	-0.0487952	0.000611128	0.000956351	0.000239464	0.0420773	0.880299
INCENP	chr12:25618218-25649791	turquoise	0.746449	0.0052926	-0.799063	0.642778	0.857218	0.3944	-0.257192	0.00182089	0.0241718	0.000365901	0.204551	0.419669
INHBA	chr4:12760756-12808732	turquoise	0.866918	0.000261818	-0.930794	0.845078	0.94149	0.705925	-0.139382	1.11e-05	0.000538581	4.89e-06	0.0103026	0.66572
INPP5B	chr2:19832415-19879749	turquoise	0.805876	0.00155135	-0.807655	0.519403	0.897603	0.676329	-0.121217	0.0014863	0.0835174	7.45e-05	0.0157382	0.70746
INPP5D	chr6:19934865-20055465	turquoise	0.742043	0.00572201	-0.836044	0.795124	0.912296	0.433127	-0.176401	0.000703658	0.00199228	3.52e-05	0.159576	0.583402
INTS7	chr5:23807284-23896999	turquoise	0.68567	0.0138368	-0.746356	0.805665	0.846628	0.410592	-0.131819	0.00530135	0.00155919	0.000513588	0.184901	0.683
IP6K1	chr16:38992438-39012075	turquoise	-0.890625	0.000102325	0.929895	-0.854475	-0.887706	-0.630631	0.266783	1.18e-05	0.000400481	0.000116135	0.0279094	0.40191
[truncated: 1,138 more rows]

## Sheet: Intramodular hub genes
Additional file 6B. Intramodular hub genes in the turquoise modules
geneSymbol	Locus	module Color	GS.Inflammation_score	p.GS.Inflammation_score	geneModuleMembership.MMturquoise	MMPvalue.p.MMturquoise
ITGAL	chr13:20257940-20293241	turquoise	0.911247	3.73e-05	0.993923	6.46e-11
ENSECAG00000039737	chr7:76771257-76789016	turquoise	0.926482	1.49e-05	0.993629	8.18e-11
ATP2A3	chr11:47758567-47792482	turquoise	0.92922	1.24e-05	0.989592	9.45e-10
CD2	chr5:48862888-48875996	turquoise	0.921991	1.99e-05	0.989527	9.75e-10
IL21R	chr13:21805262-21839519	turquoise	0.892901	9.25e-05	0.989049	1.22e-09
TAP2	chr20:34315456-34325767	turquoise	0.891899	9.67e-05	0.987702	2.17e-09
LY9	chr5:33221297-33266654	turquoise	0.88867	0.000111426	0.987392	2.46e-09
ENSECAG00000016543	chrX:56058777-56063774	turquoise	0.905007	5.18e-05	0.98714	2.71e-09
ENSECAG00000024074	chr8:15506365-15509092	turquoise	0.929553	1.21e-05	0.986846	3.03e-09
ARHGAP30	chr5:32285127-32300061	turquoise	0.899622	6.77e-05	0.986713	3.19e-09
RASSF5	chr5:2779511-2845391	turquoise	0.894476	8.61e-05	0.98649	3.46e-09
ARHGAP4	chrX:126424139-126441346	turquoise	0.901694	6.12e-05	0.986225	3.82e-09
SP110	chr6:17642838-17681574	turquoise	0.862562	0.000305224	0.985923	4.25e-09
PTPRC	chr30:27521170-27635419	turquoise	0.920488	2.19e-05	0.985768	4.49e-09
TOP2A	chr11:22242671-22265899	turquoise	0.924398	1.71e-05	0.985589	4.78e-09
ENSECAG00000009190	chrX:9656130-9658577	turquoise	0.895622	8.17e-05	0.984499	6.87e-09
ITGAX	chr13:19602185-19623195	turquoise	0.885232	0.000128949	0.983947	8.17e-09
ARHGAP15	chr18:26194860-26851252	turquoise	0.884132	0.000134989	0.983925	8.23e-09
C1H15orf48	chr1:145485836-145489592	turquoise	0.913002	3.39e-05	0.983791	8.58e-09
PDCD1	chr6:27031846-27042653	turquoise	0.894505	8.6e-05	0.983713	8.78e-09
CCR7	chr11:22114731-22126327	turquoise	0.913665	3.26e-05	0.983541	9.25e-09
ENSECAG00000019309	chr5:71948916-71989291	turquoise	0.858097	0.000355328	0.98338	9.71e-09
KIF11	chr1:36519796-36566253	turquoise	0.920939	2.13e-05	0.983097	1.06e-08
L1CAM	chrX:126375975-126401685	turquoise	0.902102	6e-05	0.982347	1.31e-08
ENSECAG00000036105	chr1:5340550-5367000	turquoise	0.870355	0.000231101	0.982178	1.37e-08
ACAP1	chr11:50684968-50695743	turquoise	0.946874	3.05e-06	0.982137	1.39e-08
ARAP1	chr7:73150265-73194422	turquoise	0.878389	0.000170213	0.982046	1.43e-08
ENSECAG00000019780	chr1:154833890-154854423	turquoise	0.90179	6.09e-05	0.98199	1.45e-08
IKBKE	chr5:2745738-2768821	turquoise	0.946827	3.06e-06	0.981809	1.52e-08
KIF20B	chr1:38821690-38898370	turquoise	0.918516	2.46e-05	0.981648	1.59e-08
ENSECAG00000038252	chr13:20413695-20416278	turquoise	0.941379	4.94e-06	0.981526	1.64e-08
RASAL3	chr21:1461718-1471858	turquoise	0.944477	3.78e-06	0.981337	1.73e-08
PSME1	chr1:163838422-163842224	turquoise	0.901349	6.22e-05	0.981334	1.73e-08
TRAF3	chr24:44857958-44928042	turquoise	0.862777	0.000302964	0.981185	1.8e-08
CENPF	chr5:21514852-21598004	turquoise	0.868863	0.000244071	0.981157	1.81e-08
PRKD2	chr10:17144668-17174935	turquoise	0.944519	3.77e-06	0.980844	1.97e-08
MYO1G	chr4:15507630-15526245	turquoise	0.913649	3.27e-05	0.980741	2.02e-08
ENSECAG00000032776	chr5:34831863-34850246	turquoise	0.899691	6.74e-05	0.980689	2.05e-08
PTK2B	chr2:56340841-56400650	turquoise	0.857178	0.000366392	0.980156	2.34e-08
MYO1F	chr7:54861512-54893405	turquoise	0.90969	4.06e-05	0.980125	2.36e-08
SLAMF7	chr5:33278257-33291964	turquoise	0.898656	7.09e-05	0.979722	2.61e-08
CORO1A	chr13:20769063-20773038	turquoise	0.942617	4.45e-06	0.97968	2.64e-08
PPID	chr2:75785009-75804336	turquoise	0.901333	6.23e-05	0.9795	2.76e-08
USP15	chr6:79904931-80038379	turquoise	0.886457	0.000122476	0.979386	2.83e-08
ENSECAG00000037934	chr20:31198742-31203704	turquoise	0.903389	5.63e-05	0.979336	2.87e-08
TAGAP	chr31:9096189-9180936	turquoise	0.828206	0.000876433	0.978907	3.17e-08
TRAF3IP3	chr5:25720365-25738975	turquoise	0.935454	7.91e-06	0.978716	3.32e-08
DAPP1	chr3:40256430-40302891	turquoise	0.911695	3.64e-05	0.978509	3.48e-08
TAP1	chr20:34332128-34339092	turquoise	0.898534	7.13e-05	0.978475	3.51e-08
ENSECAG00000032492	chr2:67230680-67326075	turquoise	0.85452	0.000399899	0.97845	3.53e-08
SASH3	chrX:107196283-107207991	turquoise	0.889585	0.000107088	0.978339	3.62e-08
DOCK2	chr14:10180251-10584849	turquoise	0.8953	8.29e-05	0.978148	3.78e-08
HAVCR2	chr14:21189125-21203357	turquoise	0.949499	2.38e-06	0.97814	3.79e-08
E2F2	chr2:31511913-31530225	turquoise	0.880632	0.000155692	0.978039	3.88e-08
IRF1	chr14:42367749-42375166	turquoise	0.895543	8.2e-05	0.977945	3.96e-08
GBP1	chr5:72110697-72160090	turquoise	0.888774	0.000110926	0.977924	3.98e-08
PLD4	chr24:46663901-46673090	turquoise	0.86719	0.000259282	0.977805	4.09e-08
CYTIP	chr18:38449986-38517397	turquoise	0.899884	6.68e-05	0.977741	4.15e-08
FYB1	chr21:27283076-27360994	turquoise	0.895955	8.04e-05	0.977672	4.21e-08
IRF8	chr3:33540583-33562744	turquoise	0.886956	0.000119909	0.977659	4.22e-08
STEAP4	chr4:32560933-32580209	turquoise	0.872728	0.000211588	0.977651	4.23e-08
PTPN6	chr6:35426089-35435663	turquoise	0.857962	0.000356933	0.977215	4.66e-08
ENSECAG00000019430	chr28:34698293-34716622	turquoise	0.944662	3.72e-06	0.977157	4.71e-08
CHI3L1	chr30:31277954-31285008	turquoise	0.95114	2.02e-06	0.977066	4.81e-08
TTC39C	chr8:48758522-48863246	turquoise	0.870768	0.000227609	0.97698	4.9e-08
NMI	chr18:33456702-33472475	turquoise	0.86324	0.000298124	0.976411	5.53e-08
CD40LG	chrX:112742013-112753452	turquoise	0.964995	3.9e-07	0.976375	5.57e-08
SEMA4A	chr5:38619731-38635809	turquoise	0.899743	6.73e-05	0.975996	6.03e-08
IRF5	chr4:83912992-83951788	turquoise	0.89184	9.7e-05	0.975955	6.08e-08
CEP55	chr1:35791106-35808960	turquoise	0.946282	3.22e-06	0.975908	6.14e-08
PSMB9	chr20:34338955-34344696	turquoise	0.921019	2.12e-05	0.975837	6.23e-08
BLK	chr2:60018112-60038327	turquoise	0.888555	0.000111975	0.975777	6.31e-08
BLNK	chr1:33068371-33151049	turquoise	0.941943	4.71e-06	0.975704	6.4e-08
LTB	chr20:32228381-32230140	turquoise	0.922943	1.88e-05	0.975693	6.42e-08
ANXA1	chr23:15712331-15730526	turquoise	0.914403	3.13e-05	0.975273	6.98e-08
GMIP	chr21:4636728-4646112	turquoise	0.922591	1.92e-05	0.97524	7.03e-08
VAV1	chr7:4803237-4857448	turquoise	0.847715	0.000496589	0.974937	7.47e-08
MYO9B	chr21:2800231-2867495	turquoise	0.891585	9.81e-05	0.974903	7.52e-08
SLC2A6	chr25:36253478-36261247	turquoise	0.845926	0.000524798	0.974774	7.71e-08
ETV7	chr20:37239890-37258916	turquoise	0.893387	9.05e-05	0.974764	7.73e-08
KRT14	chr11:21267453-21272400	turquoise	0.940353	5.38e-06	0.974031	8.9e-08
CCL25	chr7:5829280-5833808	turquoise	0.925682	1.57e-05	0.973196	1.04e-07
NLRC5	chr3:10002624-10087894	turquoise	0.876146	0.000185769	0.973125	1.06e-07
DOK2	chr2:51046269-51057532	turquoise	0.901611	6.14e-05	0.972893	1.1e-07
CCL3	chr11:37504090-37505585	turquoise	0.918205	2.51e-05	0.972791	1.12e-07
FAM111B	chr12:22722038-22729457	turquoise	0.92645	1.5e-05	0.972729	1.13e-07
RUNX3	chr2:30334484-30395953	turquoise	0.955655	1.25e-06	0.972545	1.17e-07
FERMT3	chr12:28068706-28083534	turquoise	0.843695	0.000561681	0.972461	1.19e-07
NDC80	chr8:45962058-46004111	turquoise	0.822392	0.00102443	0.972283	1.23e-07
CXCL6	chr3:63638100-63640267	turquoise	0.968767	2.22e-07	0.972189	1.25e-07
TPX2	chr22:23394412-23444342	turquoise	0.874908	0.000194823	0.972185	1.25e-07
CYLD	chr3:3734195-3798997	turquoise	0.857606	0.000361206	0.971891	1.32e-07
ANLN	chr4:66032703-66164256	turquoise	0.932402	9.92e-06	0.971861	1.33e-07
DENND1C	chr7:4477753-4487780	turquoise	0.915659	2.91e-05	0.97154	1.4e-07
SLC6A14	chrX:96206203-96229798	turquoise	0.9189	2.41e-05	0.971438	1.43e-07
LRMP	chr6:51649781-51704521	turquoise	0.861341	0.000318341	0.971435	1.43e-07
GRB2	chr11:6553647-6606797	turquoise	0.901159	6.28e-05	0.971377	1.44e-07
IKZF1	chr4:20137222-20215884	turquoise	0.884164	0.000134809	0.971342	1.45e-07
MAP3K8	chr29:8734844-8756511	turquoise	0.858661	0.00034867	0.971135	1.5e-07
CD48	chr5:33331614-33343500	turquoise	0.868566	0.000246719	0.970794	1.59e-07
CD5	chr12:24370804-24393926	turquoise	0.961619	6.15e-07	0.970773	1.6e-07
MMP25	chr13:40940193-40949157	turquoise	0.859753	0.000336047	0.970745	1.61e-07
KIF4A	chrX:55308316-55429079	turquoise	0.9202	2.23e-05	0.970528	1.67e-07
SLAMF8	chr5:34081428-34090759	turquoise	0.858198	0.000354134	0.970516	1.67e-07
ENSECAG00000013872	chr5:5052982-5069669	turquoise	0.935465	7.91e-06	0.970502	1.67e-07
BTK	chrX:84118282-84143496	turquoise	0.871839	0.000218741	0.97042	1.7e-07
ENSECAG00000014923	chr8:5923066-5951245	turquoise	0.953209	1.63e-06	0.97041	1.7e-07
OASL	chr8:15623083-15639856	turquoise	0.841606	0.000598014	0.970238	1.75e-07
FANCD2	chr16:8311997-8357481	turquoise	0.914464	3.12e-05	0.969976	1.83e-07
FAM49B	chr9:73191188-73314075	turquoise	0.956332	1.16e-06	0.969833	1.87e-07
WARS	chr24:42687388-42717278	turquoise	0.834784	0.000729489	0.969771	1.89e-07
RSAD2	chr15:87314981-87336961	turquoise	0.814025	0.00127039	0.96972	1.91e-07
MOCOS	chr8:59758623-59813645	turquoise	0.911485	3.68e-05	0.969647	1.93e-07
TACC3	chr3:120299116-120312189	turquoise	0.920452	2.19e-05	0.969387	2.01e-07
PSMB8	chr20:34327678-34330458	turquoise	0.92173	2.03e-05	0.969172	2.08e-07
HMMR	chr14:16035987-16072569	turquoise	0.899488	6.81e-05	0.968957	2.15e-07
ENSECAG00000022992	chr11:37489248-37521560	turquoise	0.894475	8.61e-05	0.968922	2.17e-07
CXCL10	chr3:61889204-61891543	turquoise	0.886288	0.000123352	0.968862	2.19e-07
ZAP70	chr15:11800270-11820458	turquoise	0.94215	4.63e-06	0.968779	2.22e-07
ENSECAG00000001923	chr15:17729293-17799353	turquoise	0.96415	4.39e-07	0.968751	2.23e-07
ENSECAG00000016018	chr5:34791552-34804832	turquoise	0.822648	0.00101753	0.968571	2.29e-07
SH3BP1	chr28:35930578-35943638	turquoise	0.971636	1.38e-07	0.968489	2.32e-07
JAK3	chr21:3283993-3295601	turquoise	0.853121	0.000418462	0.968457	2.33e-07
ENSECAG00000030258	chr4:96011245-96011668	turquoise	0.946334	3.2e-06	0.968361	2.37e-07
TIGIT	chr19:46499250-46516206	turquoise	0.850406	0.000456407	0.968359	2.37e-07
ACP5	chr7:50594798-50597121	turquoise	0.911876	3.6e-05	0.968244	2.41e-07
AKNA	chr25:19525057-19621769	turquoise	0.839367	0.000638943	0.967898	2.54e-07
LGALS1	chr28:35959262-35962345	turquoise	0.890351	0.000103563	0.967535	2.69e-07
FMNL1	chr11:18576488-18601065	turquoise	0.869529	0.000238213	0.967491	2.71e-07
TBX21	chr11:23998626-24009622	turquoise	0.910858	3.81e-05	0.967038	2.9e-07
GJB2	chr17:1149100-1194194	turquoise	0.972911	1.1e-07	0.966989	2.92e-07
PSME2	chr1:163844638-163849751	turquoise	0.881184	0.000152271	0.966951	2.94e-07
TNFSF13B	chr17:75905943-75937778	turquoise	0.840055	0.000626152	0.96694	2.94e-07
LY5	chr18:40564702-40659509	turquoise	0.894168	8.73e-05	0.966932	2.95e-07
ENSECAG00000008723	chr7:15047872-15060358	turquoise	0.903552	5.58e-05	0.966642	3.08e-07
ISG20	chr1:95447672-95465912	turquoise	0.828465	0.00087023	0.966584	3.1e-07
ALDOC	chr11:42845108-42847869	turquoise	0.88964	0.000106833	0.966562	3.11e-07
GBP5	chr5:71857680-71911756	turquoise	0.931609	1.05e-05	0.96652	3.13e-07
ENSECAG00000033354	chr8:7030341-7035412	turquoise	0.96133	6.38e-07	0.966434	3.17e-07
PPP2R2A	chr2:55144878-55227068	turquoise	0.899275	6.88e-05	0.966184	3.29e-07
ENSECAG00000007417	chr11:7108382-7128186	turquoise	0.816691	0.00118757	0.966082	3.34e-07
LGALS3BP	chr11:3769017-3779810	turquoise	0.847752	0.000496016	0.965962	3.4e-07
SNX10	chr4:57667948-57703870	turquoise	0.904496	5.32e-05	0.965948	3.41e-07
LGALS12	chr12:27306876-27316017	turquoise	0.892715	9.33e-05	0.965914	3.42e-07
RRM2	chr15:84621079-84637968	turquoise	0.903191	5.68e-05	0.96564	3.56e-07
APOBR	chr13:20860282-20863839	turquoise	0.919774	2.28e-05	0.965579	3.59e-07
S100P	chr3:116405982-116408820	turquoise	0.817632	0.00115936	0.965559	3.6e-07
MCM6	chr18:19736234-19767349	turquoise	0.911695	3.64e-05	0.96535	3.71e-07
POU2AF1	chr7:20461004-20484063	turquoise	0.865738	0.000273069	0.965107	3.84e-07
EVI2B	chr11:41314492-41315860	turquoise	0.849753	0.000465923	0.965002	3.9e-07
ENSECAG00000000548	chr24:47444164-47449425	turquoise	0.92431	1.72e-05	0.964966	3.92e-07
KLK10	chr10:20692516-20697084	turquoise	0.926925	1.45e-05	0.964858	3.98e-07
IL2RA	chr29:29007573-29057125	turquoise	0.850669	0.000452616	0.964669	4.09e-07
ENSECAG00000017381	chr22:23484873-23504185	turquoise	0.815407	0.00122693	0.964388	4.25e-07
SLITRK4	chrX:118205661-118213101	turquoise	0.881342	0.000151308	0.964244	4.33e-07
ENSECAG00000010913	chr20:31119609-31144554	turquoise	0.855194	0.000391187	0.964225	4.35e-07
ENSECAG00000022442	chr10:17039927-17101469	turquoise	0.890789	0.000101587	0.963724	4.66e-07
KIF15	chr16:43236023-43293260	turquoise	0.864484	0.00028543	0.963443	4.84e-07
ENSECAG00000014696	chr5:34745326-34759292	turquoise	0.859635	0.000337396	0.96344	4.84e-07
ADAM19	chr14:20820034-20898084	turquoise	0.85539	0.000388676	0.963291	4.94e-07
SYNJ2	chr31:9957494-10055254	turquoise	0.91454	3.11e-05	0.963257	4.96e-07
TCIRG1	chr12:31136868-31147212	turquoise	0.909549	4.09e-05	0.963249	4.96e-07
CYBA	chr3:35882282-35891561	turquoise	0.909912	4.01e-05	0.96321	4.99e-07
NCAPH	chr15:12402552-12443808	turquoise	0.839253	0.000641097	0.96299	5.14e-07
NCR1	chr10:24556764-24560860	turquoise	0.907685	4.51e-05	0.962934	5.18e-07
CCNA2	chr2:106564467-106567606	turquoise	0.924348	1.72e-05	0.962876	5.22e-07
CD53	chr5:53975198-54001677	turquoise	0.813123	0.00129941	0.962798	5.27e-07
ENSECAG00000027864	chr15:16694626-16715363	turquoise	0.853197	0.000417439	0.962796	5.27e-07
PRC1	chr1:93990904-94018867	turquoise	0.896998	7.66e-05	0.962766	5.29e-07
PSMB10	chr3:18953849-18956223	turquoise	0.863478	0.00029566	0.962678	5.36e-07
ADGRF1	chr20:46444580-46482875	turquoise	0.907052	4.67e-05	0.962591	5.42e-07
CADM3	chr5:34600211-34630685	turquoise	0.932188	1.01e-05	0.962509	5.48e-07
FAM78A	chr25:34486877-34501049	turquoise	0.862859	0.000302097	0.962173	5.72e-07
SLAMF1	chr5:33367904-33403990	turquoise	0.825586	0.000940928	0.962135	5.75e-07
ENSECAG00000015405	chr5:36759500-36975654	turquoise	0.827016	0.000905281	0.962015	5.84e-07
ENSECAG00000029196	chr7:78166313-78167378	turquoise	0.902169	5.98e-05	0.961755	6.04e-07
IL2RB	chr28:35512056-35529814	turquoise	0.968545	2.3e-07	0.961528	6.22e-07
ENSECAG00000040532	chr7:78237111-78238176	turquoise	0.838103	0.000663003	0.961384	6.34e-07
CCND2	chr6:33080599-33106252	turquoise	0.832761	0.000772482	0.961302	6.4e-07
PYGL	chr1:186955777-187024651	turquoise	0.866708	0.000263792	0.961151	6.53e-07
ERAP1	chr14:72026960-72055931	turquoise	0.890739	0.000101814	0.960868	6.77e-07
CDK1	chr1:50582838-50622778	turquoise	0.944926	3.64e-06	0.960821	6.81e-07
PARP3	chr16:37228194-37233834	turquoise	0.865155	0.000278767	0.960795	6.83e-07
CXHXorf21	chrX:24973748-24974642	turquoise	0.821769	0.00104137	0.960782	6.84e-07
ENSECAG00000019875	chr28:35323055-35338299	turquoise	0.924149	1.74e-05	0.960694	6.92e-07
STK17A	chr4:14400225-14438257	turquoise	0.851652	0.000438679	0.960689	6.92e-07
WAS	chrX:40654387-40661423	turquoise	0.851675	0.000438357	0.960609	6.99e-07
NCAPD2	chr6:35063260-35089157	turquoise	0.859608	0.000337708	0.960589	7.01e-07
IL22RA1	chr2:30986791-31006081	turquoise	0.921835	2.01e-05	0.960076	7.47e-07
MBOAT1	chr20:19219088-19310218	turquoise	0.9241	1.74e-05	0.960051	7.49e-07
TMEM156	chr3:90345024-90384617	turquoise	0.893692	8.92e-05	0.960008	7.53e-07
ENSECAG00000038391	chr20:30069941-30094940	turquoise	0.87453	0.000197653	0.959942	7.59e-07
IDO1	chr27:5177386-5200412	turquoise	0.865054	0.000279764	0.959904	7.63e-07
ENSECAG00000003944	chr18:71068225-71070368	turquoise	0.946608	3.12e-06	0.959797	7.73e-07
IL1A	chr15:16360699-16369812	turquoise	0.82083	0.00106728	0.959787	7.74e-07
AOAH	chr4:66197776-66398699	turquoise	0.839661	0.000633454	0.959642	7.88e-07
HERC5	chr3:50819972-50865362	turquoise	0.812437	0.00132179	0.959556	7.96e-07
NRROS	chr19:35581729-35605821	turquoise	0.832773	0.00077221	0.959525	7.99e-07
HK1	chr1:57964598-58054869	turquoise	0.920423	2.2e-05	0.959505	8.01e-07
CASP7	chr1:18176971-18207501	turquoise	0.902126	5.99e-05	0.959457	8.06e-07
CLIC2	chrX:127771897-127789537	turquoise	0.803376	0.00164644	0.959352	8.16e-07
ENSECAG00000028730	chr24:47659484-47805355	turquoise	0.967098	2.87e-07	0.959215	8.3e-07
BCL2A1	chr1:115610856-115619076	turquoise	0.913871	3.23e-05	0.9591	8.41e-07
ENSECAG00000038573	chr15:17690172-17704124	turquoise	0.918528	2.46e-05	0.959085	8.43e-07
ADCY7	chr3:3320178-3359444	turquoise	0.838227	0.000660614	0.958805	8.72e-07
ENSECAG00000031322	chr12:27476392-27484003	turquoise	0.896169	7.97e-05	0.958677	8.85e-07
ENSECAG00000040461	chr20:30225466-30231306	turquoise	0.895629	8.17e-05	0.958638	8.89e-07
TTC21A	chr16:47819566-47853073	turquoise	0.866287	0.000267788	0.958625	8.91e-07
TONSL	chr9:85179528-85192209	turquoise	0.797625	0.00188209	0.958574	8.96e-07
CYTH4	chr28:35632921-35662989	turquoise	0.825592	0.000940767	0.958436	9.11e-07
ENSECAG00000021996	chr25:35988761-36012210	turquoise	0.893986	8.81e-05	0.958275	9.29e-07
SPC25	chr18:48605427-48620054	turquoise	0.927697	1.38e-05	0.958268	9.29e-07
SOD2	chr31:8607226-8615844	turquoise	0.867599	0.000255492	0.958216	9.35e-07
ENSECAG00000003345	chr2:42358305-42502091	turquoise	0.935868	7.67e-06	0.958142	9.43e-07
ENSECAG00000006095	chr24:47323096-47332110	turquoise	0.919787	2.28e-05	0.958039	9.55e-07
CASP3	chr27:25463042-25472272	turquoise	0.880801	0.000154642	0.957917	9.68e-07
HDAC1	chr2:24491508-24522483	turquoise	0.88468	0.000131956	0.957892	9.71e-07
HELB	chr6:82955928-82988085	turquoise	0.792819	0.00209816	0.957795	9.82e-07
MNDA	chr5:34897260-34908530	turquoise	0.856256	0.000377756	0.957673	9.96e-07
MECR	chr2:27078794-27109319	turquoise	0.915748	2.9e-05	0.957569	1.01e-06
RAP1GDS1	chr3:41622142-41768104	turquoise	0.844482	0.000548447	0.957536	1.01e-06
DRB	chr20:34266486-34285281	turquoise	0.934099	8.76e-06	0.957458	1.02e-06
CAPZA1	chr5:52432282-52457925	turquoise	0.831216	0.000806607	0.957246	1.05e-06
GSDMD	chr9:84383837-84387907	turquoise	0.838906	0.000647646	0.95711	1.06e-06
STAT1	chr18:67414943-67452346	turquoise	0.858597	0.000349423	0.956963	1.08e-06
STAT2	chr6:74886911-74897603	turquoise	0.895586	8.18e-05	0.956838	1.1e-06
SLFN5	chr11:38047362-38056619	turquoise	0.805395	0.0015693	0.956552	1.13e-06
KLHL6	chr19:24299115-24407784	turquoise	0.79778	0.00187544	0.956529	1.14e-06
CALM2	chr15:52839441-52909811	turquoise	0.94111	5.05e-06	0.956243	1.17e-06
CTSO	chr2:78317498-78342435	turquoise	0.797694	0.00187914	0.956106	1.19e-06
BAK1	chr20:34826780-34833881	turquoise	0.897112	7.62e-05	0.955731	1.24e-06
SAMD9	chr4:36796485-36801252	turquoise	0.805444	0.00156746	0.955725	1.24e-06
CDCA3	chr6:35344624-35347516	turquoise	0.871353	0.000222729	0.955578	1.26e-06
FABP5	chr9:6671728-6698140	turquoise	0.888196	0.00011372	0.955422	1.29e-06
IGFBP6	chr6:71024206-71027886	turquoise	0.880201	0.000158407	0.955361	1.29e-06
USF1	chr5:32278059-32284529	turquoise	0.864983	0.000280458	0.95521	1.32e-06
CD83	chr20:14178720-14199577	turquoise	0.808512	0.00145573	0.955034	1.34e-06
ENSECAG00000033936	chr10:23540808-23564604	turquoise	0.909799	4.04e-05	0.955009	1.35e-06
XAF1	chr11:48428125-48447217	turquoise	0.848612	0.000482905	0.954919	1.36e-06
TCF7	chr14:40900098-40932637	turquoise	0.89405	8.78e-05	0.954831	1.37e-06
ENSECAG00000026891	chr1:129102125-129110548	turquoise	0.833506	0.000756433	0.954799	1.38e-06
PARP15	chr19:39403983-39462969	turquoise	0.81237	0.00132401	0.954605	1.41e-06
ENSECAG00000035636	chr24:45239230-45257763	turquoise	0.79009	0.002229	0.954576	1.41e-06
STAT4	chr18:67461684-67556355	turquoise	0.946911	3.04e-06	0.95456	1.41e-06
RFXANK	chr21:4314703-4319946	turquoise	0.884738	0.000131637	0.954444	1.43e-06
EZH2	chr4:101391719-101430993	turquoise	0.887562	0.000116852	0.95442	1.43e-06
ENSECAG00000040039	chr3:109278582-109319070	turquoise	0.901987	6.03e-05	0.954166	1.47e-06
RBM44	chr6:23808365-23830014	turquoise	0.885124	0.000129531	0.953973	1.51e-06
TRIM34	chr7:76637747-76664128	turquoise	0.903926	5.48e-05	0.953838	1.53e-06
CCM2	chr4:15546937-15598564	turquoise	0.840793	0.000612639	0.953754	1.54e-06
CARD11	chr13:2389965-2503737	turquoise	0.905498	5.06e-05	0.953672	1.55e-06
ENSECAG00000030219	chr5:24575117-24575665	turquoise	0.944648	3.73e-06	0.953655	1.56e-06
SHMT2	chr6:75818517-75825170	turquoise	0.816521	0.00119274	0.953565	1.57e-06
ZBP1	chr22:45118774-45129922	turquoise	0.830646	0.00081949	0.953457	1.59e-06
CD68	chr11:50893596-50895682	turquoise	0.799989	0.00178229	0.953416	1.6e-06
BIRC3	chr7:12772368-12782161	turquoise	0.879506	0.00016286	0.953358	1.61e-06
NCKAP1L	chr6:72179878-72219245	turquoise	0.827955	0.000882438	0.953243	1.63e-06
LYN	chr9:28349539-28408115	turquoise	0.78851	0.00230758	0.953091	1.65e-06
ENSECAG00000031156	chr10:21516865-21523902	turquoise	0.808509	0.00145581	0.953082	1.65e-06
FGR	chr2:28287108-28297512	turquoise	0.779695	0.00278537	0.953027	1.66e-06
SERPINB5	chr8:83259658-83284916	turquoise	0.946473	3.16e-06	0.953014	1.67e-06
CXCL13	chr3:60486496-60492665	turquoise	0.851461	0.000441355	0.953014	1.67e-06
PDE3B	chr7:85401316-85584771	turquoise	0.945673	3.4e-06	0.952942	1.68e-06
HMGB2	chr2:62710756-62712306	turquoise	0.85357	0.000412434	0.952893	1.69e-06
FBXO39	chr11:48423039-48426845	turquoise	0.833036	0.00076653	0.952812	1.7e-06
ENSECAG00000019932	chr11:41869598-41881648	turquoise	0.812258	0.00132768	0.952788	1.71e-06
ENSECAG00000036905	chr20:31254535-31265514	turquoise	0.928426	1.31e-05	0.952763	1.71e-06
CSK	chr1:120082641-120099803	turquoise	0.877878	0.000173667	0.952683	1.72e-06
SDC1	chr15:76221166-76244476	turquoise	0.839542	0.000635683	0.952653	1.73e-06
NUSAP1	chr1:148798925-148828026	turquoise	0.884758	0.000131524	0.952629	1.73e-06
CXCR3	chrX:56481026-56483132	turquoise	0.801266	0.00173008	0.95249	1.76e-06
MXD1	chr15:33520752-33551502	turquoise	0.895182	8.34e-05	0.952283	1.8e-06
ENSECAG00000028304	chr7:73326707-73330307	turquoise	0.822649	0.00101752	0.952073	1.84e-06
LAT2	chr13:12026338-12038038	turquoise	0.819919	0.00109292	0.952042	1.84e-06
SAMSN1	chr26:14218063-14348831	turquoise	0.857565	0.000361697	0.951891	1.87e-06
IFIT2	chr1:39345603-39350804	turquoise	0.856293	0.000377294	0.951656	1.92e-06
TNFRSF21	chr20:46532735-46704761	turquoise	0.863351	0.000296969	0.951629	1.92e-06
FGD2	chr20:37743488-37765651	turquoise	0.840295	0.000621737	0.951403	1.97e-06
RFC5	chr8:17963617-17974534	turquoise	0.925128	1.63e-05	0.951393	1.97e-06
EGLN3	chr1:172908355-172934780	turquoise	0.972098	1.27e-07	0.950906	2.07e-06
IFNGR2	chr26:31291690-31317320	turquoise	0.892197	9.54e-05	0.95086	2.08e-06
EFHD2	chr2:37646276-37662366	turquoise	0.893274	9.09e-05	0.950819	2.09e-06
CERK	chr28:43634735-43696040	turquoise	0.787124	0.0023782	0.950743	2.1e-06
TMEM173	chr14:36509802-36514617	turquoise	0.956523	1.14e-06	0.950703	2.11e-06
TLR7	chrX:9560460-9584653	turquoise	0.823042	0.001007	0.950607	2.13e-06
ENSECAG00000013692	chr8:7068112-7089624	turquoise	0.947173	2.96e-06	0.950483	2.16e-06
NCAPG	chr3:107586080-107624629	turquoise	0.792675	0.00210491	0.950251	2.21e-06
APBB1IP	chr29:11253691-11354649	turquoise	0.884786	0.000131372	0.950001	2.26e-06
ENSECAG00000000454	chr24:48256005-48257503	turquoise	0.940394	5.36e-06	0.949947	2.27e-06
EPHX3	chr21:1286221-1289696	turquoise	0.949631	2.35e-06	0.949882	2.29e-06
CYFIP2	chr14:20937755-21062185	turquoise	0.864067	0.00028964	0.949855	2.29e-06
CCNE2	chr9:43027730-43040011	turquoise	0.841504	0.000599832	0.94968	2.33e-06
C7H19orf66	chr7:51606173-51610376	turquoise	0.841597	0.000598174	0.949564	2.36e-06
DDX60L	chr2:66994489-67073694	turquoise	0.807576	0.00148913	0.949403	2.4e-06
TLR8	chrX:9615210-9624383	turquoise	0.804992	0.00158446	0.949329	2.42e-06
ENSECAG00000029437	chr3:109248730-109250338	turquoise	0.880866	0.000154234	0.949245	2.44e-06
ENSECAG00000035548	chr5:37114393-37125645	turquoise	0.864924	0.000281046	0.94919	2.45e-06
TIMP3	chr28:32034572-32089052	turquoise	0.925309	1.61e-05	0.949134	2.46e-06
WDFY4	chr1:82558492-82830413	turquoise	0.839895	0.000629098	0.949104	2.47e-06
RNASEL	chr5:16902902-16919857	turquoise	0.843214	0.000569897	0.949065	2.48e-06
CDH17	chr9:42266695-42321460	turquoise	0.86894	0.000243391	0.949038	2.48e-06
XPO6	chr13:21167956-21263035	turquoise	0.825713	0.000937698	0.948915	2.51e-06
PPP1R18	chr20:30623831-30631251	turquoise	0.847819	0.000494996	0.948844	2.53e-06
TNFRSF13C	chr28:39412857-39415301	turquoise	0.858534	0.000350162	0.948726	2.56e-06
WDR1	chr3:113968244-114019316	turquoise	0.860899	0.000323193	0.948711	2.56e-06
DBF4	chr4:32199228-32229671	turquoise	0.832451	0.000779239	0.948691	2.57e-06
IL7	chr9:8935871-8983740	turquoise	0.864108	0.00028922	0.948637	2.58e-06
RUBCNL	chr17:24206977-24234724	turquoise	0.824687	0.000963875	0.948562	2.6e-06
SPAG5	chr11:42848229-42868789	turquoise	0.831677	0.000796305	0.948483	2.62e-06
PLCG2	chr3:30104964-30276475	turquoise	0.806846	0.00151563	0.948387	2.64e-06
ENSECAG00000029716	chr4:102529414-102533995	turquoise	0.809685	0.00141466	0.948369	2.65e-06
SAMD9L	chr4:36835016-36840089	turquoise	0.778125	0.00287779	0.948302	2.67e-06
ANKRD2	chr1:31884105-31947501	turquoise	0.897349	7.54e-05	0.948196	2.69e-06
TES	chr4:73607837-73661864	turquoise	0.910501	3.89e-05	0.948112	2.71e-06
ENSECAG00000019352	chr7:4664980-4701604	turquoise	0.961211	6.48e-07	0.948078	2.72e-06
IRF7	chr12:35633707-35636445	turquoise	0.855352	0.000389166	0.947878	2.77e-06
ENSECAG00000021277	chr8:48631773-48708214	turquoise	0.869665	0.000237028	0.947699	2.82e-06
ENSECAG00000014250	chr10:24207396-24215355	turquoise	0.780105	0.0027616	0.947665	2.83e-06
UBE2T	chr30:30515823-30537016	turquoise	0.917222	2.66e-05	0.947587	2.85e-06
RNF19B	chr2:24045950-24066483	turquoise	0.901588	6.15e-05	0.947545	2.86e-06
STK10	chr14:8401253-8507247	turquoise	0.830387	0.000825383	0.947489	2.88e-06
TNFRSF4	chr2:48675887-48678575	turquoise	0.833189	0.000763224	0.947474	2.88e-06
CORO2A	chr25:5086873-5112762	turquoise	0.910625	3.86e-05	0.947381	2.91e-06
PLSCR1	chr16:81257808-81313233	turquoise	0.906645	4.77e-05	0.947325	2.92e-06
KIF23	chr1:124635833-124663872	turquoise	0.828401	0.000871759	0.94732	2.92e-06
CAPG	chr15:19718862-19739923	turquoise	0.907353	4.59e-05	0.947164	2.97e-06
SRGN	chr1:57784666-57799500	turquoise	0.799415	0.00180614	0.947113	2.98e-06
IL16	chr1:90817751-90921914	turquoise	0.843741	0.000560899	0.947086	2.99e-06
ABI3	chr11:25223502-25233953	turquoise	0.796598	0.00192677	0.947064	2.99e-06
PIK3CD	chr2:41715644-41744637	turquoise	0.793559	0.00206371	0.946905	3.04e-06
ENSECAG00000022844	chr2:48806226-48817633	turquoise	0.879406	0.000163507	0.946714	3.09e-06
PLEKHN1	chr2:48893996-48900915	turquoise	0.908958	4.22e-05	0.946712	3.09e-06
CDC20	chr2:14927827-14931547	turquoise	0.882902	0.000142005	0.946562	3.14e-06
RAB37	chr11:7085066-7093378	turquoise	0.898277	7.22e-05	0.946509	3.15e-06
ENSECAG00000023315	chrX:98817332-98873926	turquoise	0.812176	0.00133039	0.946451	3.17e-06
SPI1	chr12:11809659-11825650	turquoise	0.785839	0.00244513	0.946377	3.19e-06
IL4I1	chr10:19891788-19898664	turquoise	0.805473	0.0015664	0.946264	3.22e-06
RHOG	chr7:73997407-73997983	turquoise	0.82011	0.00108751	0.946083	3.28e-06
CDCA7	chr18:52311689-52322859	turquoise	0.827485	0.00089382	0.946035	3.29e-06
OSBPL7	chr11:24059476-24073469	turquoise	0.917527	2.61e-05	0.945963	3.31e-06
USP25	chr26:15281336-15492796	turquoise	0.840796	0.000612583	0.945942	3.32e-06
KRT23	chr11:21791930-21806185	turquoise	0.875132	0.00019316	0.945828	3.35e-06
KCNAB2	chr2:44676296-44728054	turquoise	0.850682	0.000452428	0.94578	3.37e-06
STK17B	chr18:71716254-71752697	turquoise	0.853362	0.000415224	0.945733	3.38e-06
ZNF462	chr25:12705989-12839125	turquoise	0.871602	0.000220682	0.94569	3.4e-06
GPR65	chr24:31845062-31846085	turquoise	0.845458	0.000532372	0.945669	3.4e-06
JCHAIN	chr3:66063374-66096563	turquoise	0.847519	0.000499628	0.945663	3.4e-06
TTC39B	chr23:34700899-34844958	turquoise	0.884542	0.000132715	0.945627	3.42e-06
PREX1	chr22:37897423-38079142	turquoise	0.827759	0.000887168	0.945495	3.46e-06
LY96	chr9:12867352-12934705	turquoise	0.899851	6.69e-05	0.945433	3.48e-06
ENSECAG00000012973	chr13:39781979-39840596	turquoise	0.838618	0.000653114	0.945405	3.48e-06
LDB1	chr1:28164616-28176337	turquoise	0.869691	0.000236806	0.945281	3.52e-06
DDX60	chr2:67104609-67191631	turquoise	0.818519	0.00113322	0.945207	3.55e-06
NCAPD3	chr7:43327358-43392047	turquoise	0.826306	0.000922837	0.945048	3.6e-06
DTX3L	chr19:39468519-39475374	turquoise	0.808895	0.0014422	0.94499	3.62e-06
ERMP1	chr23:26508661-26555245	turquoise	0.943071	4.28e-06	0.944944	3.63e-06
ENSECAG00000006071	chr28:37081456-37109867	turquoise	0.797755	0.00187652	0.944932	3.63e-06
GIMAP8	chr4:102254675-102269849	turquoise	0.791971	0.00213815	0.944899	3.65e-06
ENSECAG00000030990	chr3:24623624-24720125	turquoise	0.84799	0.00049237	0.944852	3.66e-06
GPR132	chr24:46746502-46758186	turquoise	0.914176	3.17e-05	0.944816	3.67e-06
ACOD1	chr17:49684378-49692266	turquoise	0.765224	0.00372881	0.944763	3.69e-06
MLKL	chr3:24399417-24414527	turquoise	0.790934	0.00218788	0.944565	3.75e-06
ENSECAG00000003702	chr7:5578216-5581043	turquoise	0.796413	0.00193492	0.944435	3.8e-06
NUF2	chr5:30995567-31022393	turquoise	0.837101	0.00068256	0.944425	3.8e-06
ENSECAG00000032026	chr20:32346900-32349266	turquoise	0.904887	5.22e-05	0.944309	3.84e-06
ENSECAG00000007668	chr4:102536833-102543967	turquoise	0.854795	0.000396333	0.944304	3.84e-06
ATXN7L1	chr4:5882314-5943702	turquoise	0.81585	0.00121323	0.944049	3.93e-06
KIF2C	chr2:13691244-13707125	turquoise	0.796393	0.00193579	0.94392	3.97e-06
ARHGAP9	chr6:75997641-76004450	turquoise	0.893936	8.83e-05	0.943891	3.98e-06
PIK3CG	chr4:6926922-6959136	turquoise	0.831136	0.000808392	0.943762	4.03e-06
ENSECAG00000023513	chrX:55176961-55225605	turquoise	0.845441	0.000532649	0.943493	4.13e-06
ENSECAG00000022252	chr6:17789257-17828397	turquoise	0.817442	0.00116502	0.943299	4.19e-06
UCP2	chr7:72061036-72067424	turquoise	0.878499	0.000169481	0.943293	4.2e-06
PNPT1	chr15:45589712-45634273	turquoise	0.82926	0.000851472	0.943253	4.21e-06
DEF6	chr20:36312274-36331537	turquoise	0.925124	1.63e-05	0.943222	4.22e-06
PFN1	chr11:49915627-49919104	turquoise	0.900671	6.43e-05	0.943116	4.26e-06
AKIRIN2	chr10:41400408-41419777	turquoise	0.810241	0.00139549	0.943081	4.27e-06
GPR174	chrX:62057835-62058837	turquoise	0.906605	4.78e-05	0.94281	4.38e-06
PLEK	chr15:34815342-34846845	turquoise	0.773949	0.00313508	0.942747	4.4e-06
BMP1	chr2:51301139-51341141	turquoise	0.831844	0.0007926	0.94269	4.42e-06
CIITA	chr13:34661948-34698600	turquoise	0.864142	0.00028888	0.942568	4.47e-06
COTL1	chr3:32464432-32502036	turquoise	0.953315	1.61e-06	0.942482	4.5e-06
TRPM2	chr26:40866224-40924609	turquoise	0.764911	0.00375159	0.94245	4.51e-06
FNBP1	chr25:33386491-33505341	turquoise	0.803334	0.00164807	0.942366	4.54e-06
ARHGAP25	chr15:34472523-34557679	turquoise	0.815598	0.00122101	0.942091	4.65e-06
TAGLN2	chr5:33997791-34004954	turquoise	0.839196	0.000642171	0.94203	4.68e-06
PLXNC1	chr28:20506197-20645604	turquoise	0.806257	0.00153725	0.942025	4.68e-06
ENSECAG00000005231	chr8:6719962-6721421	turquoise	0.923038	1.87e-05	0.94166	4.82e-06
DGKZ	chr12:11019542-11051666	turquoise	0.89819	7.25e-05	0.941505	4.89e-06
INHBA	chr4:12760756-12808732	turquoise	0.866918	0.000261818	0.94149	4.89e-06
CD37	chr10:19454594-19459696	turquoise	0.824588	0.000966436	0.941411	4.93e-06
DENND3	chr9:82292260-82387825	turquoise	0.835657	0.000711531	0.94136	4.95e-06
TMC8	chr11:4373686-4384687	turquoise	0.872017	0.000217298	0.941316	4.96e-06
PSTPIP1	chr1:118548785-118594162	turquoise	0.87062	0.000228855	0.941044	5.08e-06
CCNB1	chr21:5448027-5455133	turquoise	0.89129	9.94e-05	0.94103	5.08e-06
RALGPS2	chr5:13724518-13839979	turquoise	0.888666	0.000111442	0.940823	5.17e-06
HK3	chr14:4516855-4531861	turquoise	0.744791	0.00545127	0.940811	5.18e-06
ACTN1	chr24:14895052-14989573	turquoise	0.792333	0.00212104	0.940721	5.22e-06
PAG1	chr9:6877446-6963899	turquoise	0.829415	0.000847828	0.940711	5.22e-06
FCER1G	chr5:32422868-32426409	turquoise	0.81285	0.00130828	0.940503	5.31e-06
CENPK	chr21:8668894-8697681	turquoise	0.864335	0.000286932	0.940434	5.34e-06
CD44	chr12:1842253-1927222	turquoise	0.819555	0.0011033	0.940422	5.35e-06
ENSECAG00000034395	chr20:31776345-31779329	turquoise	0.856254	0.000377777	0.940417	5.35e-06
FAM214B	chr25:454264-456779	turquoise	0.869109	0.000241894	0.93986	5.6e-06
PLSCR3	chr11:50717710-50721066	turquoise	0.884111	0.000135106	0.939811	5.62e-06
ENSECAG00000032213	chr14:18373913-18388521	turquoise	0.885697	0.00012646	0.939809	5.62e-06
PGK1	chrX:61091220-61110233	turquoise	0.942131	4.64e-06	0.939791	5.63e-06
SMG7	chr5:17701739-17783053	turquoise	0.825005	0.00095571	0.939654	5.69e-06
KIF20A	chr14:37535413-37543306	turquoise	0.845792	0.000526947	0.939616	5.71e-06
PKMYT1	chr13:41010771-41019435	turquoise	0.934572	8.45e-06	0.939479	5.77e-06
MARCKSL1	chr2:24489146-24490551	turquoise	0.891823	9.7e-05	0.939443	5.79e-06
RELB	chr10:15830428-15849061	turquoise	0.860942	0.000322717	0.939441	5.79e-06
PRF1	chr1:59116690-59119318	turquoise	0.984867	6.09e-09	0.939411	5.81e-06
CPNE2	chr3:10112537-10143241	turquoise	0.877671	0.000175076	0.939255	5.88e-06
DCLRE1C	chr29:21145598-21180310	turquoise	0.806989	0.00151041	0.938893	6.05e-06
TLR2	chr2:80314481-80338757	turquoise	0.850747	0.000451501	0.938761	6.12e-06
LDHA	chr7:88825136-88835143	turquoise	0.954804	1.38e-06	0.938675	6.16e-06
CEP128	chr24:25225146-25680266	turquoise	0.833097	0.000765203	0.938663	6.17e-06
DHRS1	chr1:163978873-163985829	turquoise	0.911655	3.65e-05	0.938632	6.18e-06
DOCK10	chr6:13182509-13293470	turquoise	0.810914	0.00137259	0.93858	6.21e-06
SNRPA	chr10:11210539-11223938	turquoise	0.901741	6.1e-05	0.938501	6.25e-06
LAMC2	chr5:17455077-17513668	turquoise	0.931518	1.06e-05	0.938238	6.38e-06
CIP2A	chr19:51082037-51112788	turquoise	0.79711	0.00190438	0.938233	6.38e-06
CBX5	chr6:71982585-71992962	turquoise	0.836056	0.000703418	0.937978	6.51e-06
GPI	chr10:5552332-5585690	turquoise	0.848939	0.000477991	0.937976	6.51e-06
CD180	chr21:7105324-7120222	turquoise	0.773926	0.00313656	0.93794	6.53e-06
ENSECAG00000029999	chr9:84623079-84631917	turquoise	0.828385	0.00087214	0.937637	6.69e-06
DDX58	chr23:48935395-48996989	turquoise	0.826594	0.000915676	0.937466	6.78e-06
ENSECAG00000010622	chr25:31510612-31514096	turquoise	0.866789	0.000263031	0.937294	6.87e-06
EPSTI1	chr17:27227381-27312540	turquoise	0.757454	0.0043261	0.937255	6.89e-06
MVP	chr13:20506012-20529418	turquoise	0.890768	0.000101682	0.937053	7e-06
RHBDF2	chr11:5676505-5689623	turquoise	0.859261	0.000341689	0.937018	7.02e-06
NDRG1	chr9:76028648-76083709	turquoise	0.923176	1.85e-05	0.936775	7.15e-06
PLEC	chr9:84698805-84738370	turquoise	0.855833	0.000383065	0.936664	7.21e-06
MST1R	chr16:38830714-38845917	turquoise	0.935908	7.64e-06	0.936613	7.24e-06
REXO5	chr13:26598979-26635044	turquoise	0.803675	0.00163483	0.936497	7.31e-06
CD80	chr19:41814053-41840948	turquoise	0.798632	0.0018391	0.936356	7.39e-06
ENSECAG00000001661	chr11:49410336-49415789	turquoise	0.864752	0.000282752	0.935937	7.63e-06
CMTR1	chr20:38089659-38143257	turquoise	0.766562	0.00363264	0.935848	7.68e-06
ATP6V1B1	chr15:32615378-32642131	turquoise	0.953873	1.52e-06	0.935526	7.87e-06
PKM	chr1:122230150-122256944	turquoise	0.940567	5.28e-06	0.935499	7.89e-06
SH2D2A	chr5:38106779-38122155	turquoise	0.82497	0.000956595	0.935463	7.91e-06
WDR62	chr10:7301071-7344369	turquoise	0.933456	9.18e-06	0.935293	8.01e-06
SLPI	chr22:35233596-35236727	turquoise	0.920618	2.17e-05	0.935118	8.12e-06
B3GNT2	chr15:40129751-40130945	turquoise	0.881958	0.000147576	0.935106	8.12e-06
CCL8	chr11:38814073-38816072	turquoise	0.81783	0.00115349	0.935048	8.16e-06
UNC13D	chr11:6202650-6215751	turquoise	0.922076	1.98e-05	0.935031	8.17e-06
TTF2	chr5:48574729-48614196	turquoise	0.773114	0.00318858	0.934964	8.21e-06
ENSECAG00000039437	chr12:24313826-24358460	turquoise	0.8149	0.00124273	0.934798	8.31e-06
ENSECAG00000002402	chr9:69744463-69748888	turquoise	0.841812	0.000594361	0.934708	8.37e-06
TRIM22	chr7:76860642-76871889	turquoise	0.778233	0.00287135	0.934462	8.52e-06
SIDT2	chr7:25711646-25727172	turquoise	0.808334	0.00146204	0.934228	8.67e-06
ITGB2	chr26:41261795-41289725	turquoise	0.799076	0.00182033	0.934158	8.72e-06
IFIH1	chr18:42667460-42728991	turquoise	0.799375	0.00180782	0.934002	8.82e-06
NCF4	chr28:35255848-35274152	turquoise	0.820126	0.00108704	0.933924	8.87e-06
PTPN1	chr22:39442193-39520318	turquoise	0.792971	0.00209104	0.933852	8.92e-06
ENSECAG00000017324	chr20:31555424-31558463	turquoise	0.807844	0.0014795	0.93383	8.93e-06
MCM3	chr20:50951041-50969304	turquoise	0.821837	0.0010395	0.933781	8.97e-06
G3BP1	chr14:25584422-25623023	turquoise	0.836272	0.00069908	0.933633	9.06e-06
KRT13	chr11:21327045-21332357	turquoise	0.973279	1.03e-07	0.933544	9.12e-06
TPM3	chr5:40117473-40128822	turquoise	0.81987	0.00109431	0.933418	9.21e-06
ENSECAG00000037706	chr10:10327627-10335012	turquoise	0.797044	0.00190726	0.93295	9.53e-06
TAPBPL	chr6:35030312-35037980	turquoise	0.861505	0.000316558	0.932921	9.55e-06
ENSECAG00000028459	chr5:71996402-72017137	turquoise	0.756095	0.0044376	0.932501	9.85e-06
ZNFX1	chr22:38427176-38451084	turquoise	0.769777	0.00340928	0.932343	9.96e-06
RBM38	chr22:44937128-44952637	turquoise	0.799252	0.00181296	0.932162	1.01e-05
PLK4	chr2:101407345-101422299	turquoise	0.820571	0.00107453	0.932057	1.02e-05
CLEC2B	chr6:37899987-37919132	turquoise	0.824842	0.000959888	0.931745	1.04e-05
TOX	chr9:25821315-26111969	turquoise	0.827612	0.000890742	0.931368	1.07e-05
FIGNL1	chr4:20259068-20261102	turquoise	0.822475	0.0010222	0.931203	1.08e-05
C1R	chr6:35556345-35564855	turquoise	0.803436	0.00164408	0.931161	1.08e-05
ICAM1	chr7:51481224-51489202	turquoise	0.805645	0.00155995	0.9308	1.11e-05
TXK	chr3:82614410-82673089	turquoise	0.823491	0.000995073	0.930706	1.12e-05
CCR8	chr16:47614761-47615829	turquoise	0.896463	7.86e-05	0.930681	1.12e-05
PLA2G2D	chr2:34259029-34266440	turquoise	0.797484	0.00188819	0.930638	1.12e-05
ILT11B	chr10:24139432-24145257	turquoise	0.768344	0.00350747	0.930603	1.13e-05
ENSECAG00000039865	chr20:25033365-25044499	turquoise	0.809714	0.00141363	0.930571	1.13e-05
HELZ2	chr22:50297528-50310448	turquoise	0.77265	0.00321856	0.930566	1.13e-05
GIMAP6	chr4:102449631-102456598	turquoise	0.776365	0.00298419	0.930565	1.13e-05
PRR11	chr11:33602809-33612568	turquoise	0.8484	0.000486109	0.930327	1.15e-05
CTSW	chr12:29676341-29679577	turquoise	0.968647	2.26e-07	0.930326	1.15e-05
ENSECAG00000000168	chr15:16439526-16444697	turquoise	0.759433	0.00416759	0.930119	1.17e-05
BRI3BP	chr8:26987923-27006882	turquoise	0.802929	0.00166388	0.929949	1.18e-05
LAP3	chr3:107789841-107815213	turquoise	0.783781	0.00255535	0.929837	1.19e-05
CD4	chr6:35295224-35318000	turquoise	0.790423	0.00221272	0.929743	1.2e-05
NFAM1	chr28:40040218-40073664	turquoise	0.803583	0.00163839	0.929655	1.2e-05
LYZ	chr6:85440987-85445003	turquoise	0.860274	0.000330161	0.929515	1.22e-05
MCM2	chr16:1610981-1636541	turquoise	0.876591	0.000182603	0.929392	1.23e-05
TGM3	chr22:20819122-20858929	turquoise	0.893337	9.07e-05	0.929216	1.24e-05
HSD11B1	chr5:25757896-25788073	turquoise	0.792203	0.00212716	0.92915	1.25e-05
TPI1	chr6:35363381-35365500	turquoise	0.958424	9.12e-07	0.929138	1.25e-05
UBA7	chr16:38918668-38927453	turquoise	0.794023	0.00204235	0.928743	1.28e-05
MYBL2	chr22:33966230-34004983	turquoise	0.859019	0.00034449	0.928643	1.29e-05
HDC	chr1:140978750-140999540	turquoise	0.982145	1.39e-08	0.928639	1.29e-05
UHRF1	chr7:3456649-3488217	turquoise	0.887919	0.00011508	0.928352	1.32e-05
ENSECAG00000006663	chr5:32671808-32695173	turquoise	0.778685	0.00284454	0.92827	1.32e-05
STAG3	chr13:8652526-8679916	turquoise	0.912837	3.42e-05	0.927862	1.36e-05
PLP2	chrX:41016265-41019265	turquoise	0.91118	3.74e-05	0.927855	1.36e-05
TMEM45B	chr7:39513465-39549552	turquoise	0.983119	1.05e-08	0.927819	1.37e-05
NLRC4	chr15:65480809-65525216	turquoise	0.822619	0.0010183	0.927344	1.41e-05
ENSECAG00000035094	chr21:44668206-44668908	turquoise	0.904808	5.24e-05	0.927044	1.44e-05
CDKN2C	chr2:8202270-8207324	turquoise	0.794635	0.00201439	0.927005	1.44e-05
HERC6	chr3:50869472-50970910	turquoise	0.787928	0.00233701	0.926617	1.48e-05
ENSECAG00000015218	chr11:18965548-18995484	turquoise	0.836744	0.000689629	0.926598	1.48e-05
SELL	chr5:6112221-6137436	turquoise	0.829919	0.000836135	0.926224	1.52e-05
TLR10	chr3:90564668-90567104	turquoise	0.842112	0.000589048	0.9262	1.52e-05
PARP12	chr4:93315258-93353289	turquoise	0.823173	0.00100351	0.925855	1.56e-05
IL18RAP	chr15:7421686-7450122	turquoise	0.88402	0.000135619	0.925854	1.56e-05
Eqca-DOB1	chr20:34290799-34302637	turquoise	0.901976	6.03e-05	0.925698	1.57e-05
CD3D	chr7:26745351-26746457	turquoise	0.893301	9.08e-05	0.925685	1.57e-05
PARP9	chr19:39479024-39515375	turquoise	0.810582	0.00138385	0.925373	1.61e-05
DGAT2	chr7:70595282-70624524	turquoise	0.76207	0.00396316	0.924819	1.67e-05
FAM111A	chr12:22744415-22746223	turquoise	0.803358	0.00164711	0.924801	1.67e-05
ATAD2	chr9:67859549-67924442	turquoise	0.785034	0.00248781	0.924767	1.67e-05
ENSECAG00000000825	chr6:71469400-71470687	turquoise	0.862113	0.000309998	0.924574	1.69e-05
MTMR7	chr27:20450960-20556859	turquoise	0.742444	0.00568189	0.924572	1.69e-05
PHLDB3	chr10:14648482-14677534	turquoise	0.906229	4.87e-05	0.924542	1.7e-05
PRRG4	chr7:100671595-100686425	turquoise	0.883156	0.000140535	0.924358	1.72e-05
ST3GAL6	chr19:58989780-59073249	turquoise	0.843773	0.000560363	0.924285	1.72e-05
IRF9	chr1:163861350-163865217	turquoise	0.788356	0.00231533	0.924241	1.73e-05
AURKA	chr22:44085345-44135785	turquoise	0.832898	0.000769506	0.924217	1.73e-05
MHCB3	chr20:31883855-31886956	turquoise	0.849863	0.000464309	0.924117	1.74e-05
CXCL8	chr3:63717744-63720938	turquoise	0.888248	0.000113468	0.924099	1.74e-05
TFEB	chr20:41916546-41922779	turquoise	0.822668	0.00101698	0.923919	1.76e-05
TREM1	chr20:41545011-41588059	turquoise	0.819127	0.00111559	0.92383	1.78e-05
ZNF789	chr13:6834485-6835628	turquoise	0.798151	0.00185955	0.923699	1.79e-05
RACGAP1	chr6:68520515-68548448	turquoise	0.84295	0.000574435	0.923654	1.8e-05
APOE	chr10:15713214-15715198	turquoise	0.849717	0.000466453	0.923457	1.82e-05
FCRLA	chr5:32754850-32761356	turquoise	0.761985	0.00396964	0.923409	1.82e-05
SMURF1	chr13:6327731-6436857	turquoise	0.798946	0.0018258	0.923005	1.87e-05
KRT17	chr11:21231878-21238490	turquoise	0.820658	0.00107209	0.922596	1.92e-05
CYBB	chrX:31683901-31714863	turquoise	0.763349	0.00386685	0.922506	1.93e-05
FAM53B	chr1:8332939-8357620	turquoise	0.822514	0.00102113	0.922472	1.93e-05
CISH	chr16:38227549-38231868	turquoise	0.889199	0.000108903	0.922427	1.94e-05
ENSECAG00000037985	chr20:31087115-31090488	turquoise	0.854381	0.000401719	0.922281	1.96e-05
ENSECAG00000032131	chr12:21159124-21178017	turquoise	0.823948	0.000983061	0.922267	1.96e-05
LAD1	chr30:29767042-29784649	turquoise	0.942418	4.52e-06	0.922081	1.98e-05
CLEC4F	chr15:32736445-32748051	turquoise	0.780116	0.00276093	0.922007	1.99e-05
RNF213	chr11:2612515-2726727	turquoise	0.727382	0.00734181	0.92189	2.01e-05
RECQL	chr6:48914510-48972933	turquoise	0.810516	0.00138611	0.921422	2.07e-05
ENSECAG00000021420	chr20:30977505-30979291	turquoise	0.974815	7.65e-08	0.921343	2.08e-05
ENDOD1	chr7:6694617-6730483	turquoise	0.868973	0.000243099	0.921327	2.08e-05
DQB	chr20:33941931-33956144	turquoise	0.848487	0.000484792	0.921278	2.08e-05
MICAL1	chr10:60324060-60334904	turquoise	0.816884	0.00118174	0.921261	2.09e-05
ACER3	chr7:69492432-69639295	turquoise	0.885866	0.000125566	0.921159	2.1e-05
AEN	chr1:95470504-95476658	turquoise	0.898611	7.1e-05	0.921065	2.11e-05
SAP25	chr13:8894649-8898512	turquoise	0.879234	0.000164627	0.920895	2.13e-05
PIK3R5	chr11:52020551-52048390	turquoise	0.789118	0.00227708	0.920859	2.14e-05
AIM2	chr5:34622468-34738948	turquoise	0.74538	0.00539449	0.920784	2.15e-05
SELPLG	chr8:14500671-14501934	turquoise	0.783168	0.00258888	0.920486	2.19e-05
SFN	chr2:28857335-28858082	turquoise	0.957072	1.07e-06	0.920269	2.22e-05
RILPL2	chr8:25834329-25845925	turquoise	0.822475	0.0010222	0.919941	2.26e-05
EIF4E1B	chr14:4740771-4745125	turquoise	0.909481	4.1e-05	0.919863	2.27e-05
NBEAL2	chr16:41406708-41435892	turquoise	0.874238	0.000199863	0.919454	2.33e-05
CHST1	chr12:10437897-10439133	turquoise	0.86862	0.000246235	0.91932	2.35e-05
ENSECAG00000002223	chr2:62049217-62050441	turquoise	0.975646	6.48e-08	0.918627	2.45e-05
IL18	chr7:21165210-21245528	turquoise	0.937014	7.02e-06	0.918591	2.45e-05
ENSECAG00000032528	chrX:62019095-62057815	turquoise	0.812321	0.00132561	0.918228	2.51e-05
OSBPL1A	chr8:48892858-48971129	turquoise	0.915674	2.91e-05	0.917625	2.6e-05
SUSD3	chr23:54770917-54787590	turquoise	0.846268	0.000519309	0.917567	2.61e-05
NECTIN1	chr7:27890920-27989163	turquoise	0.893517	8.99e-05	0.917277	2.65e-05
IL27RA	chr7:46090901-46104352	turquoise	0.948429	2.63e-06	0.917169	2.67e-05
TRPV2	chr11:58177278-58193057	turquoise	0.853056	0.00041934	0.916933	2.71e-05
CRYBG1	chr10:57687772-57877181	turquoise	0.900641	6.44e-05	0.916815	2.72e-05
ENSECAG00000005999	chr7:56776284-56777520	turquoise	0.973374	1.01e-07	0.916797	2.73e-05
THY1	chr7:27702639-27707164	turquoise	0.882959	0.000141671	0.916789	2.73e-05
EIF2AK2	chr15:61519875-61552317	turquoise	0.766371	0.00364624	0.916768	2.73e-05
EVI5L	chr7:5664754-5682413	turquoise	0.81821	0.00114229	0.91676	2.73e-05
ENSECAG00000017399	chr5:41277912-41278761	turquoise	0.955056	1.34e-06	0.91673	2.74e-05
IFIT5	chr1:39235676-39246236	turquoise	0.715802	0.00884666	0.91638	2.79e-05
ADAR	chr5:39796754-39820034	turquoise	0.707911	0.00999643	0.916247	2.82e-05
ILT11A	chr10:23732325-23857598	turquoise	0.732215	0.00677417	0.916211	2.82e-05
AACS	chr8:27023632-27083293	turquoise	0.884678	0.000131964	0.916035	2.85e-05
LBR	chr30:8344629-8365098	turquoise	0.756975	0.00436518	0.915974	2.86e-05
PIK3C2B	chr5:1009784-1069202	turquoise	0.855391	0.000388669	0.915923	2.87e-05
CCR5	chr16:41977325-41980136	turquoise	0.719919	0.00828741	0.915848	2.88e-05
BIN2	chr6:69502853-69538496	turquoise	0.910187	3.95e-05	0.915776	2.89e-05
S100A10	chr5:41978242-41981751	turquoise	0.901663	6.13e-05	0.915524	2.94e-05
CASP10	chr18:76337627-76368063	turquoise	0.769488	0.00342892	0.915261	2.98e-05
SHISA4	chr30:30188421-30190914	turquoise	0.877672	0.000175071	0.915039	3.02e-05
TRIM26	chr20:29851138-29860316	turquoise	0.764143	0.00380796	0.914343	3.14e-05
ENSECAG00000016251	chr14:21209339-21296660	turquoise	0.73486	0.00647777	0.914287	3.15e-05
ADA2	chr6:28910908-28934307	turquoise	0.800769	0.00175027	0.914229	3.16e-05
TTYH3	chr13:2083874-2113749	turquoise	0.888409	0.000112686	0.914158	3.17e-05
ENSECAG00000002256	chr18:36758926-36760434	turquoise	0.903268	5.66e-05	0.914061	3.19e-05
ENSECAG00000030483	chr7:88724791-88728926	turquoise	0.763415	0.00386193	0.91404	3.19e-05
LEPROTL1	chr27:14270491-14289426	turquoise	0.786906	0.00238945	0.913981	3.21e-05
TESPA1	chr6:72432165-72467060	turquoise	0.838142	0.00066224	0.913945	3.21e-05
Eqca-2	chr20:30276552-30280100	turquoise	0.854619	0.000398604	0.913824	3.23e-05
PML	chr1:120698380-120743098	turquoise	0.729069	0.00713979	0.913789	3.24e-05
SRI	chr4:32499966-32516542	turquoise	0.770049	0.00339085	0.913675	3.26e-05
RGS18	chr30:21648480-21692851	turquoise	0.753554	0.0046519	0.913578	3.28e-05
LPCAT4	chr1:156339938-156348042	turquoise	0.859819	0.000335298	0.913549	3.28e-05
ENSECAG00000000893	chr10:14225996-14240831	turquoise	0.85612	0.000379451	0.913546	3.29e-05
DOCK8	chr23:21769100-21983585	turquoise	0.87091	0.000226416	0.913543	3.29e-05
DTX2	chr13:10518161-10552919	turquoise	0.949356	2.41e-06	0.91335	3.32e-05
SERPING1	chr12:21202094-21214879	turquoise	0.77871	0.00284306	0.913328	3.33e-05
RHNO1	chr6:31855928-31857922	turquoise	0.903584	5.57e-05	0.913103	3.37e-05
RIPK3	chr1:164020037-164023859	turquoise	0.884992	0.000130251	0.913057	3.38e-05
CD69	chr6:37809736-37816968	turquoise	0.835858	0.000707435	0.912995	3.39e-05
ENSECAG00000037408	chr31:16798084-16818665	turquoise	0.949445	2.39e-06	0.912908	3.4e-05
CTSS	chr5:43048601-43150273	turquoise	0.778684	0.0028446	0.912807	3.42e-05
ENSECAG00000030548	chr12:36789231-36816115	turquoise	0.809761	0.00141203	0.912686	3.45e-05
MAPKAPK3	chr16:38193122-38221033	turquoise	0.903772	5.52e-05	0.912597	3.46e-05
ELF4	chrX:107410393-107421865	turquoise	0.854823	0.00039597	0.912545	3.47e-05
ZC3HAV1	chr4:92570277-92624511	turquoise	0.790214	0.00222295	0.91254	3.47e-05
ENSECAG00000016298	chr7:76824198-76843637	turquoise	0.834723	0.000730761	0.912517	3.48e-05
SIPA1	chr12:29505237-29513590	turquoise	0.778553	0.00285238	0.91246	3.49e-05
SLC25A19	chr11:6627892-6648655	turquoise	0.813505	0.00128706	0.912456	3.49e-05
TGM2	chr22:29270952-29302727	turquoise	0.8535	0.000413374	0.912437	3.49e-05
TWF2	chr16:36983978-36994048	turquoise	0.866133	0.000269266	0.912365	3.51e-05
INPP5D	chr6:19934865-20055465	turquoise	0.742043	0.00572201	0.912296	3.52e-05
ACOT7	chr2:44425938-44562182	turquoise	0.815132	0.00123549	0.912057	3.57e-05
NT5DC2	chr16:36707630-36716637	turquoise	0.853949	0.000407396	0.911673	3.65e-05
NMRAL1	chr13:39728609-39736994	turquoise	0.835475	0.00071524	0.911635	3.65e-05
CD8A	chr15:18492749-18497895	turquoise	0.771598	0.00328744	0.911556	3.67e-05
NFKBIE	chr20:44026650-44032746	turquoise	0.817094	0.00117541	0.911429	3.69e-05
ENSECAG00000003532	chr26:31089048-31151172	turquoise	0.788672	0.00229942	0.911417	3.7e-05
ITGB4	chr11:6277677-6303944	turquoise	0.887429	0.000117518	0.911412	3.7e-05
MLANA	chr23:26609078-26619679	turquoise	0.875397	0.000191205	0.911285	3.72e-05
CLEC4E	chr6:36198988-36204377	turquoise	0.783595	0.00256549	0.91093	3.8e-05
MAPK8IP2	chr28:47202274-47232349	turquoise	0.945668	3.4e-06	0.91089	3.8e-05
ITGA3	chr11:25872863-25899782	turquoise	0.848016	0.000491967	0.910849	3.81e-05
HSPA4L	chr2:101441520-101496280	turquoise	0.845944	0.000524509	0.910771	3.83e-05
TBC1D2	chr25:5140510-5188860	turquoise	0.980537	2.13e-08	0.910704	3.84e-05
ENSECAG00000032618	chr9:83910820-83912214	turquoise	0.890023	0.00010506	0.910691	3.85e-05
SYNE4	chr10:7189952-7275409	turquoise	0.809552	0.00141926	0.910632	3.86e-05
CCL2	chr11:38886880-38888824	turquoise	0.785969	0.00243828	0.910111	3.97e-05
IRF2	chr27:25561766-25665098	turquoise	0.767873	0.00354024	0.909976	4e-05
ZWILCH	chr1:127261759-127299290	turquoise	0.852799	0.000422839	0.909694	4.06e-05
ENSECAG00000033471	chr2:41141487-41151550	turquoise	0.79112	0.00217892	0.909602	4.08e-05
ARRB2	chr11:50100130-50108748	turquoise	0.767319	0.00357909	0.909574	4.08e-05
IL1B	chr15:16418737-16423922	turquoise	0.738968	0.00603698	0.909514	4.1e-05
TNIK	chr19:13686948-14067089	turquoise	0.848295	0.000487715	0.909317	4.14e-05
EMB	chr21:21688669-21730201	turquoise	0.825386	0.000945997	0.909312	4.14e-05
HIRIP3	chr13:20646192-20648632	turquoise	0.867015	0.000260911	0.90909	4.19e-05
CCL7	chr11:38869994-38872046	turquoise	0.814452	0.00125684	0.908992	4.21e-05
ENSECAG00000030648	chr20:31637798-31640705	turquoise	0.80602	0.001546	0.908794	4.26e-05
ENSECAG00000026938	chr10:24981685-24986600	turquoise	0.784361	0.00252389	0.908648	4.29e-05
PCDH7	chr3:96815624-97212288	turquoise	0.808772	0.00144652	0.908636	4.29e-05
TENT5C	chr5:48071315-48072491	turquoise	0.805453	0.00156712	0.908047	4.43e-05
LOXL2	chr2:52270797-52360499	turquoise	0.844697	0.000544872	0.907888	4.47e-05
ENSECAG00000028645	chr16:84785234-84805103	turquoise	0.777746	0.00290044	0.907312	4.6e-05
ATP2B4	chr5:406705-458134	turquoise	0.807969	0.00147506	0.907238	4.62e-05
RTP4	chr19:27681771-27685526	turquoise	0.750362	0.00493204	0.907217	4.63e-05
ENSECAG00000038314	chr22:21674804-21694833	turquoise	0.725158	0.00761466	0.907104	4.65e-05
NRG1	chr27:11963474-12272069	turquoise	0.803364	0.00164687	0.907073	4.66e-05
MVK	chr8:13784058-13804761	turquoise	0.855187	0.000391281	0.906802	4.73e-05
PCK2	chr1:163810461-163820256	turquoise	0.890655	0.000102188	0.90672	4.75e-05
ARRDC4	chr1:104474310-104484548	turquoise	0.937763	6.62e-06	0.906431	4.82e-05
OLR1	chr6:38238676-38248198	turquoise	0.831066	0.000809968	0.906387	4.83e-05
ENSECAG00000004433	chr1:39168796-39180974	turquoise	0.787866	0.00234018	0.905973	4.93e-05
ZMIZ2	chr4:15380211-15395817	turquoise	0.742668	0.00565958	0.905907	4.95e-05
KCNK5	chr20:39634514-39672321	turquoise	0.901312	6.23e-05	0.905891	4.96e-05
ENSECAG00000040274	chr10:27243586-27257576	turquoise	0.70452	0.0105233	0.905731	5e-05
STAT5A	chr11:20711968-20731313	turquoise	0.876409	0.000183889	0.905686	5.01e-05
MS4A7	chr12:23769058-23782630	turquoise	0.845876	0.000525593	0.905628	5.02e-05
MAST3	chr21:3455617-3491197	turquoise	0.791425	0.00216426	0.905619	5.02e-05
PLK1	chr13:24862843-24874034	turquoise	0.867108	0.000260042	0.905041	5.18e-05
CLEC12A	chr6:38080004-38090479	turquoise	0.782309	0.00263646	0.905007	5.18e-05
SHCBP1	chr3:29648-53321	turquoise	0.79385	0.00205029	0.904923	5.21e-05
ENSECAG00000034647	chr7:76737233-76741525	turquoise	0.888275	0.000113336	0.904849	5.23e-05
ENSECAG00000017237	chr7:4879705-4946605	turquoise	0.698013	0.0115917	0.90478	5.24e-05
ENSECAG00000038379	chr6:70902677-70906199	turquoise	0.903551	5.58e-05	0.904688	5.27e-05
S100A6	chr5:40589291-40590681	turquoise	0.949746	2.32e-06	0.904648	5.28e-05
SLA	chr9:75839497-75901878	turquoise	0.764629	0.00377223	0.904602	5.29e-05
SYK	chr23:51617288-51682884	turquoise	0.729841	0.00704864	0.904455	5.33e-05
SH3RF2	chr14:30947251-31073416	turquoise	0.916809	2.73e-05	0.904257	5.39e-05
ENSECAG00000024882	chr11:37585797-37589116	turquoise	0.825914	0.000932642	0.90419	5.4e-05
CPXM1	chr22:20468172-20476377	turquoise	0.870219	0.000232259	0.904036	5.45e-05
ENSECAG00000031896	chr7:54107742-54113440	turquoise	0.889888	0.000105682	0.903966	5.46e-05
SMC4	chr19:3377508-3411825	turquoise	0.818333	0.00113868	0.903883	5.49e-05
NME1	chr11:26767418-26776603	turquoise	0.859526	0.000338645	0.903813	5.51e-05
ENSECAG00000012132	chr8:15599655-15610852	turquoise	0.761859	0.00397928	0.90373	5.53e-05
OAS3	chr8:21934699-21954276	turquoise	0.754717	0.00455284	0.9037	5.54e-05
NFKB2	chr1:27920267-27926581	turquoise	0.778522	0.00285421	0.903683	5.54e-05
KRT6A	chr6:70451545-70659043	turquoise	0.872547	0.000213031	0.903525	5.59e-05
BIRC5	chr11:4306505-4312698	turquoise	0.794556	0.00201798	0.903342	5.64e-05
PIK3R6	chr11:51956825-52007923	turquoise	0.821431	0.00105063	0.903187	5.68e-05
PCOLCE	chr13:8917972-8922876	turquoise	0.866868	0.000262292	0.902545	5.87e-05
PLEKHA2	chr27:6911436-6962710	turquoise	0.732158	0.00678058	0.902516	5.88e-05
ENSECAG00000033828	chr20:29899019-29904756	turquoise	0.800815	0.00174839	0.902052	6.01e-05
NCAPG2	chr4:108840427-108912396	turquoise	0.778673	0.0028453	0.901847	6.07e-05
DUSP10	chr30:12108649-12169814	turquoise	0.795844	0.0019601	0.901832	6.08e-05
ZDHHC18	chr2:28866847-28891042	turquoise	0.835528	0.000714158	0.901697	6.12e-05
RASGRP1	chr1:151166186-151239758	turquoise	0.869923	0.000234797	0.901652	6.13e-05
STX11	chr31:21811505-21852679	turquoise	0.78428	0.0025283	0.901527	6.17e-05
HSH2D	chr21:2074802-2081055	turquoise	0.832852	0.00077051	0.901489	6.18e-05
PKP1	chr30:29678282-29727528	turquoise	0.933192	9.36e-06	0.901325	6.23e-05
PPP1R16B	chr22:29859461-29953734	turquoise	0.786905	0.00238952	0.901221	6.26e-05
ENSECAG00000020009	chr5:32611767-32640987	turquoise	0.728991	0.00714901	0.901216	6.26e-05
POC1A	chr16:37043851-37116603	turquoise	0.83247	0.000778815	0.901179	6.27e-05
RIPOR2	chr20:23504773-23719276	turquoise	0.812919	0.00130603	0.900893	6.36e-05
NCOA7	chr10:73920102-74062126	turquoise	0.802098	0.00169674	0.900502	6.49e-05
ENSECAG00000022912	chr1:146838241-146843096	turquoise	0.948232	2.68e-06	0.900415	6.51e-05
CD40	chr22:35926290-35942062	turquoise	0.754412	0.00457862	0.900388	6.52e-05
