# Supplementary material for: Transcriptomic analysis of equine chorioallantois reveals immune networks and molecular mechanisms involved in nocardioform placentitis
Source: Vet Res. 2021 Jul 8;52:103. doi: 10.1186/s13567-021-00972-4 (PMC8268225; doi:10.1186/s13567-021-00972-4)
Supplement: Supplementary file 7 — Additional file 7. List of predicted ligand and receptor pairs and their expression patterns in equine chorioallantois (CA) during nocardioform placentitis dataset. [file 13567_2021_972_MOESM7_ESM.xlsx]

## Sheet: NP 
Additional file 7 List of predicted ligands and receptors pairs and their expression patterns during Nocardioform placentitis.
The gene symbols of ligand-receptor pairs are shown in the first and last column.
Columns F, G and H show the differential expression pattern of the ligand/receptor pair during nocardioform placentitis.
The differential expression pattern shown here are all the significant genes determined by Cuffdiff. If a gene is not significant it is shown as 'NS' whereas a significantly upregulted gene is shown as 'Up' and a significantly downregulated gene is shown as 'Down' for each ligand/receptor pair.
Ligand/ Receptors Pair	Ligand Symbol	Ligand.Name	Receptor Symbol	Receptor.Name	Log2 Fold change_Ligand	Log2 Fold change__receptors	Ligand/ Receptors Regulation	Ligand/ Receptors Pair
CCL22_CCR4	CCL22	chemokine (C-C motif) ligand 22	CCR4	chemokine (C-C motif) receptor 4	inf	NS	Up/NS	CCL22_CCR4
CCL25_ACKR2	CCL25	chemokine (C-C motif) ligand 25	ACKR2	atypical chemokine receptor 2	inf	NS	Up/NS	CCL25_ACKR2
CCL25_CCR10	CCL25	chemokine (C-C motif) ligand 25	CCR10	chemokine (C-C motif) receptor 10	inf	NS	Up/NS	CCL25_CCR10
CCL25_CCR9	CCL25	chemokine (C-C motif) ligand 25	CCR9	chemokine (C-C motif) receptor 9	inf	NS	Up/NS	CCL25_CCR9
CCL3_ACKR2	CCL3	chemokine (C-C motif) ligand 3	ACKR2	atypical chemokine receptor 2	inf	NS	Up/NS	CCL3_ACKR2
CCL3_CCR1	CCL3	chemokine (C-C motif) ligand 3	CCR1	chemokine (C-C motif) receptor 1	inf	NS	Up/NS	CCL3_CCR1
CCL3_CCR3	CCL3	chemokine (C-C motif) ligand 3	CCR3	chemokine (C-C motif) receptor 3	inf	NS	Up/NS	CCL3_CCR3
CCL3_CCR4	CCL3	chemokine (C-C motif) ligand 3	CCR4	chemokine (C-C motif) receptor 4	inf	NS	Up/NS	CCL3_CCR4
CD40LG_ITGAM	CD40LG	CD40 ligand	ITGAM	integrin, alpha M (complement component 3 receptor 3 subunit)	inf	NS	Up/NS	CD40LG_ITGAM
CXCL13_CCR10	CXCL13	chemokine (C-X-C motif) ligand 13	CCR10	chemokine (C-C motif) receptor 10	inf	NS	Up/NS	CXCL13_CCR10
CXCL13_CXCR5	CXCL13	chemokine (C-X-C motif) ligand 13	CXCR5	chemokine (C-X-C motif) receptor 5	inf	NS	Up/NS	CXCL13_CXCR5
CXCL13_HTR2A	CXCL13	chemokine (C-X-C motif) ligand 13	HTR2A	5-hydroxytryptamine (serotonin) receptor 2A, G protein-coupled	inf	NS	Up/NS	CXCL13_HTR2A
CXCL13_OPRD1	CXCL13	chemokine (C-X-C motif) ligand 13	OPRD1	opioid receptor, delta 1	inf	NS	Up/NS	CXCL13_OPRD1
LTB_LTBR	LTB	lymphotoxin beta (TNF superfamily, member 3)	LTBR	lymphotoxin beta receptor (TNFR superfamily, member 3)	inf	NS	Up/NS	LTB_LTBR
LTB_TNFRSF1A	LTB	lymphotoxin beta (TNF superfamily, member 3)	TNFRSF1A	tumor necrosis factor receptor superfamily, member 1A	inf	NS	Up/NS	LTB_TNFRSF1A
CXCL10_CCR3	CXCL10	chemokine (C-X-C motif) ligand 10	CCR3	chemokine (C-C motif) receptor 3	8.37046	NS	Up/NS	CXCL10_CCR3
CXCL10_SDC4	CXCL10	chemokine (C-X-C motif) ligand 10	SDC4	syndecan 4	8.37046	NS	Up/NS	CXCL10_SDC4
LGALS3BP_ITGB1	LGALS3BP	lectin, galactoside-binding, soluble, 3 binding protein	ITGB1	integrin, beta 1 (fibronectin receptor, beta polypeptide, antigen CD29 includes MDF2, MSK12)	6.06105	NS	Up/NS	LGALS3BP_ITGB1
LGALS3BP_VANGL1	LGALS3BP	lectin, galactoside-binding, soluble, 3 binding protein	VANGL1	VANGL planar cell polarity protein 1	6.06105	NS	Up/NS	LGALS3BP_VANGL1
PTHLH_PRLHR	PTHLH	parathyroid hormone-like hormone	PRLHR	prolactin releasing hormone receptor	5.71385	NS	Up/NS	PTHLH_PRLHR
PTHLH_PTH2R	PTHLH	parathyroid hormone-like hormone	PTH2R	parathyroid hormone 2 receptor	5.71385	NS	Up/NS	PTHLH_PTH2R
CCL8_ACKR2	CCL8	chemokine (C-C motif) ligand 8	ACKR2	atypical chemokine receptor 2	5.25316	NS	Up/NS	CCL8_ACKR2
CCL8_CCR1	CCL8	chemokine (C-C motif) ligand 8	CCR1	chemokine (C-C motif) receptor 1	5.25316	NS	Up/NS	CCL8_CCR1
CCL8_CCR2	CCL8	chemokine (C-C motif) ligand 8	CCR2	chemokine (C-C motif) receptor 2	5.25316	NS	Up/NS	CCL8_CCR2
CCL8_CCR3	CCL8	chemokine (C-C motif) ligand 8	CCR3	chemokine (C-C motif) receptor 3	5.25316	NS	Up/NS	CCL8_CCR3
CCL8_DARC	CCL8	chemokine (C-C motif) ligand 8	DARC	Duffy blood group, atypical chemokine receptor	5.25316	NS	Up/NS	CCL8_DARC
CCL5_ACKR2	CCL5	chemokine (C-C motif) ligand 5	ACKR2	atypical chemokine receptor 2	5.13056	NS	Up/NS	CCL5_ACKR2
CCL5_CCR1	CCL5	chemokine (C-C motif) ligand 5	CCR1	chemokine (C-C motif) receptor 1	5.13056	NS	Up/NS	CCL5_CCR1
CCL5_CCR3	CCL5	chemokine (C-C motif) ligand 5	CCR3	chemokine (C-C motif) receptor 3	5.13056	NS	Up/NS	CCL5_CCR3
CCL5_CCR4	CCL5	chemokine (C-C motif) ligand 5	CCR4	chemokine (C-C motif) receptor 4	5.13056	NS	Up/NS	CCL5_CCR4
CCL5_DARC	CCL5	chemokine (C-C motif) ligand 5	DARC	Duffy blood group, atypical chemokine receptor	5.13056	NS	Up/NS	CCL5_DARC
CCL5_GPR75	CCL5	chemokine (C-C motif) ligand 5	GPR75	G protein-coupled receptor 75	5.13056	NS	Up/NS	CCL5_GPR75
CCL5_SDC4	CCL5	chemokine (C-C motif) ligand 5	SDC4	syndecan 4	5.13056	NS	Up/NS	CCL5_SDC4
CCL2_ACKR2	CCL2	chemokine (C-C motif) ligand 2	ACKR2	atypical chemokine receptor 2	5.07978	NS	Up/NS	CCL2_ACKR2
CCL2_CCR1	CCL2	chemokine (C-C motif) ligand 2	CCR1	chemokine (C-C motif) receptor 1	5.07978	NS	Up/NS	CCL2_CCR1
CCL2_CCR10	CCL2	chemokine (C-C motif) ligand 2	CCR10	chemokine (C-C motif) receptor 10	5.07978	NS	Up/NS	CCL2_CCR10
CCL2_CCR2	CCL2	chemokine (C-C motif) ligand 2	CCR2	chemokine (C-C motif) receptor 2	5.07978	NS	Up/NS	CCL2_CCR2
CCL2_CCR3	CCL2	chemokine (C-C motif) ligand 2	CCR3	chemokine (C-C motif) receptor 3	5.07978	NS	Up/NS	CCL2_CCR3
CCL2_CCR4	CCL2	chemokine (C-C motif) ligand 2	CCR4	chemokine (C-C motif) receptor 4	5.07978	NS	Up/NS	CCL2_CCR4
CCL2_DARC	CCL2	chemokine (C-C motif) ligand 2	DARC	Duffy blood group, atypical chemokine receptor	5.07978	NS	Up/NS	CCL2_DARC
CXCL6_CXCR1	CXCL6	chemokine (C-X-C motif) ligand 6	CXCR1	chemokine (C-X-C motif) receptor 1	5.00612	NS	Up/NS	CXCL6_CXCR1
CXCL6_CXCR2	CXCL6	chemokine (C-X-C motif) ligand 6	CXCR2	chemokine (C-X-C motif) receptor 2	5.00612	NS	Up/NS	CXCL6_CXCR2
IL1A_IL1R1	IL1A	interleukin 1, alpha	IL1R1	interleukin 1 receptor, type I	4.95398	NS	Up/NS	IL1A_IL1R1
IL1A_IL1R2	IL1A	interleukin 1, alpha	IL1R2	interleukin 1 receptor, type II	4.95398	NS	Up/NS	IL1A_IL1R2
IL1A_IL1RAP	IL1A	interleukin 1, alpha	IL1RAP	interleukin 1 receptor accessory protein	4.95398	NS	Up/NS	IL1A_IL1RAP
IL7_IL2RG	IL7	interleukin 7	IL2RG	interleukin 2 receptor, gamma	4.23655	NS	Up/NS	IL7_IL2RG
IL7_IL7R	IL7	interleukin 7	IL7R	interleukin 7 receptor	4.23655	NS	Up/NS	IL7_IL7R
CCL27_ACKR2	CCL27	chemokine (C-C motif) ligand 27	ACKR2	atypical chemokine receptor 2	4.1199	NS	Up/NS	CCL27_ACKR2
CCL27_CCR10	CCL27	chemokine (C-C motif) ligand 27	CCR10	chemokine (C-C motif) receptor 10	4.1199	NS	Up/NS	CCL27_CCR10
IL1B_IL1R1	IL1B	interleukin 1, beta	IL1R1	interleukin 1 receptor, type I	4.00708	NS	Up/NS	IL1B_IL1R1
IL1B_IL1R2	IL1B	interleukin 1, beta	IL1R2	interleukin 1 receptor, type II	4.00708	NS	Up/NS	IL1B_IL1R2
IL1B_IL1RAP	IL1B	interleukin 1, beta	IL1RAP	interleukin 1 receptor accessory protein	4.00708	NS	Up/NS	IL1B_IL1RAP
CGA_FSHR	CGA	glycoprotein hormones, alpha polypeptide	FSHR	follicle stimulating hormone receptor	3.98959	NS	Up/NS	CGA_FSHR
CGA_LHCGR	CGA	glycoprotein hormones, alpha polypeptide	LHCGR	luteinizing hormone/choriogonadotropin receptor	3.98959	NS	Up/NS	CGA_LHCGR
CGA_SIRPA	CGA	glycoprotein hormones, alpha polypeptide	SIRPA	signal-regulatory protein alpha	3.98959	NS	Up/NS	CGA_SIRPA
CGA_TSHR	CGA	glycoprotein hormones, alpha polypeptide	TSHR	thyroid stimulating hormone receptor	3.98959	NS	Up/NS	CGA_TSHR
TNFSF13B_TNFRSF13B	TNFSF13B	tumor necrosis factor (ligand) superfamily, member 13b	TNFRSF13B	tumor necrosis factor receptor superfamily, member 13B	3.91911	NS	Up/NS	TNFSF13B_TNFRSF13B
AREG_EGFR	AREG	amphiregulin	EGFR	epidermal growth factor receptor	3.736	NS	Up/NS	AREG_EGFR
L1CAM_CNTN1	L1CAM	L1 cell adhesion molecule	CNTN1	contactin 1	3.64771	NS	Up/NS	L1CAM_CNTN1
L1CAM_EGFR	L1CAM	L1 cell adhesion molecule	EGFR	epidermal growth factor receptor	3.64771	NS	Up/NS	L1CAM_EGFR
L1CAM_EPHB2	L1CAM	L1 cell adhesion molecule	EPHB2	EPH receptor B2	3.64771	NS	Up/NS	L1CAM_EPHB2
L1CAM_FGFR2	L1CAM	L1 cell adhesion molecule	FGFR2	fibroblast growth factor receptor 2	3.64771	NS	Up/NS	L1CAM_FGFR2
L1CAM_ITGA5	L1CAM	L1 cell adhesion molecule	ITGA5	integrin, alpha 5 (fibronectin receptor, alpha polypeptide)	3.64771	NS	Up/NS	L1CAM_ITGA5
L1CAM_ITGAV	L1CAM	L1 cell adhesion molecule	ITGAV	integrin, alpha V	3.64771	NS	Up/NS	L1CAM_ITGAV
HDC_HRH1	HDC	histidine decarboxylase	HRH1	histamine receptor H1	3.40716	NS	Up/NS	HDC_HRH1
HDC_HRH2	HDC	histidine decarboxylase	HRH2	histamine receptor H2	3.40716	NS	Up/NS	HDC_HRH2
HDC_HRH3	HDC	histidine decarboxylase	HRH3	histamine receptor H3	3.40716	NS	Up/NS	HDC_HRH3
HDC_HRH4	HDC	histidine decarboxylase	HRH4	histamine receptor H4	3.40716	NS	Up/NS	HDC_HRH4
CCL7_ACKR2	CCL7	chemokine (C-C motif) ligand 7	ACKR2	atypical chemokine receptor 2	3.34356	NS	Up/NS	CCL7_ACKR2
CCL7_CCR1	CCL7	chemokine (C-C motif) ligand 7	CCR1	chemokine (C-C motif) receptor 1	3.34356	NS	Up/NS	CCL7_CCR1
CCL7_CCR10	CCL7	chemokine (C-C motif) ligand 7	CCR10	chemokine (C-C motif) receptor 10	3.34356	NS	Up/NS	CCL7_CCR10
CCL7_CCR2	CCL7	chemokine (C-C motif) ligand 7	CCR2	chemokine (C-C motif) receptor 2	3.34356	NS	Up/NS	CCL7_CCR2
CCL7_CCR3	CCL7	chemokine (C-C motif) ligand 7	CCR3	chemokine (C-C motif) receptor 3	3.34356	NS	Up/NS	CCL7_CCR3
CCL7_DARC	CCL7	chemokine (C-C motif) ligand 7	DARC	Duffy blood group, atypical chemokine receptor	3.34356	NS	Up/NS	CCL7_DARC
PI3_PLD2	PI3	peptidase inhibitor 3, skin-derived	PLD2	phospholipase D2	3.24967	NS	Up/NS	PI3_PLD2
EREG_EGFR	EREG	epiregulin	EGFR	epidermal growth factor receptor	3.22995	NS	Up/NS	EREG_EGFR
EREG_ERBB4	EREG	epiregulin	ERBB4	v-erb-b2 avian erythroblastic leukemia viral oncogene homolog 4	3.22995	NS	Up/NS	EREG_ERBB4
IL18_IL18R1	IL18	interleukin 18 (interferon-gamma-inducing factor)	IL18R1	interleukin 18 receptor 1	3.22861	NS	Up/NS	IL18_IL18R1
IL18_IL1RAPL1	IL18	interleukin 18 (interferon-gamma-inducing factor)	IL1RAPL1	interleukin 1 receptor accessory protein-like 1	3.22861	NS	Up/NS	IL18_IL1RAPL1
IL18_IL1RL2	IL18	interleukin 18 (interferon-gamma-inducing factor)	IL1RL2	interleukin 1 receptor-like 2	3.22861	NS	Up/NS	IL18_IL1RL2
LAMC2_CD151	LAMC2	laminin, gamma 2	CD151	CD151 molecule (Raph blood group)	3.20174	NS	Up/NS	LAMC2_CD151
LAMC2_ITGA2	LAMC2	laminin, gamma 2	ITGA2	integrin, alpha 2 (CD49B, alpha 2 subunit of VLA-2 receptor)	3.20174	NS	Up/NS	LAMC2_ITGA2
LAMC2_ITGB1	LAMC2	laminin, gamma 2	ITGB1	integrin, beta 1 (fibronectin receptor, beta polypeptide, antigen CD29 includes MDF2, MSK12)	3.20174	NS	Up/NS	LAMC2_ITGB1
TNC_CNTN1	TNC	tenascin C	CNTN1	contactin 1	3.19496	NS	Up/NS	TNC_CNTN1
TNC_EGFR	TNC	tenascin C	EGFR	epidermal growth factor receptor	3.19496	NS	Up/NS	TNC_EGFR
TNC_ITGA2	TNC	tenascin C	ITGA2	integrin, alpha 2 (CD49B, alpha 2 subunit of VLA-2 receptor)	3.19496	NS	Up/NS	TNC_ITGA2
TNC_ITGA5	TNC	tenascin C	ITGA5	integrin, alpha 5 (fibronectin receptor, alpha polypeptide)	3.19496	NS	Up/NS	TNC_ITGA5
TNC_ITGA7	TNC	tenascin C	ITGA7	integrin, alpha 7	3.19496	NS	Up/NS	TNC_ITGA7
TNC_ITGA8	TNC	tenascin C	ITGA8	integrin, alpha 8	3.19496	NS	Up/NS	TNC_ITGA8
TNC_ITGA9	TNC	tenascin C	ITGA9	integrin, alpha 9	3.19496	NS	Up/NS	TNC_ITGA9
TNC_ITGAV	TNC	tenascin C	ITGAV	integrin, alpha V	3.19496	NS	Up/NS	TNC_ITGAV
TNC_ITGB1	TNC	tenascin C	ITGB1	integrin, beta 1 (fibronectin receptor, beta polypeptide, antigen CD29 includes MDF2, MSK12)	3.19496	NS	Up/NS	TNC_ITGB1
TNC_PTPRB	TNC	tenascin C	PTPRB	protein tyrosine phosphatase, receptor type, B	3.19496	NS	Up/NS	TNC_PTPRB
TNC_PTPRZ1	TNC	tenascin C	PTPRZ1	protein tyrosine phosphatase, receptor-type, Z polypeptide 1	3.19496	NS	Up/NS	TNC_PTPRZ1
TNC_SDC4	TNC	tenascin C	SDC4	syndecan 4	3.19496	NS	Up/NS	TNC_SDC4
SAA1_FPR1	SAA1	serum amyloid A1	FPR1	formyl peptide receptor 1	3.11832	NS	Up/NS	SAA1_FPR1
SAA1_FPR2	SAA1	serum amyloid A1	FPR2	formyl peptide receptor 2	3.11832	NS	Up/NS	SAA1_FPR2
SAA1_SCARB1	SAA1	serum amyloid A1	SCARB1	scavenger receptor class B, member 1	3.11832	NS	Up/NS	SAA1_SCARB1
IL15_IL15RA	IL15	interleukin 15	IL15RA	interleukin 15 receptor, alpha	3.08036	NS	Up/NS	IL15_IL15RA
IL15_IL2RG	IL15	interleukin 15	IL2RG	interleukin 2 receptor, gamma	3.08036	NS	Up/NS	IL15_IL2RG
INHBA_ACVR1	INHBA	inhibin, beta A	ACVR1	activin A receptor, type I	3.01524	NS	Up/NS	INHBA_ACVR1
INHBA_ACVR1B	INHBA	inhibin, beta A	ACVR1B	activin A receptor, type IB	3.01524	NS	Up/NS	INHBA_ACVR1B
INHBA_ACVR2A	INHBA	inhibin, beta A	ACVR2A	activin A receptor, type IIA	3.01524	NS	Up/NS	INHBA_ACVR2A
INHBA_ACVR2B	INHBA	inhibin, beta A	ACVR2B	activin A receptor, type IIB	3.01524	NS	Up/NS	INHBA_ACVR2B
INHBA_ENG	INHBA	inhibin, beta A	ENG	endoglin	3.01524	NS	Up/NS	INHBA_ENG
INHBA_TGFBR3	INHBA	inhibin, beta A	TGFBR3	transforming growth factor, beta receptor III	3.01524	NS	Up/NS	INHBA_TGFBR3
TGFA_EGFR	TGFA	transforming growth factor, alpha	EGFR	epidermal growth factor receptor	2.94067	NS	Up/NS	TGFA_EGFR
TGFA_ERBB4	TGFA	transforming growth factor, alpha	ERBB4	v-erb-b2 avian erythroblastic leukemia viral oncogene homolog 4	2.94067	NS	Up/NS	TGFA_ERBB4
B2M_CD1A	B2M	beta-2-microglobulin	CD1A	CD1a molecule	2.94009	NS	Up/NS	B2M_CD1A
B2M_CD1B	B2M	beta-2-microglobulin	CD1B	CD1b molecule	2.94009	NS	Up/NS	B2M_CD1B
B2M_CD3G	B2M	beta-2-microglobulin	CD3G	CD3g molecule, gamma (CD3-TCR complex)	2.94009	NS	Up/NS	B2M_CD3G
B2M_HFE	B2M	beta-2-microglobulin	HFE	hemochromatosis	2.94009	NS	Up/NS	B2M_HFE
B2M_HLA-F	B2M	beta-2-microglobulin	HLA-F	major histocompatibility complex, class I, F	2.94009	NS	Up/NS	B2M_HLA-F
B2M_KIR2DL1	B2M	beta-2-microglobulin	KIR2DL1	killer cell immunoglobulin-like receptor, two domains, long cytoplasmic tail, 1	2.94009	NS	Up/NS	B2M_KIR2DL1
B2M_KIR2DL3	B2M	beta-2-microglobulin	KIR2DL3	killer cell immunoglobulin-like receptor, two domains, long cytoplasmic tail, 3	2.94009	NS	Up/NS	B2M_KIR2DL3
B2M_KIR3DL1	B2M	beta-2-microglobulin	KIR3DL1	killer cell immunoglobulin-like receptor, three domains, long cytoplasmic tail, 1	2.94009	NS	Up/NS	B2M_KIR3DL1
B2M_KLRC1	B2M	beta-2-microglobulin	KLRC1	killer cell lectin-like receptor subfamily C, member 1	2.94009	NS	Up/NS	B2M_KLRC1
B2M_KLRD1	B2M	beta-2-microglobulin	KLRD1	killer cell lectin-like receptor subfamily D, member 1	2.94009	NS	Up/NS	B2M_KLRD1
B2M_LILRB1	B2M	beta-2-microglobulin	LILRB1	leukocyte immunoglobulin-like receptor, subfamily B (with TM and ITIM domains), member 1	2.94009	NS	Up/NS	B2M_LILRB1
B2M_LILRB2	B2M	beta-2-microglobulin	LILRB2	leukocyte immunoglobulin-like receptor, subfamily B (with TM and ITIM domains), member 2	2.94009	NS	Up/NS	B2M_LILRB2
SEMA4A_PLXND1	SEMA4A	sema domain, immunoglobulin domain (Ig), transmembrane domain (TM) and short cytoplasmic domain, (semaphorin) 4A	PLXND1	plexin D1	2.90226	NS	Up/NS	SEMA4A_PLXND1
WNT4_FZD2	WNT4	wingless-type MMTV integration site family, member 4	FZD2	frizzled class receptor 2	2.88296	NS	Up/NS	WNT4_FZD2
WNT4_FZD6	WNT4	wingless-type MMTV integration site family, member 4	FZD6	frizzled class receptor 6	2.88296	NS	Up/NS	WNT4_FZD6
IL16_GRIN2C	IL16	interleukin 16	GRIN2C	glutamate receptor, ionotropic, N-methyl D-aspartate 2C	2.88261	NS	Up/NS	IL16_GRIN2C
IL16_GRIN2D	IL16	interleukin 16	GRIN2D	glutamate receptor, ionotropic, N-methyl D-aspartate 2D	2.88261	NS	Up/NS	IL16_GRIN2D
IL16_KCNA3	IL16	interleukin 16	KCNA3	potassium voltage-gated channel, shaker-related subfamily, member 3	2.88261	NS	Up/NS	IL16_KCNA3
IL16_KCND1	IL16	interleukin 16	KCND1	potassium voltage-gated channel, Shal-related subfamily, member 1	2.88261	NS	Up/NS	IL16_KCND1
IL16_KCND2	IL16	interleukin 16	KCND2	potassium voltage-gated channel, Shal-related subfamily, member 2	2.88261	NS	Up/NS	IL16_KCND2
IL16_KCNJ10	IL16	interleukin 16	KCNJ10	potassium inwardly-rectifying channel, subfamily J, member 10	2.88261	NS	Up/NS	IL16_KCNJ10
IL16_KCNJ4	IL16	interleukin 16	KCNJ4	potassium inwardly-rectifying channel, subfamily J, member 4	2.88261	NS	Up/NS	IL16_KCNJ4
NOV_NOTCH1	NOV	nephroblastoma overexpressed	NOTCH1	notch 1	2.7917	NS	Up/NS	NOV_NOTCH1
LIF_IL6ST	LIF	leukemia inhibitory factor	IL6ST	interleukin 6 signal transducer (gp130, oncostatin M receptor)	2.75435	NS	Up/NS	LIF_IL6ST
LIF_LIFR	LIF	leukemia inhibitory factor	LIFR	leukemia inhibitory factor receptor alpha	2.75435	NS	Up/NS	LIF_LIFR
IL6_F3	IL6	interleukin 6 (interferon, beta 2)	F3	coagulation factor III (thromboplastin, tissue factor)	2.73143	NS	Up/NS	IL6_F3
IL6_IL6R	IL6	interleukin 6 (interferon, beta 2)	IL6R	interleukin 6 receptor	2.73143	NS	Up/NS	IL6_IL6R
IL6_IL6ST	IL6	interleukin 6 (interferon, beta 2)	IL6ST	interleukin 6 signal transducer (gp130, oncostatin M receptor)	2.73143	NS	Up/NS	IL6_IL6ST
NRG1_ERBB4	NRG1	neuregulin 1	ERBB4	v-erb-b2 avian erythroblastic leukemia viral oncogene homolog 4	2.71249	NS	Up/NS	NRG1_ERBB4
LIPH_LPAR1	LIPH	lipase, member H	LPAR1	lysophosphatidic acid receptor 1	2.62929	NS	Up/NS	LIPH_LPAR1
LIPH_LPAR2	LIPH	lipase, member H	LPAR2	lysophosphatidic acid receptor 2	2.62929	NS	Up/NS	LIPH_LPAR2
LIPH_LPAR4	LIPH	lipase, member H	LPAR4	lysophosphatidic acid receptor 4	2.62929	NS	Up/NS	LIPH_LPAR4
SERPINE1_ITGAV	SERPINE1	serpin peptidase inhibitor, clade E (nexin, plasminogen activator inhibitor type 1), member 1	ITGAV	integrin, alpha V	2.45661	NS	Up/NS	SERPINE1_ITGAV
SERPINE1_ITGB5	SERPINE1	serpin peptidase inhibitor, clade E (nexin, plasminogen activator inhibitor type 1), member 1	ITGB5	integrin, beta 5	2.45661	NS	Up/NS	SERPINE1_ITGB5
SERPINE1_LRP1	SERPINE1	serpin peptidase inhibitor, clade E (nexin, plasminogen activator inhibitor type 1), member 1	LRP1	low density lipoprotein receptor-related protein 1	2.45661	NS	Up/NS	SERPINE1_LRP1
DEFB4B_CCR6	DEFB4B	defensin, beta 4B	CCR6	chemokine (C-C motif) receptor 6	2.45429	NS	Up/NS	DEFB4B_CCR6
SELPLG_ITGAM	SELPLG	selectin P ligand	ITGAM	integrin, alpha M (complement component 3 receptor 3 subunit)	2.40562	NS	Up/NS	SELPLG_ITGAM
SELPLG_SELE	SELPLG	selectin P ligand	SELE	selectin E	2.40562	NS	Up/NS	SELPLG_SELE
FGF7_FGFR1	FGF7	fibroblast growth factor 7	FGFR1	fibroblast growth factor receptor 1	2.40325	NS	Up/NS	FGF7_FGFR1
FGF7_FGFR2	FGF7	fibroblast growth factor 7	FGFR2	fibroblast growth factor receptor 2	2.40325	NS	Up/NS	FGF7_FGFR2
FGF7_FGFR4	FGF7	fibroblast growth factor 7	FGFR4	fibroblast growth factor receptor 4	2.40325	NS	Up/NS	FGF7_FGFR4
FGF7_NRP1	FGF7	fibroblast growth factor 7	NRP1	neuropilin 1	2.40325	NS	Up/NS	FGF7_NRP1
OSM_IL6ST	OSM	oncostatin M	IL6ST	interleukin 6 signal transducer (gp130, oncostatin M receptor)	2.3409	NS	Up/NS	OSM_IL6ST
OSM_LIFR	OSM	oncostatin M	LIFR	leukemia inhibitory factor receptor alpha	2.3409	NS	Up/NS	OSM_LIFR
OSM_OSMR	OSM	oncostatin M	OSMR	oncostatin M receptor	2.3409	NS	Up/NS	OSM_OSMR
C1QB_LRP1	C1QB	complement component 1, q subcomponent, B chain	LRP1	low density lipoprotein receptor-related protein 1	2.22237	NS	Up/NS	C1QB_LRP1
CXCL1_CXCR1	CXCL1	chemokine (C-X-C motif) ligand 1 (melanoma growth stimulating activity, alpha)	CXCR1	chemokine (C-X-C motif) receptor 1	2.19423	NS	Up/NS	CXCL1_CXCR1
CXCL1_CXCR2	CXCL1	chemokine (C-X-C motif) ligand 1 (melanoma growth stimulating activity, alpha)	CXCR2	chemokine (C-X-C motif) receptor 2	2.19423	NS	Up/NS	CXCL1_CXCR2
CXCL1_DARC	CXCL1	chemokine (C-X-C motif) ligand 1 (melanoma growth stimulating activity, alpha)	DARC	Duffy blood group, atypical chemokine receptor	2.19423	NS	Up/NS	CXCL1_DARC
ANXA1_DYSF	ANXA1	annexin A1	DYSF	dysferlin	2.13884	NS	Up/NS	ANXA1_DYSF
ANXA1_EGFR	ANXA1	annexin A1	EGFR	epidermal growth factor receptor	2.13884	NS	Up/NS	ANXA1_EGFR
ANXA1_FPR1	ANXA1	annexin A1	FPR1	formyl peptide receptor 1	2.13884	NS	Up/NS	ANXA1_FPR1
ANXA1_FPR2	ANXA1	annexin A1	FPR2	formyl peptide receptor 2	2.13884	NS	Up/NS	ANXA1_FPR2
ANXA1_FPR3	ANXA1	annexin A1	FPR3	formyl peptide receptor 3	2.13884	NS	Up/NS	ANXA1_FPR3
ICAM1_CAV1	ICAM1	intercellular adhesion molecule 1	CAV1	caveolin 1, caveolae protein, 22kDa	2.07439	NS	Up/NS	ICAM1_CAV1
ICAM1_EGFR	ICAM1	intercellular adhesion molecule 1	EGFR	epidermal growth factor receptor	2.07439	NS	Up/NS	ICAM1_EGFR
ICAM1_IL2RG	ICAM1	intercellular adhesion molecule 1	IL2RG	interleukin 2 receptor, gamma	2.07439	NS	Up/NS	ICAM1_IL2RG
ICAM1_ITGAM	ICAM1	intercellular adhesion molecule 1	ITGAM	integrin, alpha M (complement component 3 receptor 3 subunit)	2.07439	NS	Up/NS	ICAM1_ITGAM
WNT3_FZD1	WNT3	wingless-type MMTV integration site family, member 3	FZD1	frizzled class receptor 1	2.02257	NS	Up/NS	WNT3_FZD1
WNT3_FZD5	WNT3	wingless-type MMTV integration site family, member 3	FZD5	frizzled class receptor 5	2.02257	NS	Up/NS	WNT3_FZD5
WNT3_FZD7	WNT3	wingless-type MMTV integration site family, member 3	FZD7	frizzled class receptor 7	2.02257	NS	Up/NS	WNT3_FZD7
WNT3_FZD8	WNT3	wingless-type MMTV integration site family, member 3	FZD8	frizzled class receptor 8	2.02257	NS	Up/NS	WNT3_FZD8
WNT3_LRP6	WNT3	wingless-type MMTV integration site family, member 3	LRP6	low density lipoprotein receptor-related protein 6	2.02257	NS	Up/NS	WNT3_LRP6
WNT3_RYK	WNT3	wingless-type MMTV integration site family, member 3	RYK	receptor-like tyrosine kinase	2.02257	NS	Up/NS	WNT3_RYK
MMP1_ITGA2	MMP1	matrix metallopeptidase 1 (interstitial collagenase)	ITGA2	integrin, alpha 2 (CD49B, alpha 2 subunit of VLA-2 receptor)	2.00049	NS	Up/NS	MMP1_ITGA2
IL23A_IL12RB1	IL23A	interleukin 23, alpha subunit p19	IL12RB1	interleukin 12 receptor, beta 1	1.98586	NS	Up/NS	IL23A_IL12RB1
IL23A_IL23R	IL23A	interleukin 23, alpha subunit p19	IL23R	interleukin 23 receptor	1.98586	NS	Up/NS	IL23A_IL23R
PLAU_ITGA5	PLAU	plasminogen activator, urokinase	ITGA5	integrin, alpha 5 (fibronectin receptor, alpha polypeptide)	1.97779	NS	Up/NS	PLAU_ITGA5
PLAU_ITGAM	PLAU	plasminogen activator, urokinase	ITGAM	integrin, alpha M (complement component 3 receptor 3 subunit)	1.97779	NS	Up/NS	PLAU_ITGAM
PLAU_ITGAV	PLAU	plasminogen activator, urokinase	ITGAV	integrin, alpha V	1.97779	NS	Up/NS	PLAU_ITGAV
PLAU_ITGB1	PLAU	plasminogen activator, urokinase	ITGB1	integrin, beta 1 (fibronectin receptor, beta polypeptide, antigen CD29 includes MDF2, MSK12)	1.97779	NS	Up/NS	PLAU_ITGB1
PLAU_ITGB5	PLAU	plasminogen activator, urokinase	ITGB5	integrin, beta 5	1.97779	NS	Up/NS	PLAU_ITGB5
PLAU_LRP1	PLAU	plasminogen activator, urokinase	LRP1	low density lipoprotein receptor-related protein 1	1.97779	NS	Up/NS	PLAU_LRP1
PLAU_MRC2	PLAU	plasminogen activator, urokinase	MRC2	mannose receptor, C type 2	1.97779	NS	Up/NS	PLAU_MRC2
PLAU_ST14	PLAU	plasminogen activator, urokinase	ST14	suppression of tumorigenicity 14 (colon carcinoma)	1.97779	NS	Up/NS	PLAU_ST14
TIMP3_AGTR2	TIMP3	TIMP metallopeptidase inhibitor 3	AGTR2	angiotensin II receptor, type 2	1.91913	NS	Up/NS	TIMP3_AGTR2
SERPING1_LRP1	SERPING1	serpin peptidase inhibitor, clade G (C1 inhibitor), member 1	LRP1	low density lipoprotein receptor-related protein 1	1.77548	NS	Up/NS	SERPING1_LRP1
SERPING1_SELE	SERPING1	serpin peptidase inhibitor, clade G (C1 inhibitor), member 1	SELE	selectin E	1.77548	NS	Up/NS	SERPING1_SELE
TGM2_GPR56	TGM2	transglutaminase 2	GPR56	G protein-coupled receptor 56	1.70537	NS	Up/NS	TGM2_GPR56
TGM2_ITGA4	TGM2	transglutaminase 2	ITGA4	integrin, alpha 4 (antigen CD49D, alpha 4 subunit of VLA-4 receptor)	1.70537	NS	Up/NS	TGM2_ITGA4
TGM2_ITGA9	TGM2	transglutaminase 2	ITGA9	integrin, alpha 9	1.70537	NS	Up/NS	TGM2_ITGA9
TGM2_ITGB1	TGM2	transglutaminase 2	ITGB1	integrin, beta 1 (fibronectin receptor, beta polypeptide, antigen CD29 includes MDF2, MSK12)	1.70537	NS	Up/NS	TGM2_ITGB1
TGM2_ITGB3	TGM2	transglutaminase 2	ITGB3	integrin, beta 3 (platelet glycoprotein IIIa, antigen CD61)	1.70537	NS	Up/NS	TGM2_ITGB3
TGM2_SDC4	TGM2	transglutaminase 2	SDC4	syndecan 4	1.70537	NS	Up/NS	TGM2_SDC4
TGM2_TBXA2R	TGM2	transglutaminase 2	TBXA2R	thromboxane A2 receptor	1.70537	NS	Up/NS	TGM2_TBXA2R
CLCF1_CNTFR	CLCF1	cardiotrophin-like cytokine factor 1	CNTFR	ciliary neurotrophic factor receptor	1.66042	NS	Up/NS	CLCF1_CNTFR
CLCF1_CRLF1	CLCF1	cardiotrophin-like cytokine factor 1	CRLF1	cytokine receptor-like factor 1	1.66042	NS	Up/NS	CLCF1_CRLF1
CLCF1_IL6ST	CLCF1	cardiotrophin-like cytokine factor 1	IL6ST	interleukin 6 signal transducer (gp130, oncostatin M receptor)	1.66042	NS	Up/NS	CLCF1_IL6ST
CLCF1_LIFR	CLCF1	cardiotrophin-like cytokine factor 1	LIFR	leukemia inhibitory factor receptor alpha	1.66042	NS	Up/NS	CLCF1_LIFR
COL1A2_FLT4	COL1A2	collagen, type I, alpha 2	FLT4	fms-related tyrosine kinase 4	1.57745	NS	Up/NS	COL1A2_FLT4
COL1A2_ITGA1	COL1A2	collagen, type I, alpha 2	ITGA1	integrin, alpha 1	1.57745	NS	Up/NS	COL1A2_ITGA1
COL1A2_ITGA11	COL1A2	collagen, type I, alpha 2	ITGA11	integrin, alpha 11	1.57745	NS	Up/NS	COL1A2_ITGA11
COL1A2_ITGA2	COL1A2	collagen, type I, alpha 2	ITGA2	integrin, alpha 2 (CD49B, alpha 2 subunit of VLA-2 receptor)	1.57745	NS	Up/NS	COL1A2_ITGA2
COL1A2_ITGA2B	COL1A2	collagen, type I, alpha 2	ITGA2B	integrin, alpha 2b (platelet glycoprotein IIb of IIb/IIIa complex, antigen CD41)	1.57745	NS	Up/NS	COL1A2_ITGA2B
COL1A2_ITGAV	COL1A2	collagen, type I, alpha 2	ITGAV	integrin, alpha V	1.57745	NS	Up/NS	COL1A2_ITGAV
COL1A2_ITGB1	COL1A2	collagen, type I, alpha 2	ITGB1	integrin, beta 1 (fibronectin receptor, beta polypeptide, antigen CD29 includes MDF2, MSK12)	1.57745	NS	Up/NS	COL1A2_ITGB1
COL1A2_ITGB3	COL1A2	collagen, type I, alpha 2	ITGB3	integrin, beta 3 (platelet glycoprotein IIIa, antigen CD61)	1.57745	NS	Up/NS	COL1A2_ITGB3
TNFSF10_TNFRSF10A	TNFSF10	tumor necrosis factor (ligand) superfamily, member 10	TNFRSF10A	tumor necrosis factor receptor superfamily, member 10a	1.55371	NS	Up/NS	TNFSF10_TNFRSF10A
TNFSF10_TNFRSF10B	TNFSF10	tumor necrosis factor (ligand) superfamily, member 10	TNFRSF10B	tumor necrosis factor receptor superfamily, member 10b	1.55371	NS	Up/NS	TNFSF10_TNFRSF10B
TNFSF10_TNFRSF10C	TNFSF10	tumor necrosis factor (ligand) superfamily, member 10	TNFRSF10C	tumor necrosis factor receptor superfamily, member 10c, decoy without an intracellular domain	1.55371	NS	Up/NS	TNFSF10_TNFRSF10C
TNFSF10_TNFRSF10D	TNFSF10	tumor necrosis factor (ligand) superfamily, member 10	TNFRSF10D	tumor necrosis factor receptor superfamily, member 10d, decoy with truncated death domain	1.55371	NS	Up/NS	TNFSF10_TNFRSF10D
TNFSF10_TNFRSF11B	TNFSF10	tumor necrosis factor (ligand) superfamily, member 10	TNFRSF11B	tumor necrosis factor receptor superfamily, member 11b	1.55371	NS	Up/NS	TNFSF10_TNFRSF11B
LAMB3_CD151	LAMB3	laminin, beta 3	CD151	CD151 molecule (Raph blood group)	1.54334	NS	Up/NS	LAMB3_CD151
LAMB3_ITGA2	LAMB3	laminin, beta 3	ITGA2	integrin, alpha 2 (CD49B, alpha 2 subunit of VLA-2 receptor)	1.54334	NS	Up/NS	LAMB3_ITGA2
LAMB3_ITGB1	LAMB3	laminin, beta 3	ITGB1	integrin, beta 1 (fibronectin receptor, beta polypeptide, antigen CD29 includes MDF2, MSK12)	1.54334	NS	Up/NS	LAMB3_ITGB1
COL1A1_DDR1	COL1A1	collagen, type I, alpha 1	DDR1	discoidin domain receptor tyrosine kinase 1	1.54012	NS	Up/NS	COL1A1_DDR1
COL1A1_DDR2	COL1A1	collagen, type I, alpha 1	DDR2	discoidin domain receptor tyrosine kinase 2	1.54012	NS	Up/NS	COL1A1_DDR2
COL1A1_FLT4	COL1A1	collagen, type I, alpha 1	FLT4	fms-related tyrosine kinase 4	1.54012	NS	Up/NS	COL1A1_FLT4
COL1A1_ITGA1	COL1A1	collagen, type I, alpha 1	ITGA1	integrin, alpha 1	1.54012	NS	Up/NS	COL1A1_ITGA1
COL1A1_ITGA11	COL1A1	collagen, type I, alpha 1	ITGA11	integrin, alpha 11	1.54012	NS	Up/NS	COL1A1_ITGA11
COL1A1_ITGA2	COL1A1	collagen, type I, alpha 1	ITGA2	integrin, alpha 2 (CD49B, alpha 2 subunit of VLA-2 receptor)	1.54012	NS	Up/NS	COL1A1_ITGA2
COL1A1_ITGA5	COL1A1	collagen, type I, alpha 1	ITGA5	integrin, alpha 5 (fibronectin receptor, alpha polypeptide)	1.54012	NS	Up/NS	COL1A1_ITGA5
COL1A1_ITGAV	COL1A1	collagen, type I, alpha 1	ITGAV	integrin, alpha V	1.54012	NS	Up/NS	COL1A1_ITGAV
COL1A1_ITGB1	COL1A1	collagen, type I, alpha 1	ITGB1	integrin, beta 1 (fibronectin receptor, beta polypeptide, antigen CD29 includes MDF2, MSK12)	1.54012	NS	Up/NS	COL1A1_ITGB1
COL1A1_TMPRSS6	COL1A1	collagen, type I, alpha 1	TMPRSS6	transmembrane protease, serine 6	1.54012	NS	Up/NS	COL1A1_TMPRSS6
HBEGF_CD82	HBEGF	heparin-binding EGF-like growth factor	CD82	CD82 molecule	1.53684	NS	Up/NS	HBEGF_CD82
HBEGF_CD9	HBEGF	heparin-binding EGF-like growth factor	CD9	CD9 molecule	1.53684	NS	Up/NS	HBEGF_CD9
HBEGF_EGFR	HBEGF	heparin-binding EGF-like growth factor	EGFR	epidermal growth factor receptor	1.53684	NS	Up/NS	HBEGF_EGFR
HBEGF_ERBB4	HBEGF	heparin-binding EGF-like growth factor	ERBB4	v-erb-b2 avian erythroblastic leukemia viral oncogene homolog 4	1.53684	NS	Up/NS	HBEGF_ERBB4
HBEGF_PRLR	HBEGF	heparin-binding EGF-like growth factor	PRLR	prolactin receptor	1.53684	NS	Up/NS	HBEGF_PRLR
CCL28_ACKR2	CCL28	chemokine (C-C motif) ligand 28	ACKR2	atypical chemokine receptor 2	1.4709	NS	Up/NS	CCL28_ACKR2
CCL28_CCR10	CCL28	chemokine (C-C motif) ligand 28	CCR10	chemokine (C-C motif) receptor 10	1.4709	NS	Up/NS	CCL28_CCR10
CCL28_CCR3	CCL28	chemokine (C-C motif) ligand 28	CCR3	chemokine (C-C motif) receptor 3	1.4709	NS	Up/NS	CCL28_CCR3
CALM2_ADCY8	CALM2	calmodulin 2 (phosphorylase kinase, delta)	ADCY8	adenylate cyclase 8 (brain)	1.45261	NS	Up/NS	CALM2_ADCY8
CALM2_AQP6	CALM2	calmodulin 2 (phosphorylase kinase, delta)	AQP6	aquaporin 6, kidney specific	1.45261	NS	Up/NS	CALM2_AQP6
CALM2_CACNA1C	CALM2	calmodulin 2 (phosphorylase kinase, delta)	CACNA1C	calcium channel, voltage-dependent, L type, alpha 1C subunit	1.45261	NS	Up/NS	CALM2_CACNA1C
CALM2_EGFR	CALM2	calmodulin 2 (phosphorylase kinase, delta)	EGFR	epidermal growth factor receptor	1.45261	NS	Up/NS	CALM2_EGFR
CALM2_GP6	CALM2	calmodulin 2 (phosphorylase kinase, delta)	GP6	glycoprotein VI (platelet)	1.45261	NS	Up/NS	CALM2_GP6
CALM2_GRM5	CALM2	calmodulin 2 (phosphorylase kinase, delta)	GRM5	glutamate receptor, metabotropic 5	1.45261	NS	Up/NS	CALM2_GRM5
CALM2_GRM7	CALM2	calmodulin 2 (phosphorylase kinase, delta)	GRM7	glutamate receptor, metabotropic 7	1.45261	NS	Up/NS	CALM2_GRM7
CALM2_KCNQ1	CALM2	calmodulin 2 (phosphorylase kinase, delta)	KCNQ1	potassium voltage-gated channel, KQT-like subfamily, member 1	1.45261	NS	Up/NS	CALM2_KCNQ1
CALM2_KCNQ3	CALM2	calmodulin 2 (phosphorylase kinase, delta)	KCNQ3	potassium voltage-gated channel, KQT-like subfamily, member 3	1.45261	NS	Up/NS	CALM2_KCNQ3
CALM2_KCNQ5	CALM2	calmodulin 2 (phosphorylase kinase, delta)	KCNQ5	potassium voltage-gated channel, KQT-like subfamily, member 5	1.45261	NS	Up/NS	CALM2_KCNQ5
CALM2_MYLK2	CALM2	calmodulin 2 (phosphorylase kinase, delta)	MYLK2	myosin light chain kinase 2	1.45261	NS	Up/NS	CALM2_MYLK2
CALM2_PDE1A	CALM2	calmodulin 2 (phosphorylase kinase, delta)	PDE1A	phosphodiesterase 1A, calmodulin-dependent	1.45261	NS	Up/NS	CALM2_PDE1A
CALM2_PDE1B	CALM2	calmodulin 2 (phosphorylase kinase, delta)	PDE1B	phosphodiesterase 1B, calmodulin-dependent	1.45261	NS	Up/NS	CALM2_PDE1B
CALM2_PDE1C	CALM2	calmodulin 2 (phosphorylase kinase, delta)	PDE1C	phosphodiesterase 1C, calmodulin-dependent 70kDa	1.45261	NS	Up/NS	CALM2_PDE1C
CALM2_PPAPDC2	CALM2	calmodulin 2 (phosphorylase kinase, delta)	PPAPDC2	phosphatidic acid phosphatase type 2 domain containing 2	1.45261	NS	Up/NS	CALM2_PPAPDC2
CALM2_SCN10A	CALM2	calmodulin 2 (phosphorylase kinase, delta)	SCN10A	sodium channel, voltage-gated, type X, alpha subunit	1.45261	NS	Up/NS	CALM2_SCN10A
CALM2_SCN4A	CALM2	calmodulin 2 (phosphorylase kinase, delta)	SCN4A	sodium channel, voltage-gated, type IV, alpha subunit	1.45261	NS	Up/NS	CALM2_SCN4A
CALM2_TRPC5	CALM2	calmodulin 2 (phosphorylase kinase, delta)	TRPC5	transient receptor potential cation channel, subfamily C, member 5	1.45261	NS	Up/NS	CALM2_TRPC5
LHB_LHCGR	LHB	luteinizing hormone beta polypeptide	LHCGR	luteinizing hormone/choriogonadotropin receptor	1.38056	NS	Up/NS	LHB_LHCGR
MFNG_NOTCH1	MFNG	MFNG O-fucosylpeptide 3-beta-N-acetylglucosaminyltransferase	NOTCH1	notch 1	1.30779	NS	Up/NS	MFNG_NOTCH1
MFNG_NOTCH2	MFNG	MFNG O-fucosylpeptide 3-beta-N-acetylglucosaminyltransferase	NOTCH2	notch 2	1.30779	NS	Up/NS	MFNG_NOTCH2
APOE_CHRNA4	APOE	apolipoprotein E	CHRNA4	cholinergic receptor, nicotinic, alpha 4 (neuronal)	1.26539	NS	Up/NS	APOE_CHRNA4
APOE_LDLR	APOE	apolipoprotein E	LDLR	low density lipoprotein receptor	1.26539	NS	Up/NS	APOE_LDLR
APOE_LRP1	APOE	apolipoprotein E	LRP1	low density lipoprotein receptor-related protein 1	1.26539	NS	Up/NS	APOE_LRP1
APOE_LRP5	APOE	apolipoprotein E	LRP5	low density lipoprotein receptor-related protein 5	1.26539	NS	Up/NS	APOE_LRP5
APOE_LRP8	APOE	apolipoprotein E	LRP8	low density lipoprotein receptor-related protein 8, apolipoprotein e receptor	1.26539	NS	Up/NS	APOE_LRP8
APOE_SCARB1	APOE	apolipoprotein E	SCARB1	scavenger receptor class B, member 1	1.26539	NS	Up/NS	APOE_SCARB1
COL6A3_ITGA1	COL6A3	collagen, type VI, alpha 3	ITGA1	integrin, alpha 1	1.09991	NS	Up/NS	COL6A3_ITGA1
COL6A3_ITGA2	COL6A3	collagen, type VI, alpha 3	ITGA2	integrin, alpha 2 (CD49B, alpha 2 subunit of VLA-2 receptor)	1.09991	NS	Up/NS	COL6A3_ITGA2
COL6A3_ITGB1	COL6A3	collagen, type VI, alpha 3	ITGB1	integrin, beta 1 (fibronectin receptor, beta polypeptide, antigen CD29 includes MDF2, MSK12)	1.09991	NS	Up/NS	COL6A3_ITGB1
SYTL3_NRXN1	SYTL3	synaptotagmin-like 3	NRXN1	neurexin 1	1.09042	NS	Up/NS	SYTL3_NRXN1
FBLN1_ITGB1	FBLN1	fibulin 1	ITGB1	integrin, beta 1 (fibronectin receptor, beta polypeptide, antigen CD29 includes MDF2, MSK12)	1.06299	NS	Up/NS	FBLN1_ITGB1
AGRN_ATP1A3	AGRN	agrin	ATP1A3	ATPase, Na+/K+ transporting, alpha 3 polypeptide	1.06147	NS	Up/NS	AGRN_ATP1A3
AGRN_MUSK	AGRN	agrin	MUSK	muscle, skeletal, receptor tyrosine kinase	1.06147	NS	Up/NS	AGRN_MUSK
FBLN2_ITGB3	FBLN2	fibulin 2	ITGB3	integrin, beta 3 (platelet glycoprotein IIIa, antigen CD61)	0.940399	NS	Up/NS	FBLN2_ITGB3
TIMP1_CD63	TIMP1	TIMP metallopeptidase inhibitor 1	CD63	CD63 molecule	0.90534	NS	Up/NS	TIMP1_CD63
LAMC3_ITGA2	LAMC3	laminin, gamma 3	ITGA2	integrin, alpha 2 (CD49B, alpha 2 subunit of VLA-2 receptor)	0.874106	NS	Up/NS	LAMC3_ITGA2
LAMC3_ITGB1	LAMC3	laminin, gamma 3	ITGB1	integrin, beta 1 (fibronectin receptor, beta polypeptide, antigen CD29 includes MDF2, MSK12)	0.874106	NS	Up/NS	LAMC3_ITGB1
APOD_LEPR	APOD	apolipoprotein D	LEPR	leptin receptor	0.828201	NS	Up/NS	APOD_LEPR
RTN4_CNTNAP1	RTN4	reticulon 4	CNTNAP1	contactin associated protein 1	0.819301	NS	Up/NS	RTN4_CNTNAP1
RTN4_NGFR	RTN4	reticulon 4	NGFR	nerve growth factor receptor	0.819301	NS	Up/NS	RTN4_NGFR
RTN4_RTN4R	RTN4	reticulon 4	RTN4R	reticulon 4 receptor	0.819301	NS	Up/NS	RTN4_RTN4R
RTN4_RTN4RL1	RTN4	reticulon 4	RTN4RL1	reticulon 4 receptor-like 1	0.819301	NS	Up/NS	RTN4_RTN4RL1
RTN4_TNFRSF19	RTN4	reticulon 4	TNFRSF19	tumor necrosis factor receptor superfamily, member 19	0.819301	NS	Up/NS	RTN4_TNFRSF19
WNT11_FZD7	WNT11	wingless-type MMTV integration site family, member 11	FZD7	frizzled class receptor 7	0.798205	NS	Up/NS	WNT11_FZD7
HSPA1A_GRIN2D	HSPA1A	heat shock 70kDa protein 1A	GRIN2D	glutamate receptor, ionotropic, N-methyl D-aspartate 2D	0.767539	NS	Up/NS	HSPA1A_GRIN2D
HSPA1A_TLR4	HSPA1A	heat shock 70kDa protein 1A	TLR4	toll-like receptor 4	0.767539	NS	Up/NS	HSPA1A_TLR4
SEMA4C_PLXNB2	SEMA4C	sema domain, immunoglobulin domain (Ig), transmembrane domain (TM) and short cytoplasmic domain, (semaphorin) 4C	PLXNB2	plexin B2	-0.759789	NS	Down/NS	SEMA4C_PLXNB2
EFNB2_EPHA3	EFNB2	ephrin-B2	EPHA3	EPH receptor A3	-0.831958	NS	Down/NS	EFNB2_EPHA3
EFNB2_EPHA4	EFNB2	ephrin-B2	EPHA4	EPH receptor A4	-0.831958	NS	Down/NS	EFNB2_EPHA4
EFNB2_EPHA6	EFNB2	ephrin-B2	EPHA6	EPH receptor A6	-0.831958	NS	Down/NS	EFNB2_EPHA6
EFNB2_EPHB1	EFNB2	ephrin-B2	EPHB1	EPH receptor B1	-0.831958	NS	Down/NS	EFNB2_EPHB1
EFNB2_EPHB2	EFNB2	ephrin-B2	EPHB2	EPH receptor B2	-0.831958	NS	Down/NS	EFNB2_EPHB2
EFNB2_EPHB3	EFNB2	ephrin-B2	EPHB3	EPH receptor B3	-0.831958	NS	Down/NS	EFNB2_EPHB3
EFNB2_EPHB4	EFNB2	ephrin-B2	EPHB4	EPH receptor B4	-0.831958	NS	Down/NS	EFNB2_EPHB4
EFNB2_EPHB6	EFNB2	ephrin-B2	EPHB6	EPH receptor B6	-0.831958	NS	Down/NS	EFNB2_EPHB6
EFNB2_GRM1	EFNB2	ephrin-B2	GRM1	glutamate receptor, metabotropic 1	-0.831958	NS	Down/NS	EFNB2_GRM1
EFNB2_GRM5	EFNB2	ephrin-B2	GRM5	glutamate receptor, metabotropic 5	-0.831958	NS	Down/NS	EFNB2_GRM5
EFNB2_RHBDL2	EFNB2	ephrin-B2	RHBDL2	rhomboid, veinlet-like 2 (Drosophila)	-0.831958	NS	Down/NS	EFNB2_RHBDL2
SEMA3F_NRP1	SEMA3F	sema domain, immunoglobulin domain (Ig), short basic domain, secreted, (semaphorin) 3F	NRP1	neuropilin 1	-0.988765	NS	Down/NS	SEMA3F_NRP1
SEMA3F_NRP2	SEMA3F	sema domain, immunoglobulin domain (Ig), short basic domain, secreted, (semaphorin) 3F	NRP2	neuropilin 2	-0.988765	NS	Down/NS	SEMA3F_NRP2
SEMA3F_PLXNA3	SEMA3F	sema domain, immunoglobulin domain (Ig), short basic domain, secreted, (semaphorin) 3F	PLXNA3	plexin A3	-0.988765	NS	Down/NS	SEMA3F_PLXNA3
APP_CAV1	APP	amyloid beta (A4) precursor protein	CAV1	caveolin 1, caveolae protein, 22kDa	-0.99614	NS	Down/NS	APP_CAV1
APP_FPR2	APP	amyloid beta (A4) precursor protein	FPR2	formyl peptide receptor 2	-0.99614	NS	Down/NS	APP_FPR2
APP_LRP1	APP	amyloid beta (A4) precursor protein	LRP1	low density lipoprotein receptor-related protein 1	-0.99614	NS	Down/NS	APP_LRP1
APP_NCSTN	APP	amyloid beta (A4) precursor protein	NCSTN	nicastrin	-0.99614	NS	Down/NS	APP_NCSTN
APP_NGFR	APP	amyloid beta (A4) precursor protein	NGFR	nerve growth factor receptor	-0.99614	NS	Down/NS	APP_NGFR
APP_SLC45A3	APP	amyloid beta (A4) precursor protein	SLC45A3	solute carrier family 45, member 3	-0.99614	NS	Down/NS	APP_SLC45A3
VWF_GP1BA	VWF	von Willebrand factor	GP1BA	glycoprotein Ib (platelet), alpha polypeptide	-1.05006	NS	Down/NS	VWF_GP1BA
VWF_ITGA2B	VWF	von Willebrand factor	ITGA2B	integrin, alpha 2b (platelet glycoprotein IIb of IIb/IIIa complex, antigen CD41)	-1.05006	NS	Down/NS	VWF_ITGA2B
VWF_SIRPA	VWF	von Willebrand factor	SIRPA	signal-regulatory protein alpha	-1.05006	NS	Down/NS	VWF_SIRPA
VWF_TNFRSF11B	VWF	von Willebrand factor	TNFRSF11B	tumor necrosis factor receptor superfamily, member 11b	-1.05006	NS	Down/NS	VWF_TNFRSF11B
VEGFA_EGFR	VEGFA	vascular endothelial growth factor A	EGFR	epidermal growth factor receptor	-1.08037	NS	Down/NS	VEGFA_EGFR
VEGFA_EPHB2	VEGFA	vascular endothelial growth factor A	EPHB2	EPH receptor B2	-1.08037	NS	Down/NS	VEGFA_EPHB2
VEGFA_ITGA9	VEGFA	vascular endothelial growth factor A	ITGA9	integrin, alpha 9	-1.08037	NS	Down/NS	VEGFA_ITGA9
VEGFA_ITGAV	VEGFA	vascular endothelial growth factor A	ITGAV	integrin, alpha V	-1.08037	NS	Down/NS	VEGFA_ITGAV
VEGFA_ITGB1	VEGFA	vascular endothelial growth factor A	ITGB1	integrin, beta 1 (fibronectin receptor, beta polypeptide, antigen CD29 includes MDF2, MSK12)	-1.08037	NS	Down/NS	VEGFA_ITGB1
VEGFA_NRP1	VEGFA	vascular endothelial growth factor A	NRP1	neuropilin 1	-1.08037	NS	Down/NS	VEGFA_NRP1
VEGFA_NRP2	VEGFA	vascular endothelial growth factor A	NRP2	neuropilin 2	-1.08037	NS	Down/NS	VEGFA_NRP2
VEGFA_SIRPA	VEGFA	vascular endothelial growth factor A	SIRPA	signal-regulatory protein alpha	-1.08037	NS	Down/NS	VEGFA_SIRPA
BMP6_ACVR1	BMP6	bone morphogenetic protein 6	ACVR1	activin A receptor, type I	-1.21064	NS	Down/NS	BMP6_ACVR1
BMP6_ACVR2A	BMP6	bone morphogenetic protein 6	ACVR2A	activin A receptor, type IIA	-1.21064	NS	Down/NS	BMP6_ACVR2A
BMP6_ACVR2B	BMP6	bone morphogenetic protein 6	ACVR2B	activin A receptor, type IIB	-1.21064	NS	Down/NS	BMP6_ACVR2B
BMP6_BMPR1A	BMP6	bone morphogenetic protein 6	BMPR1A	bone morphogenetic protein receptor, type IA	-1.21064	NS	Down/NS	BMP6_BMPR1A
BMP6_BMPR1B	BMP6	bone morphogenetic protein 6	BMPR1B	bone morphogenetic protein receptor, type IB	-1.21064	NS	Down/NS	BMP6_BMPR1B
BMP6_BMPR2	BMP6	bone morphogenetic protein 6	BMPR2	bone morphogenetic protein receptor, type II (serine/threonine kinase)	-1.21064	NS	Down/NS	BMP6_BMPR2
SLIT2_DCC	SLIT2	slit homolog 2 (Drosophila)	DCC	deleted in colorectal carcinoma	-1.21715	NS	Down/NS	SLIT2_DCC
SLIT2_ROBO1	SLIT2	slit homolog 2 (Drosophila)	ROBO1	roundabout, axon guidance receptor, homolog 1 (Drosophila)	-1.21715	NS	Down/NS	SLIT2_ROBO1
SLIT2_ROBO2	SLIT2	slit homolog 2 (Drosophila)	ROBO2	roundabout, axon guidance receptor, homolog 2 (Drosophila)	-1.21715	NS	Down/NS	SLIT2_ROBO2
CP_SLC40A1	CP	ceruloplasmin (ferroxidase)	SLC40A1	solute carrier family 40 (iron-regulated transporter), member 1	-1.23797	NS	Down/NS	CP_SLC40A1
SEMA4G_PLXNB2	SEMA4G	sema domain, immunoglobulin domain (Ig), transmembrane domain (TM) and short cytoplasmic domain, (semaphorin) 4G	PLXNB2	plexin B2	-1.30933	NS	Down/NS	SEMA4G_PLXNB2
SEMA6A_PLXNA4	SEMA6A	sema domain, transmembrane domain (TM), and cytoplasmic domain, (semaphorin) 6A	PLXNA4	plexin A4	-1.31258	NS	Down/NS	SEMA6A_PLXNA4
BMP4_ACVR1	BMP4	bone morphogenetic protein 4	ACVR1	activin A receptor, type I	-1.34246	NS	Down/NS	BMP4_ACVR1
BMP4_ACVR2A	BMP4	bone morphogenetic protein 4	ACVR2A	activin A receptor, type IIA	-1.34246	NS	Down/NS	BMP4_ACVR2A
BMP4_ACVR2B	BMP4	bone morphogenetic protein 4	ACVR2B	activin A receptor, type IIB	-1.34246	NS	Down/NS	BMP4_ACVR2B
BMP4_BMPR1A	BMP4	bone morphogenetic protein 4	BMPR1A	bone morphogenetic protein receptor, type IA	-1.34246	NS	Down/NS	BMP4_BMPR1A
BMP4_BMPR1B	BMP4	bone morphogenetic protein 4	BMPR1B	bone morphogenetic protein receptor, type IB	-1.34246	NS	Down/NS	BMP4_BMPR1B
BMP4_BMPR2	BMP4	bone morphogenetic protein 4	BMPR2	bone morphogenetic protein receptor, type II (serine/threonine kinase)	-1.34246	NS	Down/NS	BMP4_BMPR2
BMP4_HFE2	BMP4	bone morphogenetic protein 4	HFE2	hemochromatosis type 2 (juvenile)	-1.34246	NS	Down/NS	BMP4_HFE2
PON2_HTR2A	PON2	paraoxonase 2	HTR2A	5-hydroxytryptamine (serotonin) receptor 2A, G protein-coupled	-1.35481	NS	Down/NS	PON2_HTR2A
LTBP1_ITGB5	LTBP1	latent transforming growth factor beta binding protein 1	ITGB5	integrin, beta 5	-1.38529	NS	Down/NS	LTBP1_ITGB5
FGF1_EGFR	FGF1	fibroblast growth factor 1 (acidic)	EGFR	epidermal growth factor receptor	-1.47997	NS	Down/NS	FGF1_EGFR
FGF1_FGFR1	FGF1	fibroblast growth factor 1 (acidic)	FGFR1	fibroblast growth factor receptor 1	-1.47997	NS	Down/NS	FGF1_FGFR1
FGF1_FGFR2	FGF1	fibroblast growth factor 1 (acidic)	FGFR2	fibroblast growth factor receptor 2	-1.47997	NS	Down/NS	FGF1_FGFR2
FGF1_FGFR4	FGF1	fibroblast growth factor 1 (acidic)	FGFR4	fibroblast growth factor receptor 4	-1.47997	NS	Down/NS	FGF1_FGFR4
FGF1_FGFRL1	FGF1	fibroblast growth factor 1 (acidic)	FGFRL1	fibroblast growth factor receptor-like 1	-1.47997	NS	Down/NS	FGF1_FGFRL1
FGF1_NRP1	FGF1	fibroblast growth factor 1 (acidic)	NRP1	neuropilin 1	-1.47997	NS	Down/NS	FGF1_NRP1
CCL24_CCR2	CCL24	chemokine (C-C motif) ligand 24	CCR2	chemokine (C-C motif) receptor 2	-1.5351	NS	Down/NS	CCL24_CCR2
CCL24_CCR3	CCL24	chemokine (C-C motif) ligand 24	CCR3	chemokine (C-C motif) receptor 3	-1.5351	NS	Down/NS	CCL24_CCR3
NTN4_DCC	NTN4	netrin 4	DCC	deleted in colorectal carcinoma	-1.54664	NS	Down/NS	NTN4_DCC
NTN4_UNC5A	NTN4	netrin 4	UNC5A	unc-5 homolog A (C. elegans)	-1.54664	NS	Down/NS	NTN4_UNC5A
SORBS1_ITGA1	SORBS1	sorbin and SH3 domain containing 1	ITGA1	integrin, alpha 1	-1.62816	NS	Down/NS	SORBS1_ITGA1
SORBS1_ITGB5	SORBS1	sorbin and SH3 domain containing 1	ITGB5	integrin, beta 5	-1.62816	NS	Down/NS	SORBS1_ITGB5
F13A1_ITGA4	F13A1	coagulation factor XIII, A1 polypeptide	ITGA4	integrin, alpha 4 (antigen CD49D, alpha 4 subunit of VLA-4 receptor)	-1.67049	NS	Down/NS	F13A1_ITGA4
F13A1_ITGA9	F13A1	coagulation factor XIII, A1 polypeptide	ITGA9	integrin, alpha 9	-1.67049	NS	Down/NS	F13A1_ITGA9
F13A1_ITGB1	F13A1	coagulation factor XIII, A1 polypeptide	ITGB1	integrin, beta 1 (fibronectin receptor, beta polypeptide, antigen CD29 includes MDF2, MSK12)	-1.67049	NS	Down/NS	F13A1_ITGB1
DEFB1_CCR6	DEFB1	defensin, beta 1	CCR6	chemokine (C-C motif) receptor 6	-1.68698	NS	Down/NS	DEFB1_CCR6
PDGFD_PDGFRA	PDGFD	platelet derived growth factor D	PDGFRA	platelet-derived growth factor receptor, alpha polypeptide	-1.72735	NS	Down/NS	PDGFD_PDGFRA
NID1_ITGAV	NID1	nidogen 1	ITGAV	integrin, alpha V	-1.76656	NS	Down/NS	NID1_ITGAV
NID1_ITGB1	NID1	nidogen 1	ITGB1	integrin, beta 1 (fibronectin receptor, beta polypeptide, antigen CD29 includes MDF2, MSK12)	-1.76656	NS	Down/NS	NID1_ITGB1
NID1_ITGB3	NID1	nidogen 1	ITGB3	integrin, beta 3 (platelet glycoprotein IIIa, antigen CD61)	-1.76656	NS	Down/NS	NID1_ITGB3
NID1_PTPRF	NID1	nidogen 1	PTPRF	protein tyrosine phosphatase, receptor type, F	-1.76656	NS	Down/NS	NID1_PTPRF
WNT7A_FZD10	WNT7A	wingless-type MMTV integration site family, member 7A	FZD10	frizzled class receptor 10	-1.79105	NS	Down/NS	WNT7A_FZD10
WNT7A_FZD5	WNT7A	wingless-type MMTV integration site family, member 7A	FZD5	frizzled class receptor 5	-1.79105	NS	Down/NS	WNT7A_FZD5
WNT7A_FZD9	WNT7A	wingless-type MMTV integration site family, member 7A	FZD9	frizzled class receptor 9	-1.79105	NS	Down/NS	WNT7A_FZD9
WNT7A_LRP6	WNT7A	wingless-type MMTV integration site family, member 7A	LRP6	low density lipoprotein receptor-related protein 6	-1.79105	NS	Down/NS	WNT7A_LRP6
ANGPT2_TIE1	ANGPT2	angiopoietin 2	TIE1	tyrosine kinase with immunoglobulin-like and EGF-like domains 1	-1.845	NS	Down/NS	ANGPT2_TIE1
GDF6_BMPR1A	GDF6	growth differentiation factor 6	BMPR1A	bone morphogenetic protein receptor, type IA	-1.94866	NS	Down/NS	GDF6_BMPR1A
GDF6_BMPR1B	GDF6	growth differentiation factor 6	BMPR1B	bone morphogenetic protein receptor, type IB	-1.94866	NS	Down/NS	GDF6_BMPR1B
GDF6_BMPR2	GDF6	growth differentiation factor 6	BMPR2	bone morphogenetic protein receptor, type II (serine/threonine kinase)	-1.94866	NS	Down/NS	GDF6_BMPR2
SEMA6D_TREM2	SEMA6D	sema domain, transmembrane domain (TM), and cytoplasmic domain, (semaphorin) 6D	TREM2	triggering receptor expressed on myeloid cells 2	-2.07718	NS	Down/NS	SEMA6D_TREM2
SEMA6D_TYROBP	SEMA6D	sema domain, transmembrane domain (TM), and cytoplasmic domain, (semaphorin) 6D	TYROBP	TYRO protein tyrosine kinase binding protein	-2.07718	NS	Down/NS	SEMA6D_TYROBP
WNT7B_FZD1	WNT7B	wingless-type MMTV integration site family, member 7B	FZD1	frizzled class receptor 1	-2.1028	NS	Down/NS	WNT7B_FZD1
WNT7B_FZD10	WNT7B	wingless-type MMTV integration site family, member 7B	FZD10	frizzled class receptor 10	-2.1028	NS	Down/NS	WNT7B_FZD10
WNT7B_LRP5	WNT7B	wingless-type MMTV integration site family, member 7B	LRP5	low density lipoprotein receptor-related protein 5	-2.1028	NS	Down/NS	WNT7B_LRP5
A2M_LRP1	A2M	alpha-2-macroglobulin	LRP1	low density lipoprotein receptor-related protein 1	-2.15328	NS	Down/NS	A2M_LRP1
NLGN3_NRXN1	NLGN3	neuroligin 3	NRXN1	neurexin 1	-2.20385	NS	Down/NS	NLGN3_NRXN1
NLGN3_NRXN2	NLGN3	neuroligin 3	NRXN2	neurexin 2	-2.20385	NS	Down/NS	NLGN3_NRXN2
NLGN3_NRXN3	NLGN3	neuroligin 3	NRXN3	neurexin 3	-2.20385	NS	Down/NS	NLGN3_NRXN3
SEMA3G_NRP2	SEMA3G	sema domain, immunoglobulin domain (Ig), short basic domain, secreted, (semaphorin) 3G	NRP2	neuropilin 2	-2.21114	NS	Down/NS	SEMA3G_NRP2
OLFM2_ROBO2	OLFM2	olfactomedin 2	ROBO2	roundabout, axon guidance receptor, homolog 2 (Drosophila)	-2.2326	NS	Down/NS	OLFM2_ROBO2
PLA2G10_PLA2R1	PLA2G10	phospholipase A2, group X	PLA2R1	phospholipase A2 receptor 1, 180kDa	-2.32721	NS	Down/NS	PLA2G10_PLA2R1
BDNF_DDR1	BDNF	brain-derived neurotrophic factor	DDR1	discoidin domain receptor tyrosine kinase 1	-2.57808	NS	Down/NS	BDNF_DDR1
BDNF_DRD4	BDNF	brain-derived neurotrophic factor	DRD4	dopamine receptor D4	-2.57808	NS	Down/NS	BDNF_DRD4
BDNF_NGFR	BDNF	brain-derived neurotrophic factor	NGFR	nerve growth factor receptor	-2.57808	NS	Down/NS	BDNF_NGFR
BDNF_NGFRAP1	BDNF	brain-derived neurotrophic factor	NGFRAP1	nerve growth factor receptor (TNFRSF16) associated protein 1	-2.57808	NS	Down/NS	BDNF_NGFRAP1
BDNF_NTRK2	BDNF	brain-derived neurotrophic factor	NTRK2	neurotrophic tyrosine kinase, receptor, type 2	-2.57808	NS	Down/NS	BDNF_NTRK2
PTGS2_CAV1	PTGS2	prostaglandin-endoperoxide synthase 2 (prostaglandin G/H synthase and cyclooxygenase)	CAV1	caveolin 1, caveolae protein, 22kDa	-3.21636	NS	Down/NS	PTGS2_CAV1
PTGS2_PTGDR2	PTGS2	prostaglandin-endoperoxide synthase 2 (prostaglandin G/H synthase and cyclooxygenase)	PTGDR2	prostaglandin D2 receptor 2	-3.21636	NS	Down/NS	PTGS2_PTGDR2
LAMA1_ITGA1	LAMA1	laminin, alpha 1	ITGA1	integrin, alpha 1	-3.23253	NS	Down/NS	LAMA1_ITGA1
LAMA1_ITGA2	LAMA1	laminin, alpha 1	ITGA2	integrin, alpha 2 (CD49B, alpha 2 subunit of VLA-2 receptor)	-3.23253	NS	Down/NS	LAMA1_ITGA2
LAMA1_ITGA7	LAMA1	laminin, alpha 1	ITGA7	integrin, alpha 7	-3.23253	NS	Down/NS	LAMA1_ITGA7
LAMA1_ITGB1	LAMA1	laminin, alpha 1	ITGB1	integrin, beta 1 (fibronectin receptor, beta polypeptide, antigen CD29 includes MDF2, MSK12)	-3.23253	NS	Down/NS	LAMA1_ITGB1
LAMA1_ITGB8	LAMA1	laminin, alpha 1	ITGB8	integrin, beta 8	-3.23253	NS	Down/NS	LAMA1_ITGB8
LAMA1_RPSA	LAMA1	laminin, alpha 1	RPSA	ribosomal protein SA	-3.23253	NS	Down/NS	LAMA1_RPSA
LAMA1_SDC4	LAMA1	laminin, alpha 1	SDC4	syndecan 4	-3.23253	NS	Down/NS	LAMA1_SDC4
LAMA1_TMPRSS6	LAMA1	laminin, alpha 1	TMPRSS6	transmembrane protease, serine 6	-3.23253	NS	Down/NS	LAMA1_TMPRSS6
APOB_OLR1	APOB	apolipoprotein B	OLR1	oxidized low density lipoprotein (lectin-like) receptor 1	NS	inf	NS/Up	APOB_OLR1
CCL11_CXCR3	CCL11	chemokine (C-C motif) ligand 11	CXCR3	chemokine (C-X-C motif) receptor 3	NS	inf	NS/Up	CCL11_CXCR3
CCL13_CXCR3	CCL13	chemokine (C-C motif) ligand 13	CXCR3	chemokine (C-X-C motif) receptor 3	NS	inf	NS/Up	CCL13_CXCR3
CCL16_CCR8	CCL16	chemokine (C-C motif) ligand 16	CCR8	chemokine (C-C motif) receptor 8	NS	inf	NS/Up	CCL16_CCR8
CCL17_CCR8	CCL17	chemokine (C-C motif) ligand 17	CCR8	chemokine (C-C motif) receptor 8	NS	inf	NS/Up	CCL17_CCR8
CCL19_CXCR3	CCL19	chemokine (C-C motif) ligand 19	CXCR3	chemokine (C-X-C motif) receptor 3	NS	inf	NS/Up	CCL19_CXCR3
CCL1_CCR8	CCL1	chemokine (C-C motif) ligand 1	CCR8	chemokine (C-C motif) receptor 8	NS	inf	NS/Up	CCL1_CCR8
CCL20_CXCR3	CCL20	chemokine (C-C motif) ligand 20	CXCR3	chemokine (C-X-C motif) receptor 3	NS	inf	NS/Up	CCL20_CXCR3
CCL21_CXCR3	CCL21	chemokine (C-C motif) ligand 21	CXCR3	chemokine (C-X-C motif) receptor 3	NS	inf	NS/Up	CCL21_CXCR3
CCL4_CCR8	CCL4	chemokine (C-C motif) ligand 4	CCR8	chemokine (C-C motif) receptor 8	NS	inf	NS/Up	CCL4_CCR8
CRP_OLR1	CRP	C-reactive protein, pentraxin-related	OLR1	oxidized low density lipoprotein (lectin-like) receptor 1	NS	inf	NS/Up	CRP_OLR1
CXCL11_CXCR3	CXCL11	chemokine (C-X-C motif) ligand 11	CXCR3	chemokine (C-X-C motif) receptor 3	NS	inf	NS/Up	CXCL11_CXCR3
CXCL12_CXCR3	CXCL12	chemokine (C-X-C motif) ligand 12	CXCR3	chemokine (C-X-C motif) receptor 3	NS	inf	NS/Up	CXCL12_CXCR3
CXCL9_CXCR3	CXCL9	chemokine (C-X-C motif) ligand 9	CXCR3	chemokine (C-X-C motif) receptor 3	NS	inf	NS/Up	CXCL9_CXCR3
EGFL8_NCR3	EGFL8	EGF-like-domain, multiple 8	NCR3	natural cytotoxicity triggering receptor 3	NS	inf	NS/Up	EGFL8_NCR3
GIP_DPP4	GIP	gastric inhibitory polypeptide	DPP4	dipeptidyl-peptidase 4	NS	inf	NS/Up	GIP_DPP4
GNAI2_CXCR3	GNAI2	guanine nucleotide binding protein (G protein), alpha inhibiting activity polypeptide 2	CXCR3	chemokine (C-X-C motif) receptor 3	NS	inf	NS/Up	GNAI2_CXCR3
HLA-A_CD3D	HLA-A	major histocompatibility complex, class I, A	CD3D	CD3d molecule, delta (CD3-TCR complex)	NS	inf	NS/Up	HLA-A_CD3D
HLA-B_CD3D	HLA-B	major histocompatibility complex, class I, B	CD3D	CD3d molecule, delta (CD3-TCR complex)	NS	inf	NS/Up	HLA-B_CD3D
HLA-C_CD3D	HLA-C	major histocompatibility complex, class I, C	CD3D	CD3d molecule, delta (CD3-TCR complex)	NS	inf	NS/Up	HLA-C_CD3D
IL2_IL2RA	IL2	interleukin 2	IL2RA	interleukin 2 receptor, alpha	NS	inf	NS/Up	IL2_IL2RA
PF4_CXCR3	PF4	platelet factor 4	CXCR3	chemokine (C-X-C motif) receptor 3	NS	inf	NS/Up	PF4_CXCR3
SEMA4D_CD72	SEMA4D	sema domain, immunoglobulin domain (Ig), transmembrane domain (TM) and short cytoplasmic domain, (semaphorin) 4D	CD72	CD72 molecule	NS	inf	NS/Up	SEMA4D_CD72
TNFSF13_TNFRSF17	TNFSF13	tumor necrosis factor (ligand) superfamily, member 13	TNFRSF17	tumor necrosis factor receptor superfamily, member 17	NS	inf	NS/Up	TNFSF13_TNFRSF17
CXCL13_CXCR3	CXCL13	chemokine (C-X-C motif) ligand 13	CXCR3	chemokine (C-X-C motif) receptor 3	inf	inf	Up/Up	CXCL13_CXCR3
CXCL10_CXCR3	CXCL10	chemokine (C-X-C motif) ligand 10	CXCR3	chemokine (C-X-C motif) receptor 3	8.37046	inf	Up/Up	CXCL10_CXCR3
CCL5_CXCR3	CCL5	chemokine (C-C motif) ligand 5	CXCR3	chemokine (C-X-C motif) receptor 3	5.13056	inf	Up/Up	CCL5_CXCR3
TNFSF13B_TNFRSF13C	TNFSF13B	tumor necrosis factor (ligand) superfamily, member 13b	TNFRSF13C	tumor necrosis factor receptor superfamily, member 13C	3.91911	inf	Up/Up	TNFSF13B_TNFRSF13C
TNFSF13B_TNFRSF17	TNFSF13B	tumor necrosis factor (ligand) superfamily, member 13b	TNFRSF17	tumor necrosis factor receptor superfamily, member 17	3.91911	inf	Up/Up	TNFSF13B_TNFRSF17
CCL7_CXCR3	CCL7	chemokine (C-C motif) ligand 7	CXCR3	chemokine (C-X-C motif) receptor 3	3.34356	inf	Up/Up	CCL7_CXCR3
IL15_IL2RA	IL15	interleukin 15	IL2RA	interleukin 2 receptor, alpha	3.08036	inf	Up/Up	IL15_IL2RA
B2M_CD3D	B2M	beta-2-microglobulin	CD3D	CD3d molecule, delta (CD3-TCR complex)	2.94009	inf	Up/Up	B2M_CD3D
ICAM1_IL2RA	ICAM1	intercellular adhesion molecule 1	IL2RA	interleukin 2 receptor, alpha	2.07439	inf	Up/Up	ICAM1_IL2RA
RTN4_GJB2	RTN4	reticulon 4	GJB2	gap junction protein, beta 2, 26kDa	0.819301	6.19209	Up/Up	RTN4_GJB2
IL2_IL2RB	IL2	interleukin 2	IL2RB	interleukin 2 receptor, beta	NS	5.70418	NS/Up	IL2_IL2RB
IL15_IL2RB	IL15	interleukin 15	IL2RB	interleukin 2 receptor, beta	3.08036	5.70418	Up/Up	IL15_IL2RB
CALM1_SELL	CALM1	calmodulin 1 (phosphorylase kinase, delta)	SELL	selectin L	NS	5.57623	NS/Up	CALM1_SELL
CALM3_SELL	CALM3	calmodulin 3 (phosphorylase kinase, delta)	SELL	selectin L	NS	5.57623	NS/Up	CALM3_SELL
CFH_SELL	CFH	complement factor H	SELL	selectin L	NS	5.57623	NS/Up	CFH_SELL
MUC7_SELL	MUC7	mucin 7, secreted	SELL	selectin L	NS	5.57623	NS/Up	MUC7_SELL
PODXL2_SELL	PODXL2	podocalyxin-like 2	SELL	selectin L	NS	5.57623	NS/Up	PODXL2_SELL
PODXL_SELL	PODXL	podocalyxin-like	SELL	selectin L	NS	5.57623	NS/Up	PODXL_SELL
VCAN_SELL	VCAN	versican	SELL	selectin L	NS	5.57623	NS/Up	VCAN_SELL
SELPLG_SELL	SELPLG	selectin P ligand	SELL	selectin L	2.40562	5.57623	Up/Up	SELPLG_SELL
CALM2_SELL	CALM2	calmodulin 2 (phosphorylase kinase, delta)	SELL	selectin L	1.45261	5.57623	Up/Up	CALM2_SELL
CD34_SELL	CD34	CD34 molecule	SELL	selectin L	-0.815026	5.57623	Down/Up	CD34_SELL
IL21_IL21R	IL21	interleukin 21	IL21R	interleukin 21 receptor	NS	5.41679	NS/Up	IL21_IL21R
IL22_IL21R	IL22	interleukin 22	IL21R	interleukin 21 receptor	NS	5.41679	NS/Up	IL22_IL21R
EFEMP2_LINGO1	EFEMP2	EGF containing fibulin-like extracellular matrix protein 2	LINGO1	leucine rich repeat and Ig domain containing 1	NS	5.41664	NS/Up	EFEMP2_LINGO1
KRTAP4-12_LINGO1	KRTAP4-12	keratin associated protein 4-12	LINGO1	leucine rich repeat and Ig domain containing 1	NS	5.41664	NS/Up	KRTAP4-12_LINGO1
OMG_LINGO1	OMG	oligodendrocyte myelin glycoprotein	LINGO1	leucine rich repeat and Ig domain containing 1	NS	5.41664	NS/Up	OMG_LINGO1
RTN4_LINGO1	RTN4	reticulon 4	LINGO1	leucine rich repeat and Ig domain containing 1	0.819301	5.41664	Up/Up	RTN4_LINGO1
HSP90B1_TLR7	HSP90B1	heat shock protein 90kDa beta (Grp94), member 1	TLR7	toll-like receptor 7	NS	5.34185	NS/Up	HSP90B1_TLR7
CCL19_CCR7	CCL19	chemokine (C-C motif) ligand 19	CCR7	chemokine (C-C motif) receptor 7	NS	5.03767	NS/Up	CCL19_CCR7
CCL21_CCR7	CCL21	chemokine (C-C motif) ligand 21	CCR7	chemokine (C-C motif) receptor 7	NS	5.03767	NS/Up	CCL21_CCR7
APP_CD74	APP	amyloid beta (A4) precursor protein	CD74	CD74 molecule, major histocompatibility complex, class II invariant chain	-0.99614	4.75577	Down/Up	APP_CD74
CD5L_CD5	CD5L	CD5 molecule-like	CD5	CD5 molecule	1.99643	4.66486	Up/Up	CD5L_CD5
CCL11_CCR5	CCL11	chemokine (C-C motif) ligand 11	CCR5	chemokine (C-C motif) receptor 5 (gene/pseudogene)	NS	4.6161	NS/Up	CCL11_CCR5
CCL13_CCR5	CCL13	chemokine (C-C motif) ligand 13	CCR5	chemokine (C-C motif) receptor 5 (gene/pseudogene)	NS	4.6161	NS/Up	CCL13_CCR5
CCL14_CCR5	CCL14	chemokine (C-C motif) ligand 14	CCR5	chemokine (C-C motif) receptor 5 (gene/pseudogene)	NS	4.6161	NS/Up	CCL14_CCR5
CCL16_CCR5	CCL16	chemokine (C-C motif) ligand 16	CCR5	chemokine (C-C motif) receptor 5 (gene/pseudogene)	NS	4.6161	NS/Up	CCL16_CCR5
CCL3L1_CCR5	CCL3L1	chemokine (C-C motif) ligand 3-like 1	CCR5	chemokine (C-C motif) receptor 5 (gene/pseudogene)	NS	4.6161	NS/Up	CCL3L1_CCR5
CCL3L3_CCR5	CCL3L3	chemokine (C-C motif) ligand 3-like 3	CCR5	chemokine (C-C motif) receptor 5 (gene/pseudogene)	NS	4.6161	NS/Up	CCL3L3_CCR5
CCL4_CCR5	CCL4	chemokine (C-C motif) ligand 4	CCR5	chemokine (C-C motif) receptor 5 (gene/pseudogene)	NS	4.6161	NS/Up	CCL4_CCR5
GNAI2_CCR5	GNAI2	guanine nucleotide binding protein (G protein), alpha inhibiting activity polypeptide 2	CCR5	chemokine (C-C motif) receptor 5 (gene/pseudogene)	NS	4.6161	NS/Up	GNAI2_CCR5
ORM1_CCR5	ORM1	orosomucoid 1	CCR5	chemokine (C-C motif) receptor 5 (gene/pseudogene)	NS	4.6161	NS/Up	ORM1_CCR5
CCL3_CCR5	CCL3	chemokine (C-C motif) ligand 3	CCR5	chemokine (C-C motif) receptor 5 (gene/pseudogene)	inf	4.6161	Up/Up	CCL3_CCR5
CCL8_CCR5	CCL8	chemokine (C-C motif) ligand 8	CCR5	chemokine (C-C motif) receptor 5 (gene/pseudogene)	5.25316	4.6161	Up/Up	CCL8_CCR5
CCL5_CCR5	CCL5	chemokine (C-C motif) ligand 5	CCR5	chemokine (C-C motif) receptor 5 (gene/pseudogene)	5.13056	4.6161	Up/Up	CCL5_CCR5
CCL2_CCR5	CCL2	chemokine (C-C motif) ligand 2	CCR5	chemokine (C-C motif) receptor 5 (gene/pseudogene)	5.07978	4.6161	Up/Up	CCL2_CCR5
CCL7_CCR5	CCL7	chemokine (C-C motif) ligand 7	CCR5	chemokine (C-C motif) receptor 5 (gene/pseudogene)	3.34356	4.6161	Up/Up	CCL7_CCR5
IL16_CCR5	IL16	interleukin 16	CCR5	chemokine (C-C motif) receptor 5 (gene/pseudogene)	2.88261	4.6161	Up/Up	IL16_CCR5
ICAM2_ITGAL	ICAM2	intercellular adhesion molecule 2	ITGAL	integrin, alpha L (antigen CD11A (p180), lymphocyte function-associated antigen 1; alpha polypeptide)	NS	4.51667	NS/Up	ICAM2_ITGAL
ICAM3_ITGAL	ICAM3	intercellular adhesion molecule 3	ITGAL	integrin, alpha L (antigen CD11A (p180), lymphocyte function-associated antigen 1; alpha polypeptide)	NS	4.51667	NS/Up	ICAM3_ITGAL
ICAM4_ITGAL	ICAM4	intercellular adhesion molecule 4 (Landsteiner-Wiener blood group)	ITGAL	integrin, alpha L (antigen CD11A (p180), lymphocyte function-associated antigen 1; alpha polypeptide)	NS	4.51667	NS/Up	ICAM4_ITGAL
ICAM5_ITGAL	ICAM5	intercellular adhesion molecule 5, telencephalin	ITGAL	integrin, alpha L (antigen CD11A (p180), lymphocyte function-associated antigen 1; alpha polypeptide)	NS	4.51667	NS/Up	ICAM5_ITGAL
LYZ_ITGAL	LYZ	lysozyme	ITGAL	integrin, alpha L (antigen CD11A (p180), lymphocyte function-associated antigen 1; alpha polypeptide)	3.86601	4.51667	Up/Up	LYZ_ITGAL
ICAM1_ITGAL	ICAM1	intercellular adhesion molecule 1	ITGAL	integrin, alpha L (antigen CD11A (p180), lymphocyte function-associated antigen 1; alpha polypeptide)	2.07439	4.51667	Up/Up	ICAM1_ITGAL
SEMA7A_PLXNC1	SEMA7A	semaphorin 7A, GPI membrane anchor (John Milton Hagen blood group)	PLXNC1	plexin C1	NS	4.37717	NS/Up	SEMA7A_PLXNC1
IL18_IL18RAP	IL18	interleukin 18 (interferon-gamma-inducing factor)	IL18RAP	interleukin 18 receptor accessory protein	3.22861	4.3232	Up/Up	IL18_IL18RAP
FLT3LG_FLT3	FLT3LG	fms-related tyrosine kinase 3 ligand	FLT3	fms-related tyrosine kinase 3	NS	4.32263	NS/Up	FLT3LG_FLT3
C3_ITGAX	C3	complement component 3	ITGAX	integrin, alpha X (complement component 3 receptor 4 subunit)	NS	4.29363	NS/Up	C3_ITGAX
FGA_ITGAX	FGA	fibrinogen alpha chain	ITGAX	integrin, alpha X (complement component 3 receptor 4 subunit)	NS	4.29363	NS/Up	FGA_ITGAX
ICAM1_ITGAX	ICAM1	intercellular adhesion molecule 1	ITGAX	integrin, alpha X (complement component 3 receptor 4 subunit)	2.07439	4.29363	Up/Up	ICAM1_ITGAX
IL18_CD48	IL18	interleukin 18 (interferon-gamma-inducing factor)	CD48	CD48 molecule	3.22861	4.01119	Up/Up	IL18_CD48
LAMC2_COL17A1	LAMC2	laminin, gamma 2	COL17A1	collagen, type XVII, alpha 1	3.20174	3.89327	Up/Up	LAMC2_COL17A1
LAMB3_COL17A1	LAMB3	laminin, beta 3	COL17A1	collagen, type XVII, alpha 1	1.54334	3.89327	Up/Up	LAMB3_COL17A1
C3_CD19	C3	complement component 3	CD19	CD19 molecule	NS	3.87133	NS/Up	C3_CD19
LY86_CD180	LY86	lymphocyte antigen 86	CD180	CD180 molecule	2.90865	3.8281	Up/Up	LY86_CD180
CALM1_HMMR	CALM1	calmodulin 1 (phosphorylase kinase, delta)	HMMR	hyaluronan-mediated motility receptor (RHAMM)	NS	3.80089	NS/Up	CALM1_HMMR
HAS2_HMMR	HAS2	hyaluronan synthase 2	HMMR	hyaluronan-mediated motility receptor (RHAMM)	NS	3.80089	NS/Up	HAS2_HMMR
APOB_ITGB2	APOB	apolipoprotein B	ITGB2	integrin, beta 2 (complement component 3 receptor 3 and 4 subunit)	NS	3.66552	NS/Up	APOB_ITGB2
C3_ITGB2	C3	complement component 3	ITGB2	integrin, beta 2 (complement component 3 receptor 3 and 4 subunit)	NS	3.66552	NS/Up	C3_ITGB2
CTGF_ITGB2	CTGF	connective tissue growth factor	ITGB2	integrin, beta 2 (complement component 3 receptor 3 and 4 subunit)	NS	3.66552	NS/Up	CTGF_ITGB2
CYR61_ITGB2	CYR61	cysteine-rich, angiogenic inducer, 61	ITGB2	integrin, beta 2 (complement component 3 receptor 3 and 4 subunit)	NS	3.66552	NS/Up	CYR61_ITGB2
F10_ITGB2	F10	coagulation factor X	ITGB2	integrin, beta 2 (complement component 3 receptor 3 and 4 subunit)	NS	3.66552	NS/Up	F10_ITGB2
FGA_ITGB2	FGA	fibrinogen alpha chain	ITGB2	integrin, beta 2 (complement component 3 receptor 3 and 4 subunit)	NS	3.66552	NS/Up	FGA_ITGB2
FGB_ITGB2	FGB	fibrinogen beta chain	ITGB2	integrin, beta 2 (complement component 3 receptor 3 and 4 subunit)	NS	3.66552	NS/Up	FGB_ITGB2
FGG_ITGB2	FGG	fibrinogen gamma chain	ITGB2	integrin, beta 2 (complement component 3 receptor 3 and 4 subunit)	NS	3.66552	NS/Up	FGG_ITGB2
HP_ITGB2	HP	haptoglobin	ITGB2	integrin, beta 2 (complement component 3 receptor 3 and 4 subunit)	NS	3.66552	NS/Up	HP_ITGB2
ICAM2_ITGB2	ICAM2	intercellular adhesion molecule 2	ITGB2	integrin, beta 2 (complement component 3 receptor 3 and 4 subunit)	NS	3.66552	NS/Up	ICAM2_ITGB2
ICAM3_ITGB2	ICAM3	intercellular adhesion molecule 3	ITGB2	integrin, beta 2 (complement component 3 receptor 3 and 4 subunit)	NS	3.66552	NS/Up	ICAM3_ITGB2
ICAM4_ITGB2	ICAM4	intercellular adhesion molecule 4 (Landsteiner-Wiener blood group)	ITGB2	integrin, beta 2 (complement component 3 receptor 3 and 4 subunit)	NS	3.66552	NS/Up	ICAM4_ITGB2
ICAM5_ITGB2	ICAM5	intercellular adhesion molecule 5, telencephalin	ITGB2	integrin, beta 2 (complement component 3 receptor 3 and 4 subunit)	NS	3.66552	NS/Up	ICAM5_ITGB2
KNG1_ITGB2	KNG1	kininogen 1	ITGB2	integrin, beta 2 (complement component 3 receptor 3 and 4 subunit)	NS	3.66552	NS/Up	KNG1_ITGB2
LPA_ITGB2	LPA	lipoprotein, Lp(a)	ITGB2	integrin, beta 2 (complement component 3 receptor 3 and 4 subunit)	NS	3.66552	NS/Up	LPA_ITGB2
MMP9_ITGB2	MMP9	matrix metallopeptidase 9 (gelatinase B, 92kDa gelatinase, 92kDa type IV collagenase)	ITGB2	integrin, beta 2 (complement component 3 receptor 3 and 4 subunit)	NS	3.66552	NS/Up	MMP9_ITGB2
PLAT_ITGB2	PLAT	plasminogen activator, tissue	ITGB2	integrin, beta 2 (complement component 3 receptor 3 and 4 subunit)	NS	3.66552	NS/Up	PLAT_ITGB2
PLG_ITGB2	PLG	plasminogen	ITGB2	integrin, beta 2 (complement component 3 receptor 3 and 4 subunit)	NS	3.66552	NS/Up	PLG_ITGB2
PROC_ITGB2	PROC	protein C (inactivator of coagulation factors Va and VIIIa)	ITGB2	integrin, beta 2 (complement component 3 receptor 3 and 4 subunit)	NS	3.66552	NS/Up	PROC_ITGB2
SPON2_ITGB2	SPON2	spondin 2, extracellular matrix protein	ITGB2	integrin, beta 2 (complement component 3 receptor 3 and 4 subunit)	NS	3.66552	NS/Up	SPON2_ITGB2
VCAM1_ITGB2	VCAM1	vascular cell adhesion molecule 1	ITGB2	integrin, beta 2 (complement component 3 receptor 3 and 4 subunit)	NS	3.66552	NS/Up	VCAM1_ITGB2
CD40LG_ITGB2	CD40LG	CD40 ligand	ITGB2	integrin, beta 2 (complement component 3 receptor 3 and 4 subunit)	inf	3.66552	Up/Up	CD40LG_ITGB2
SELPLG_ITGB2	SELPLG	selectin P ligand	ITGB2	integrin, beta 2 (complement component 3 receptor 3 and 4 subunit)	2.40562	3.66552	Up/Up	SELPLG_ITGB2
ICAM1_ITGB2	ICAM1	intercellular adhesion molecule 1	ITGB2	integrin, beta 2 (complement component 3 receptor 3 and 4 subunit)	2.07439	3.66552	Up/Up	ICAM1_ITGB2
PLAU_ITGB2	PLAU	plasminogen activator, urokinase	ITGB2	integrin, beta 2 (complement component 3 receptor 3 and 4 subunit)	1.97779	3.66552	Up/Up	PLAU_ITGB2
IL20_IL22RA1	IL20	interleukin 20	IL22RA1	interleukin 22 receptor, alpha 1	NS	3.63407	NS/Up	IL20_IL22RA1
IL22_IL22RA1	IL22	interleukin 22	IL22RA1	interleukin 22 receptor, alpha 1	NS	3.63407	NS/Up	IL22_IL22RA1
IL24_IL22RA1	IL24	interleukin 24	IL22RA1	interleukin 22 receptor, alpha 1	NS	3.63407	NS/Up	IL24_IL22RA1
TNFSF4_TNFRSF4	TNFSF4	tumor necrosis factor (ligand) superfamily, member 4	TNFRSF4	tumor necrosis factor receptor superfamily, member 4	NS	3.60196	NS/Up	TNFSF4_TNFRSF4
IL2_CD53	IL2	interleukin 2	CD53	CD53 molecule	NS	3.57496	NS/Up	IL2_CD53
IL4_CD53	IL4	interleukin 4	CD53	CD53 molecule	NS	3.57496	NS/Up	IL4_CD53
ADAM2_ITGB7	ADAM2	ADAM metallopeptidase domain 2	ITGB7	integrin, beta 7	NS	3.48365	NS/Up	ADAM2_ITGB7
CDH1_ITGB7	CDH1	cadherin 1, type 1, E-cadherin (epithelial)	ITGB7	integrin, beta 7	NS	3.48365	NS/Up	CDH1_ITGB7
FN1_ITGB7	FN1	fibronectin 1	ITGB7	integrin, beta 7	NS	3.48365	NS/Up	FN1_ITGB7
MADCAM1_ITGB7	MADCAM1	mucosal vascular addressin cell adhesion molecule 1	ITGB7	integrin, beta 7	NS	3.48365	NS/Up	MADCAM1_ITGB7
VCAM1_ITGB7	VCAM1	vascular cell adhesion molecule 1	ITGB7	integrin, beta 7	NS	3.48365	NS/Up	VCAM1_ITGB7
FGF2_SDC1	FGF2	fibroblast growth factor 2 (basic)	SDC1	syndecan 1	NS	3.46825	NS/Up	FGF2_SDC1
HGF_SDC1	HGF	hepatocyte growth factor (hepapoietin A; scatter factor)	SDC1	syndecan 1	NS	3.46825	NS/Up	HGF_SDC1
HMGB1_SDC1	HMGB1	high mobility group box 1	SDC1	syndecan 1	NS	3.46825	NS/Up	HMGB1_SDC1
HSPG2_SDC1	HSPG2	heparan sulfate proteoglycan 2	SDC1	syndecan 1	NS	3.46825	NS/Up	HSPG2_SDC1
IL8_SDC1	IL8	interleukin 8	SDC1	syndecan 1	NS	3.46825	NS/Up	IL8_SDC1
LACRT_SDC1	LACRT	lacritin	SDC1	syndecan 1	NS	3.46825	NS/Up	LACRT_SDC1
LAMA5_SDC1	LAMA5	laminin, alpha 5	SDC1	syndecan 1	NS	3.46825	NS/Up	LAMA5_SDC1
LPL_SDC1	LPL	lipoprotein lipase	SDC1	syndecan 1	NS	3.46825	NS/Up	LPL_SDC1
MDK_SDC1	MDK	midkine (neurite growth-promoting factor 2)	SDC1	syndecan 1	NS	3.46825	NS/Up	MDK_SDC1
PTN_SDC1	PTN	pleiotrophin	SDC1	syndecan 1	NS	3.46825	NS/Up	PTN_SDC1
SLIT1_SDC1	SLIT1	slit homolog 1 (Drosophila)	SDC1	syndecan 1	NS	3.46825	NS/Up	SLIT1_SDC1
THBS1_SDC1	THBS1	thrombospondin 1	SDC1	syndecan 1	NS	3.46825	NS/Up	THBS1_SDC1
CCL5_SDC1	CCL5	chemokine (C-C motif) ligand 5	SDC1	syndecan 1	5.13056	3.46825	Up/Up	CCL5_SDC1
TNC_SDC1	TNC	tenascin C	SDC1	syndecan 1	3.19496	3.46825	Up/Up	TNC_SDC1
SLIT2_SDC1	SLIT2	slit homolog 2 (Drosophila)	SDC1	syndecan 1	-1.21715	3.46825	Down/Up	SLIT2_SDC1
FBN1_ITGB6	FBN1	fibrillin 1	ITGB6	integrin, beta 6	NS	3.45587	NS/Up	FBN1_ITGB6
FN1_ITGB6	FN1	fibronectin 1	ITGB6	integrin, beta 6	NS	3.45587	NS/Up	FN1_ITGB6
TGFB1_ITGB6	TGFB1	transforming growth factor, beta 1	ITGB6	integrin, beta 6	NS	3.45587	NS/Up	TGFB1_ITGB6
VTN_ITGB6	VTN	vitronectin	ITGB6	integrin, beta 6	NS	3.45587	NS/Up	VTN_ITGB6
CXCL12_CD4	CXCL12	chemokine (C-X-C motif) ligand 12	CD4	CD4 molecule	NS	3.23945	NS/Up	CXCL12_CD4
HLA-G_CD4	HLA-G	major histocompatibility complex, class I, G	CD4	CD4 molecule	NS	3.23945	NS/Up	HLA-G_CD4
PIP_CD4	PIP	prolactin-induced protein	CD4	CD4 molecule	NS	3.23945	NS/Up	PIP_CD4
IL16_CD4	IL16	interleukin 16	CD4	CD4 molecule	2.88261	3.23945	Up/Up	IL16_CD4
SLPI_CD4	SLPI	secretory leukocyte peptidase inhibitor	CD4	CD4 molecule	2.82978	3.23945	Up/Up	SLPI_CD4
ARTN_RET	ARTN	artemin	RET	ret proto-oncogene	NS	3.11706	NS/Up	ARTN_RET
GDNF_RET	GDNF	glial cell derived neurotrophic factor	RET	ret proto-oncogene	NS	3.11706	NS/Up	GDNF_RET
NRTN_RET	NRTN	neurturin	RET	ret proto-oncogene	NS	3.11706	NS/Up	NRTN_RET
PSPN_RET	PSPN	persephin	RET	ret proto-oncogene	NS	3.11706	NS/Up	PSPN_RET
VEGFB_RET	VEGFB	vascular endothelial growth factor B	RET	ret proto-oncogene	NS	3.11706	NS/Up	VEGFB_RET
VEGFA_RET	VEGFA	vascular endothelial growth factor A	RET	ret proto-oncogene	-1.08037	3.11706	Down/Up	VEGFA_RET
CEL_CXCR4	CEL	carboxyl ester lipase	CXCR4	chemokine (C-X-C motif) receptor 4	NS	3.00558	NS/Up	CEL_CXCR4
CXCL12_CXCR4	CXCL12	chemokine (C-X-C motif) ligand 12	CXCR4	chemokine (C-X-C motif) receptor 4	NS	3.00558	NS/Up	CXCL12_CXCR4
TGFB1_CXCR4	TGFB1	transforming growth factor, beta 1	CXCR4	chemokine (C-X-C motif) receptor 4	NS	3.00558	NS/Up	TGFB1_CXCR4
ZG16B_CXCR4	ZG16B	zymogen granule protein 16B	CXCR4	chemokine (C-X-C motif) receptor 4	NS	3.00558	NS/Up	ZG16B_CXCR4
MST1_MST1R	MST1	macrophage stimulating 1 (hepatocyte growth factor-like)	MST1R	macrophage stimulating 1 receptor (c-met-related tyrosine kinase)	-2.00467	2.85493	Down/Up	MST1_MST1R
PSAP_CELSR1	PSAP	prosaposin	CELSR1	cadherin, EGF LAG seven-pass G-type receptor 1	NS	2.83042	NS/Up	PSAP_CELSR1
C3_C3AR1	C3	complement component 3	C3AR1	complement component 3a receptor 1	NS	2.81107	NS/Up	C3_C3AR1
C4A_C3AR1	C4A	complement component 4A (Rodgers blood group)	C3AR1	complement component 3a receptor 1	NS	2.81107	NS/Up	C4A_C3AR1
CLEC3A_CLEC2B	CLEC3A	C-type lectin domain family 3, member A	CLEC2B	C-type lectin domain family 2, member B	NS	2.73157	NS/Up	CLEC3A_CLEC2B
COL14A1_CD44	COL14A1	collagen, type XIV, alpha 1	CD44	CD44 molecule (Indian blood group)	NS	2.64118	NS/Up	COL14A1_CD44
FGF2_CD44	FGF2	fibroblast growth factor 2 (basic)	CD44	CD44 molecule (Indian blood group)	NS	2.64118	NS/Up	FGF2_CD44
FN1_CD44	FN1	fibronectin 1	CD44	CD44 molecule (Indian blood group)	NS	2.64118	NS/Up	FN1_CD44
HAS2_CD44	HAS2	hyaluronan synthase 2	CD44	CD44 molecule (Indian blood group)	NS	2.64118	NS/Up	HAS2_CD44
HGF_CD44	HGF	hepatocyte growth factor (hepapoietin A; scatter factor)	CD44	CD44 molecule (Indian blood group)	NS	2.64118	NS/Up	HGF_CD44
LPL_CD44	LPL	lipoprotein lipase	CD44	CD44 molecule (Indian blood group)	NS	2.64118	NS/Up	LPL_CD44
MADCAM1_CD44	MADCAM1	mucosal vascular addressin cell adhesion molecule 1	CD44	CD44 molecule (Indian blood group)	NS	2.64118	NS/Up	MADCAM1_CD44
MMP7_CD44	MMP7	matrix metallopeptidase 7 (matrilysin, uterine)	CD44	CD44 molecule (Indian blood group)	NS	2.64118	NS/Up	MMP7_CD44
MMP9_CD44	MMP9	matrix metallopeptidase 9 (gelatinase B, 92kDa gelatinase, 92kDa type IV collagenase)	CD44	CD44 molecule (Indian blood group)	NS	2.64118	NS/Up	MMP9_CD44
PSEN1_CD44	PSEN1	presenilin 1	CD44	CD44 molecule (Indian blood group)	NS	2.64118	NS/Up	PSEN1_CD44
SPP1_CD44	SPP1	secreted phosphoprotein 1	CD44	CD44 molecule (Indian blood group)	NS	2.64118	NS/Up	SPP1_CD44
VCAN_CD44	VCAN	versican	CD44	CD44 molecule (Indian blood group)	NS	2.64118	NS/Up	VCAN_CD44
VIM_CD44	VIM	vimentin	CD44	CD44 molecule (Indian blood group)	NS	2.64118	NS/Up	VIM_CD44
MMP1_CD44	MMP1	matrix metallopeptidase 1 (interstitial collagenase)	CD44	CD44 molecule (Indian blood group)	2.00049	2.64118	Up/Up	MMP1_CD44
PKM_CD44	PKM	pyruvate kinase, muscle	CD44	CD44 molecule (Indian blood group)	1.83862	2.64118	Up/Up	PKM_CD44
COL1A2_CD44	COL1A2	collagen, type I, alpha 2	CD44	CD44 molecule (Indian blood group)	1.57745	2.64118	Up/Up	COL1A2_CD44
COL1A1_CD44	COL1A1	collagen, type I, alpha 1	CD44	CD44 molecule (Indian blood group)	1.54012	2.64118	Up/Up	COL1A1_CD44
HBEGF_CD44	HBEGF	heparin-binding EGF-like growth factor	CD44	CD44 molecule (Indian blood group)	1.53684	2.64118	Up/Up	HBEGF_CD44
FGF1_CD44	FGF1	fibroblast growth factor 1 (acidic)	CD44	CD44 molecule (Indian blood group)	-1.47997	2.64118	Down/Up	FGF1_CD44
LRPAP1_SORL1	LRPAP1	low density lipoprotein receptor-related protein associated protein 1	SORL1	sortilin-related receptor, L(DLR class) A repeats containing	NS	2.57312	NS/Up	LRPAP1_SORL1
APOE_SORL1	APOE	apolipoprotein E	SORL1	sortilin-related receptor, L(DLR class) A repeats containing	1.26539	2.57312	Up/Up	APOE_SORL1
BTLA_CD247	BTLA	B and T lymphocyte associated	CD247	CD247 molecule	NS	2.4744	NS/Up	BTLA_CD247
B2M_CD247	B2M	beta-2-microglobulin	CD247	CD247 molecule	2.94009	2.4744	Up/Up	B2M_CD247
LTF_TFRC	LTF	lactotransferrin	TFRC	transferrin receptor	NS	2.38091	NS/Up	LTF_TFRC
MFI2_TFRC	MFI2	antigen p97 (melanoma associated) identified by monoclonal antibodies 133.2 and 96.5	TFRC	transferrin receptor	NS	2.38091	NS/Up	MFI2_TFRC
TF_TFRC	TF	transferrin	TFRC	transferrin receptor	NS	2.38091	NS/Up	TF_TFRC
B2M_TFRC	B2M	beta-2-microglobulin	TFRC	transferrin receptor	2.94009	2.38091	Up/Up	B2M_TFRC
IL10_IL10RA	IL10	interleukin 10	IL10RA	interleukin 10 receptor, alpha	NS	2.29674	NS/Up	IL10_IL10RA
IL22_IL10RA	IL22	interleukin 22	IL10RA	interleukin 10 receptor, alpha	NS	2.29674	NS/Up	IL22_IL10RA
RBP4_STRA6	RBP4	retinol binding protein 4, plasma	STRA6	stimulated by retinoic acid 6	NS	2.2756	NS/Up	RBP4_STRA6
BGN_LY96	BGN	biglycan	LY96	lymphocyte antigen 96	NS	2.26811	NS/Up	BGN_LY96
SFTPD_LY96	SFTPD	surfactant protein D	LY96	lymphocyte antigen 96	NS	2.26811	NS/Up	SFTPD_LY96
CD40LG_TRAF3	CD40LG	CD40 ligand	TRAF3	TNF receptor-associated factor 3	inf	2.19604	Up/Up	CD40LG_TRAF3
EBI3_IL27RA	EBI3	Epstein-Barr virus induced 3	IL27RA	interleukin 27 receptor, alpha	NS	2.17521	NS/Up	EBI3_IL27RA
IL27_IL27RA	IL27	interleukin 27	IL27RA	interleukin 27 receptor, alpha	NS	2.17521	NS/Up	IL27_IL27RA
PSAP_GPR37	PSAP	prosaposin	GPR37	G protein-coupled receptor 37 (endothelin receptor type B-like)	NS	2.16835	NS/Up	PSAP_GPR37
GNAI2_ADCY7	GNAI2	guanine nucleotide binding protein (G protein), alpha inhibiting activity polypeptide 2	ADCY7	adenylate cyclase 7	NS	2.10348	NS/Up	GNAI2_ADCY7
GNAS_ADCY7	GNAS	GNAS complex locus	ADCY7	adenylate cyclase 7	NS	2.10348	NS/Up	GNAS_ADCY7
IFNG_IFNGR2	IFNG	interferon, gamma	IFNGR2	interferon gamma receptor 2 (interferon gamma transducer 1)	NS	2.08881	NS/Up	IFNG_IFNGR2
TNFSF8_TNFRSF8	TNFSF8	tumor necrosis factor (ligand) superfamily, member 8	TNFRSF8	tumor necrosis factor receptor superfamily, member 8	NS	2.03747	NS/Up	TNFSF8_TNFRSF8
CCL11_ACKR4	CCL11	chemokine (C-C motif) ligand 11	ACKR4	atypical chemokine receptor 4	NS	2.01841	NS/Up	CCL11_ACKR4
CCL13_ACKR4	CCL13	chemokine (C-C motif) ligand 13	ACKR4	atypical chemokine receptor 4	NS	2.01841	NS/Up	CCL13_ACKR4
CCL19_ACKR4	CCL19	chemokine (C-C motif) ligand 19	ACKR4	atypical chemokine receptor 4	NS	2.01841	NS/Up	CCL19_ACKR4
CCL21_ACKR4	CCL21	chemokine (C-C motif) ligand 21	ACKR4	atypical chemokine receptor 4	NS	2.01841	NS/Up	CCL21_ACKR4
CCL25_ACKR4	CCL25	chemokine (C-C motif) ligand 25	ACKR4	atypical chemokine receptor 4	inf	2.01841	Up/Up	CCL25_ACKR4
CXCL13_ACKR4	CXCL13	chemokine (C-X-C motif) ligand 13	ACKR4	atypical chemokine receptor 4	inf	2.01841	Up/Up	CXCL13_ACKR4
CCL8_ACKR4	CCL8	chemokine (C-C motif) ligand 8	ACKR4	atypical chemokine receptor 4	5.25316	2.01841	Up/Up	CCL8_ACKR4
CCL5_ACKR4	CCL5	chemokine (C-C motif) ligand 5	ACKR4	atypical chemokine receptor 4	5.13056	2.01841	Up/Up	CCL5_ACKR4
CCL2_ACKR4	CCL2	chemokine (C-C motif) ligand 2	ACKR4	atypical chemokine receptor 4	5.07978	2.01841	Up/Up	CCL2_ACKR4
CCL7_ACKR4	CCL7	chemokine (C-C motif) ligand 7	ACKR4	atypical chemokine receptor 4	3.34356	2.01841	Up/Up	CCL7_ACKR4
TPH1_HTR1D	TPH1	tryptophan hydroxylase 1	HTR1D	5-hydroxytryptamine (serotonin) receptor 1D, G protein-coupled	NS	2.00304	NS/Up	TPH1_HTR1D
PLG_PLGRKT	PLG	plasminogen	PLGRKT	plasminogen receptor, C-terminal lysine transmembrane protein	NS	1.99037	NS/Up	PLG_PLGRKT
BGN_TLR1	BGN	biglycan	TLR1	toll-like receptor 1	NS	1.9715	NS/Up	BGN_TLR1
HSP90B1_TLR1	HSP90B1	heat shock protein 90kDa beta (Grp94), member 1	TLR1	toll-like receptor 1	NS	1.9715	NS/Up	HSP90B1_TLR1
VCAN_TLR1	VCAN	versican	TLR1	toll-like receptor 1	NS	1.9715	NS/Up	VCAN_TLR1
GUCA2A_GUCY2C	GUCA2A	guanylate cyclase activator 2A (guanylin)	GUCY2C	guanylate cyclase 2C (heat stable enterotoxin receptor)	NS	1.90691	NS/Up	GUCA2A_GUCY2C
GUCA2B_GUCY2C	GUCA2B	guanylate cyclase activator 2B (uroguanylin)	GUCY2C	guanylate cyclase 2C (heat stable enterotoxin receptor)	NS	1.90691	NS/Up	GUCA2B_GUCY2C
EFNA1_EPHA2	EFNA1	ephrin-A1	EPHA2	EPH receptor A2	NS	1.86947	NS/Up	EFNA1_EPHA2
EFNA2_EPHA2	EFNA2	ephrin-A2	EPHA2	EPH receptor A2	NS	1.86947	NS/Up	EFNA2_EPHA2
EFNA3_EPHA2	EFNA3	ephrin-A3	EPHA2	EPH receptor A2	NS	1.86947	NS/Up	EFNA3_EPHA2
EFNA4_EPHA2	EFNA4	ephrin-A4	EPHA2	EPH receptor A2	NS	1.86947	NS/Up	EFNA4_EPHA2
EFNA5_EPHA2	EFNA5	ephrin-A5	EPHA2	EPH receptor A2	NS	1.86947	NS/Up	EFNA5_EPHA2
ITIH2_FCER1A	ITIH2	inter-alpha-trypsin inhibitor heavy chain 2	FCER1A	Fc fragment of IgE, high affinity I, receptor for; alpha polypeptide	NS	1.83596	NS/Up	ITIH2_FCER1A
ADAM2_ITGA6	ADAM2	ADAM metallopeptidase domain 2	ITGA6	integrin, alpha 6	NS	1.81746	NS/Up	ADAM2_ITGA6
ADAM9_ITGA6	ADAM9	ADAM metallopeptidase domain 9	ITGA6	integrin, alpha 6	NS	1.81746	NS/Up	ADAM9_ITGA6
COL6A1_ITGA6	COL6A1	collagen, type VI, alpha 1	ITGA6	integrin, alpha 6	NS	1.81746	NS/Up	COL6A1_ITGA6
DUSP18_ITGA6	DUSP18	dual specificity phosphatase 18	ITGA6	integrin, alpha 6	NS	1.81746	NS/Up	DUSP18_ITGA6
FN1_ITGA6	FN1	fibronectin 1	ITGA6	integrin, alpha 6	NS	1.81746	NS/Up	FN1_ITGA6
LAMA2_ITGA6	LAMA2	laminin, alpha 2	ITGA6	integrin, alpha 6	NS	1.81746	NS/Up	LAMA2_ITGA6
LAMA4_ITGA6	LAMA4	laminin, alpha 4	ITGA6	integrin, alpha 6	NS	1.81746	NS/Up	LAMA4_ITGA6
LAMA5_ITGA6	LAMA5	laminin, alpha 5	ITGA6	integrin, alpha 6	NS	1.81746	NS/Up	LAMA5_ITGA6
LAMB1_ITGA6	LAMB1	laminin, beta 1	ITGA6	integrin, alpha 6	NS	1.81746	NS/Up	LAMB1_ITGA6
LAMC1_ITGA6	LAMC1	laminin, gamma 1 (formerly LAMB2)	ITGA6	integrin, alpha 6	NS	1.81746	NS/Up	LAMC1_ITGA6
MDK_ITGA6	MDK	midkine (neurite growth-promoting factor 2)	ITGA6	integrin, alpha 6	NS	1.81746	NS/Up	MDK_ITGA6
THBS1_ITGA6	THBS1	thrombospondin 1	ITGA6	integrin, alpha 6	NS	1.81746	NS/Up	THBS1_ITGA6
THBS2_ITGA6	THBS2	thrombospondin 2	ITGA6	integrin, alpha 6	NS	1.81746	NS/Up	THBS2_ITGA6
LAMC2_ITGA6	LAMC2	laminin, gamma 2	ITGA6	integrin, alpha 6	3.20174	1.81746	Up/Up	LAMC2_ITGA6
LAMB3_ITGA6	LAMB3	laminin, beta 3	ITGA6	integrin, alpha 6	1.54334	1.81746	Up/Up	LAMB3_ITGA6
LAMC3_ITGA6	LAMC3	laminin, gamma 3	ITGA6	integrin, alpha 6	0.874106	1.81746	Up/Up	LAMC3_ITGA6
LAMA1_ITGA6	LAMA1	laminin, alpha 1	ITGA6	integrin, alpha 6	-3.23253	1.81746	Down/Up	LAMA1_ITGA6
NUCB2_ERAP1	NUCB2	nucleobindin 2	ERAP1	endoplasmic reticulum aminopeptidase 1	0.864007	1.68455	Up/Up	NUCB2_ERAP1
IL1B_ADRB2	IL1B	interleukin 1, beta	ADRB2	adrenoceptor beta 2, surface	4.00708	1.66557	Up/Up	IL1B_ADRB2
CXCL11_ACKR3	CXCL11	chemokine (C-X-C motif) ligand 11	ACKR3	atypical chemokine receptor 3	NS	1.63448	NS/Up	CXCL11_ACKR3
CXCL12_ACKR3	CXCL12	chemokine (C-X-C motif) ligand 12	ACKR3	atypical chemokine receptor 3	NS	1.63448	NS/Up	CXCL12_ACKR3
CALM1_ABCA1	CALM1	calmodulin 1 (phosphorylase kinase, delta)	ABCA1	ATP-binding cassette, sub-family A (ABC1), member 1	NS	1.60086	NS/Up	CALM1_ABCA1
CALM3_ABCA1	CALM3	calmodulin 3 (phosphorylase kinase, delta)	ABCA1	ATP-binding cassette, sub-family A (ABC1), member 1	NS	1.60086	NS/Up	CALM3_ABCA1
LIN7C_ABCA1	LIN7C	lin-7 homolog C (C. elegans)	ABCA1	ATP-binding cassette, sub-family A (ABC1), member 1	NS	1.60086	NS/Up	LIN7C_ABCA1
PLTP_ABCA1	PLTP	phospholipid transfer protein	ABCA1	ATP-binding cassette, sub-family A (ABC1), member 1	NS	1.60086	NS/Up	PLTP_ABCA1
RIMS2_ABCA1	RIMS2	regulating synaptic membrane exocytosis 2	ABCA1	ATP-binding cassette, sub-family A (ABC1), member 1	NS	1.60086	NS/Up	RIMS2_ABCA1
SHANK1_ABCA1	SHANK1	SH3 and multiple ankyrin repeat domains 1	ABCA1	ATP-binding cassette, sub-family A (ABC1), member 1	NS	1.60086	NS/Up	SHANK1_ABCA1
CALM2_ABCA1	CALM2	calmodulin 2 (phosphorylase kinase, delta)	ABCA1	ATP-binding cassette, sub-family A (ABC1), member 1	1.45261	1.60086	Up/Up	CALM2_ABCA1
DCN_MET	DCN	decorin	MET	met proto-oncogene	NS	1.59566	NS/Up	DCN_MET
HGF_MET	HGF	hepatocyte growth factor (hepapoietin A; scatter factor)	MET	met proto-oncogene	NS	1.59566	NS/Up	HGF_MET
SEMA4D_MET	SEMA4D	sema domain, immunoglobulin domain (Ig), transmembrane domain (TM) and short cytoplasmic domain, (semaphorin) 4D	MET	met proto-oncogene	NS	1.59566	NS/Up	SEMA4D_MET
SEMA5A_MET	SEMA5A	sema domain, seven thrombospondin repeats (type 1 and type 1-like), transmembrane domain (TM) and short cytoplasmic domain, (semaphorin) 5A	MET	met proto-oncogene	NS	1.59566	NS/Up	SEMA5A_MET
DUSP18_ITGB4	DUSP18	dual specificity phosphatase 18	ITGB4	integrin, beta 4	NS	1.55509	NS/Up	DUSP18_ITGB4
LAMA2_ITGB4	LAMA2	laminin, alpha 2	ITGB4	integrin, beta 4	NS	1.55509	NS/Up	LAMA2_ITGB4
LAMA5_ITGB4	LAMA5	laminin, alpha 5	ITGB4	integrin, beta 4	NS	1.55509	NS/Up	LAMA5_ITGB4
LAMB1_ITGB4	LAMB1	laminin, beta 1	ITGB4	integrin, beta 4	NS	1.55509	NS/Up	LAMB1_ITGB4
LAMC1_ITGB4	LAMC1	laminin, gamma 1 (formerly LAMB2)	ITGB4	integrin, beta 4	NS	1.55509	NS/Up	LAMC1_ITGB4
LAMC2_ITGB4	LAMC2	laminin, gamma 2	ITGB4	integrin, beta 4	3.20174	1.55509	Up/Up	LAMC2_ITGB4
LAMB3_ITGB4	LAMB3	laminin, beta 3	ITGB4	integrin, beta 4	1.54334	1.55509	Up/Up	LAMB3_ITGB4
LAMC3_ITGB4	LAMC3	laminin, gamma 3	ITGB4	integrin, beta 4	0.874106	1.55509	Up/Up	LAMC3_ITGB4
LAMA1_ITGB4	LAMA1	laminin, alpha 1	ITGB4	integrin, beta 4	-3.23253	1.55509	Down/Up	LAMA1_ITGB4
C4BPA_CD40	C4BPA	complement component 4 binding protein, alpha	CD40	CD40 molecule, TNF receptor superfamily member 5	NS	1.52498	NS/Up	C4BPA_CD40
CD40LG_CD40	CD40LG	CD40 ligand	CD40	CD40 molecule, TNF receptor superfamily member 5	inf	1.52498	Up/Up	CD40LG_CD40
LTB_CD40	LTB	lymphotoxin beta (TNF superfamily, member 3)	CD40	CD40 molecule, TNF receptor superfamily member 5	inf	1.52498	Up/Up	LTB_CD40
COL18A1_GPC1	COL18A1	collagen, type XVIII, alpha 1	GPC1	glypican 1	NS	1.52142	NS/Up	COL18A1_GPC1
SERPINC1_GPC1	SERPINC1	serpin peptidase inhibitor, clade C (antithrombin), member 1	GPC1	glypican 1	NS	1.52142	NS/Up	SERPINC1_GPC1
SLIT1_GPC1	SLIT1	slit homolog 1 (Drosophila)	GPC1	glypican 1	NS	1.52142	NS/Up	SLIT1_GPC1
TDGF1_GPC1	TDGF1	teratocarcinoma-derived growth factor 1	GPC1	glypican 1	NS	1.52142	NS/Up	TDGF1_GPC1
NRG1_GPC1	NRG1	neuregulin 1	GPC1	glypican 1	2.71249	1.52142	Up/Up	NRG1_GPC1
APP_GPC1	APP	amyloid beta (A4) precursor protein	GPC1	glypican 1	-0.99614	1.52142	Down/Up	APP_GPC1
VEGFA_GPC1	VEGFA	vascular endothelial growth factor A	GPC1	glypican 1	-1.08037	1.52142	Down/Up	VEGFA_GPC1
SLIT2_GPC1	SLIT2	slit homolog 2 (Drosophila)	GPC1	glypican 1	-1.21715	1.52142	Down/Up	SLIT2_GPC1
LAMA1_GPC1	LAMA1	laminin, alpha 1	GPC1	glypican 1	-3.23253	1.52142	Down/Up	LAMA1_GPC1
PENK_OGFR	PENK	proenkephalin	OGFR	opioid growth factor receptor	NS	1.51605	NS/Up	PENK_OGFR
FN1_IL17RC	FN1	fibronectin 1	IL17RC	interleukin 17 receptor C	NS	1.512	NS/Up	FN1_IL17RC
IL17A_IL17RC	IL17A	interleukin 17A	IL17RC	interleukin 17 receptor C	NS	1.512	NS/Up	IL17A_IL17RC
TNF_TNFRSF21	TNF	tumor necrosis factor	TNFRSF21	tumor necrosis factor receptor superfamily, member 21	NS	1.44905	NS/Up	TNF_TNFRSF21
APP_TNFRSF21	APP	amyloid beta (A4) precursor protein	TNFRSF21	tumor necrosis factor receptor superfamily, member 21	-0.99614	1.44905	Down/Up	APP_TNFRSF21
ADAM9_ITGA3	ADAM9	ADAM metallopeptidase domain 9	ITGA3	integrin, alpha 3 (antigen CD49C, alpha 3 subunit of VLA-3 receptor)	NS	1.43884	NS/Up	ADAM9_ITGA3
CALR_ITGA3	CALR	calreticulin	ITGA3	integrin, alpha 3 (antigen CD49C, alpha 3 subunit of VLA-3 receptor)	NS	1.43884	NS/Up	CALR_ITGA3
DUSP18_ITGA3	DUSP18	dual specificity phosphatase 18	ITGA3	integrin, alpha 3 (antigen CD49C, alpha 3 subunit of VLA-3 receptor)	NS	1.43884	NS/Up	DUSP18_ITGA3
FN1_ITGA3	FN1	fibronectin 1	ITGA3	integrin, alpha 3 (antigen CD49C, alpha 3 subunit of VLA-3 receptor)	NS	1.43884	NS/Up	FN1_ITGA3
LAMA2_ITGA3	LAMA2	laminin, alpha 2	ITGA3	integrin, alpha 3 (antigen CD49C, alpha 3 subunit of VLA-3 receptor)	NS	1.43884	NS/Up	LAMA2_ITGA3
LAMA4_ITGA3	LAMA4	laminin, alpha 4	ITGA3	integrin, alpha 3 (antigen CD49C, alpha 3 subunit of VLA-3 receptor)	NS	1.43884	NS/Up	LAMA4_ITGA3
LAMA5_ITGA3	LAMA5	laminin, alpha 5	ITGA3	integrin, alpha 3 (antigen CD49C, alpha 3 subunit of VLA-3 receptor)	NS	1.43884	NS/Up	LAMA5_ITGA3
LAMB1_ITGA3	LAMB1	laminin, beta 1	ITGA3	integrin, alpha 3 (antigen CD49C, alpha 3 subunit of VLA-3 receptor)	NS	1.43884	NS/Up	LAMB1_ITGA3
LAMC1_ITGA3	LAMC1	laminin, gamma 1 (formerly LAMB2)	ITGA3	integrin, alpha 3 (antigen CD49C, alpha 3 subunit of VLA-3 receptor)	NS	1.43884	NS/Up	LAMC1_ITGA3
RELN_ITGA3	RELN	reelin	ITGA3	integrin, alpha 3 (antigen CD49C, alpha 3 subunit of VLA-3 receptor)	NS	1.43884	NS/Up	RELN_ITGA3
THBS1_ITGA3	THBS1	thrombospondin 1	ITGA3	integrin, alpha 3 (antigen CD49C, alpha 3 subunit of VLA-3 receptor)	NS	1.43884	NS/Up	THBS1_ITGA3
TIMP2_ITGA3	TIMP2	TIMP metallopeptidase inhibitor 2	ITGA3	integrin, alpha 3 (antigen CD49C, alpha 3 subunit of VLA-3 receptor)	NS	1.43884	NS/Up	TIMP2_ITGA3
VTN_ITGA3	VTN	vitronectin	ITGA3	integrin, alpha 3 (antigen CD49C, alpha 3 subunit of VLA-3 receptor)	NS	1.43884	NS/Up	VTN_ITGA3
LAMC2_ITGA3	LAMC2	laminin, gamma 2	ITGA3	integrin, alpha 3 (antigen CD49C, alpha 3 subunit of VLA-3 receptor)	3.20174	1.43884	Up/Up	LAMC2_ITGA3
PLAU_ITGA3	PLAU	plasminogen activator, urokinase	ITGA3	integrin, alpha 3 (antigen CD49C, alpha 3 subunit of VLA-3 receptor)	1.97779	1.43884	Up/Up	PLAU_ITGA3
LAMB3_ITGA3	LAMB3	laminin, beta 3	ITGA3	integrin, alpha 3 (antigen CD49C, alpha 3 subunit of VLA-3 receptor)	1.54334	1.43884	Up/Up	LAMB3_ITGA3
LAMC3_ITGA3	LAMC3	laminin, gamma 3	ITGA3	integrin, alpha 3 (antigen CD49C, alpha 3 subunit of VLA-3 receptor)	0.874106	1.43884	Up/Up	LAMC3_ITGA3
NID1_ITGA3	NID1	nidogen 1	ITGA3	integrin, alpha 3 (antigen CD49C, alpha 3 subunit of VLA-3 receptor)	-1.76656	1.43884	Down/Up	NID1_ITGA3
LAMA1_ITGA3	LAMA1	laminin, alpha 1	ITGA3	integrin, alpha 3 (antigen CD49C, alpha 3 subunit of VLA-3 receptor)	-3.23253	1.43884	Down/Up	LAMA1_ITGA3
CD24_SELP	CD24	CD24 molecule	SELP	selectin P (granule membrane protein 140kDa, antigen CD62)	NS	1.42886	NS/Up	CD24_SELP
VCAN_SELP	VCAN	versican	SELP	selectin P (granule membrane protein 140kDa, antigen CD62)	NS	1.42886	NS/Up	VCAN_SELP
SELPLG_SELP	SELPLG	selectin P ligand	SELP	selectin P (granule membrane protein 140kDa, antigen CD62)	2.40562	1.42886	Up/Up	SELPLG_SELP
SERPING1_SELP	SERPING1	serpin peptidase inhibitor, clade G (C1 inhibitor), member 1	SELP	selectin P (granule membrane protein 140kDa, antigen CD62)	1.77548	1.42886	Up/Up	SERPING1_SELP
CD34_SELP	CD34	CD34 molecule	SELP	selectin P (granule membrane protein 140kDa, antigen CD62)	-0.815026	1.42886	Down/Up	CD34_SELP
VWF_SELP	VWF	von Willebrand factor	SELP	selectin P (granule membrane protein 140kDa, antigen CD62)	-1.05006	1.42886	Down/Up	VWF_SELP
IFNL1_IFNLR1	IFNL1	interferon, lambda 1	IFNLR1	interferon, lambda receptor 1	NS	1.41659	NS/Up	IFNL1_IFNLR1
IFNL2_IFNLR1	IFNL2	interferon, lambda 2	IFNLR1	interferon, lambda receptor 1	NS	1.41659	NS/Up	IFNL2_IFNLR1
IFNL3_IFNLR1	IFNL3	interferon, lambda 3	IFNLR1	interferon, lambda receptor 1	NS	1.41659	NS/Up	IFNL3_IFNLR1
ZG16B_TLR5	ZG16B	zymogen granule protein 16B	TLR5	toll-like receptor 5	NS	1.41224	NS/Up	ZG16B_TLR5
CSF1_CSF1R	CSF1	colony stimulating factor 1 (macrophage)	CSF1R	colony stimulating factor 1 receptor	NS	1.36983	NS/Up	CSF1_CSF1R
CSF2_CSF1R	CSF2	colony stimulating factor 2 (granulocyte-macrophage)	CSF1R	colony stimulating factor 1 receptor	NS	1.36983	NS/Up	CSF2_CSF1R
CSF3_CSF1R	CSF3	colony stimulating factor 3 (granulocyte)	CSF1R	colony stimulating factor 1 receptor	NS	1.36983	NS/Up	CSF3_CSF1R
IL34_CSF1R	IL34	interleukin 34	CSF1R	colony stimulating factor 1 receptor	NS	1.36983	NS/Up	IL34_CSF1R
APOC3_TLR2	APOC3	apolipoprotein C-III	TLR2	toll-like receptor 2	NS	1.32737	NS/Up	APOC3_TLR2
BGN_TLR2	BGN	biglycan	TLR2	toll-like receptor 2	NS	1.32737	NS/Up	BGN_TLR2
HRAS_TLR2	HRAS	Harvey rat sarcoma viral oncogene homolog	TLR2	toll-like receptor 2	NS	1.32737	NS/Up	HRAS_TLR2
HSP90B1_TLR2	HSP90B1	heat shock protein 90kDa beta (Grp94), member 1	TLR2	toll-like receptor 2	NS	1.32737	NS/Up	HSP90B1_TLR2
RNASE2_TLR2	RNASE2	ribonuclease, RNase A family, 2 (liver, eosinophil-derived neurotoxin)	TLR2	toll-like receptor 2	NS	1.32737	NS/Up	RNASE2_TLR2
SFTPA1_TLR2	SFTPA1	surfactant protein A1	TLR2	toll-like receptor 2	NS	1.32737	NS/Up	SFTPA1_TLR2
VCAN_TLR2	VCAN	versican	TLR2	toll-like receptor 2	NS	1.32737	NS/Up	VCAN_TLR2
ZG16B_TLR2	ZG16B	zymogen granule protein 16B	TLR2	toll-like receptor 2	NS	1.32737	NS/Up	ZG16B_TLR2
APLN_APLNR	APLN	apelin	APLNR	apelin receptor	NS	1.32482	NS/Up	APLN_APLNR
CGN_TGFBR1	CGN	cingulin	TGFBR1	transforming growth factor, beta receptor 1	NS	1.30947	NS/Up	CGN_TGFBR1
GDF9_TGFBR1	GDF9	growth differentiation factor 9	TGFBR1	transforming growth factor, beta receptor 1	NS	1.30947	NS/Up	GDF9_TGFBR1
GNB3_TGFBR1	GNB3	guanine nucleotide binding protein (G protein), beta polypeptide 3	TGFBR1	transforming growth factor, beta receptor 1	NS	1.30947	NS/Up	GNB3_TGFBR1
TGFB1_TGFBR1	TGFB1	transforming growth factor, beta 1	TGFBR1	transforming growth factor, beta receptor 1	NS	1.30947	NS/Up	TGFB1_TGFBR1
TGFB2_TGFBR1	TGFB2	transforming growth factor, beta 2	TGFBR1	transforming growth factor, beta receptor 1	NS	1.30947	NS/Up	TGFB2_TGFBR1
TGFB3_TGFBR1	TGFB3	transforming growth factor, beta 3	TGFBR1	transforming growth factor, beta receptor 1	NS	1.30947	NS/Up	TGFB3_TGFBR1
UBA52_TGFBR1	UBA52	ubiquitin A-52 residue ribosomal protein fusion product 1	TGFBR1	transforming growth factor, beta receptor 1	NS	1.30947	NS/Up	UBA52_TGFBR1
FGA_PLAUR	FGA	fibrinogen alpha chain	PLAUR	plasminogen activator, urokinase receptor	NS	1.18103	NS/Up	FGA_PLAUR
FN1_PLAUR	FN1	fibronectin 1	PLAUR	plasminogen activator, urokinase receptor	NS	1.18103	NS/Up	FN1_PLAUR
KNG1_PLAUR	KNG1	kininogen 1	PLAUR	plasminogen activator, urokinase receptor	NS	1.18103	NS/Up	KNG1_PLAUR
LRP1B_PLAUR	LRP1B	low density lipoprotein receptor-related protein 1B	PLAUR	plasminogen activator, urokinase receptor	NS	1.18103	NS/Up	LRP1B_PLAUR
PLG_PLAUR	PLG	plasminogen	PLAUR	plasminogen activator, urokinase receptor	NS	1.18103	NS/Up	PLG_PLAUR
VTN_PLAUR	VTN	vitronectin	PLAUR	plasminogen activator, urokinase receptor	NS	1.18103	NS/Up	VTN_PLAUR
MMP12_PLAUR	MMP12	matrix metallopeptidase 12 (macrophage elastase)	PLAUR	plasminogen activator, urokinase receptor	3.00918	1.18103	Up/Up	MMP12_PLAUR
SERPINE1_PLAUR	SERPINE1	serpin peptidase inhibitor, clade E (nexin, plasminogen activator inhibitor type 1), member 1	PLAUR	plasminogen activator, urokinase receptor	2.45661	1.18103	Up/Up	SERPINE1_PLAUR
PLAU_PLAUR	PLAU	plasminogen activator, urokinase	PLAUR	plasminogen activator, urokinase receptor	1.97779	1.18103	Up/Up	PLAU_PLAUR
ALOX5AP_ALOX5	ALOX5AP	arachidonate 5-lipoxygenase-activating protein	ALOX5	arachidonate 5-lipoxygenase	2.854	1.13304	Up/Up	ALOX5AP_ALOX5
PTGS2_ALOX5	PTGS2	prostaglandin-endoperoxide synthase 2 (prostaglandin G/H synthase and cyclooxygenase)	ALOX5	arachidonate 5-lipoxygenase	-3.21636	1.13304	Down/Up	PTGS2_ALOX5
IL13_IL4R	IL13	interleukin 13	IL4R	interleukin 4 receptor	NS	1.08876	NS/Up	IL13_IL4R
IL4_IL4R	IL4	interleukin 4	IL4R	interleukin 4 receptor	NS	1.08876	NS/Up	IL4_IL4R
EFNA1_EPHA1	EFNA1	ephrin-A1	EPHA1	EPH receptor A1	NS	1.06829	NS/Up	EFNA1_EPHA1
EFNA2_EPHA1	EFNA2	ephrin-A2	EPHA1	EPH receptor A1	NS	1.06829	NS/Up	EFNA2_EPHA1
EFNA3_EPHA1	EFNA3	ephrin-A3	EPHA1	EPH receptor A1	NS	1.06829	NS/Up	EFNA3_EPHA1
EFNA4_EPHA1	EFNA4	ephrin-A4	EPHA1	EPH receptor A1	NS	1.06829	NS/Up	EFNA4_EPHA1
EFNA5_EPHA1	EFNA5	ephrin-A5	EPHA1	EPH receptor A1	NS	1.06829	NS/Up	EFNA5_EPHA1
COL4A1_CD47	COL4A1	collagen, type IV, alpha 1	CD47	CD47 molecule	NS	1.02499	NS/Up	COL4A1_CD47
COL4A3_CD47	COL4A3	collagen, type IV, alpha 3 (Goodpasture antigen)	CD47	CD47 molecule	NS	1.02499	NS/Up	COL4A3_CD47
COL4A4_CD47	COL4A4	collagen, type IV, alpha 4	CD47	CD47 molecule	NS	1.02499	NS/Up	COL4A4_CD47
COL4A5_CD47	COL4A5	collagen, type IV, alpha 5	CD47	CD47 molecule	NS	1.02499	NS/Up	COL4A5_CD47
COL4A6_CD47	COL4A6	collagen, type IV, alpha 6	CD47	CD47 molecule	NS	1.02499	NS/Up	COL4A6_CD47
THBS1_CD47	THBS1	thrombospondin 1	CD47	CD47 molecule	NS	1.02499	NS/Up	THBS1_CD47
THBS2_CD47	THBS2	thrombospondin 2	CD47	CD47 molecule	NS	1.02499	NS/Up	THBS2_CD47
VTN_CD47	VTN	vitronectin	CD47	CD47 molecule	NS	1.02499	NS/Up	VTN_CD47
CCL19_CCRL2	CCL19	chemokine (C-C motif) ligand 19	CCRL2	chemokine (C-C motif) receptor-like 2	NS	1.02204	NS/Up	CCL19_CCRL2
RARRES2_CCRL2	RARRES2	retinoic acid receptor responder (tazarotene induced) 2	CCRL2	chemokine (C-C motif) receptor-like 2	NS	1.02204	NS/Up	RARRES2_CCRL2
LTA_TNFRSF1B	LTA	lymphotoxin alpha	TNFRSF1B	tumor necrosis factor receptor superfamily, member 1B	NS	1.01014	NS/Up	LTA_TNFRSF1B
OMG_TNFRSF1B	OMG	oligodendrocyte myelin glycoprotein	TNFRSF1B	tumor necrosis factor receptor superfamily, member 1B	NS	1.01014	NS/Up	OMG_TNFRSF1B
TNF_TNFRSF1B	TNF	tumor necrosis factor	TNFRSF1B	tumor necrosis factor receptor superfamily, member 1B	NS	1.01014	NS/Up	TNF_TNFRSF1B
C5_C5AR1	C5	complement component 5	C5AR1	complement component 5a receptor 1	NS	0.925038	NS/Up	C5_C5AR1
FN1_C5AR1	FN1	fibronectin 1	C5AR1	complement component 5a receptor 1	NS	0.925038	NS/Up	FN1_C5AR1
GNAI2_C5AR1	GNAI2	guanine nucleotide binding protein (G protein), alpha inhibiting activity polypeptide 2	C5AR1	complement component 5a receptor 1	NS	0.925038	NS/Up	GNAI2_C5AR1
RPS19_C5AR1	RPS19	ribosomal protein S19	C5AR1	complement component 5a receptor 1	NS	0.925038	NS/Up	RPS19_C5AR1
NTN1_NEO1	NTN1	netrin 1	NEO1	neogenin 1	NS	0.871447	NS/Up	NTN1_NEO1
NTN3_NEO1	NTN3	netrin 3	NEO1	neogenin 1	NS	0.871447	NS/Up	NTN3_NEO1
RGMA_NEO1	RGMA	repulsive guidance molecule family member a	NEO1	neogenin 1	NS	0.871447	NS/Up	RGMA_NEO1
RGMB_NEO1	RGMB	repulsive guidance molecule family member b	NEO1	neogenin 1	NS	0.871447	NS/Up	RGMB_NEO1
LY6G5C_TMEM8A	LY6G5C	lymphocyte antigen 6 complex, locus G5C	TMEM8A	transmembrane protein 8A	NS	0.856758	NS/Up	LY6G5C_TMEM8A
APOB_LSR	APOB	apolipoprotein B	LSR	lipolysis stimulated lipoprotein receptor	NS	0.828567	NS/Up	APOB_LSR
IFNG_IFNGR1	IFNG	interferon, gamma	IFNGR1	interferon gamma receptor 1	NS	0.78664	NS/Up	IFNG_IFNGR1
F2_F2RL1	F2	coagulation factor II (thrombin)	F2RL1	coagulation factor II (thrombin) receptor-like 1	NS	-0.758087	NS/Down	F2_F2RL1
PLG_F2RL1	PLG	plasminogen	F2RL1	coagulation factor II (thrombin) receptor-like 1	NS	-0.758087	NS/Down	PLG_F2RL1
HLA-B_CANX	HLA-B	major histocompatibility complex, class I, B	CANX	calnexin	NS	-0.776531	NS/Down	HLA-B_CANX
CAMP_IGF1R	CAMP	cathelicidin antimicrobial peptide	IGF1R	insulin-like growth factor 1 receptor	NS	-0.805155	NS/Down	CAMP_IGF1R
CDH1_IGF1R	CDH1	cadherin 1, type 1, E-cadherin (epithelial)	IGF1R	insulin-like growth factor 1 receptor	NS	-0.805155	NS/Down	CDH1_IGF1R
GNAI2_IGF1R	GNAI2	guanine nucleotide binding protein (G protein), alpha inhibiting activity polypeptide 2	IGF1R	insulin-like growth factor 1 receptor	NS	-0.805155	NS/Down	GNAI2_IGF1R
GPC3_IGF1R	GPC3	glypican 3	IGF1R	insulin-like growth factor 1 receptor	NS	-0.805155	NS/Down	GPC3_IGF1R
IGF1_IGF1R	IGF1	insulin-like growth factor 1 (somatomedin C)	IGF1R	insulin-like growth factor 1 receptor	NS	-0.805155	NS/Down	IGF1_IGF1R
IGF2_IGF1R	IGF2	insulin-like growth factor 2 (somatomedin A)	IGF1R	insulin-like growth factor 1 receptor	NS	-0.805155	NS/Down	IGF2_IGF1R
INS_IGF1R	INS	insulin	IGF1R	insulin-like growth factor 1 receptor	NS	-0.805155	NS/Down	INS_IGF1R
GPI_AMFR	GPI	glucose-6-phosphate isomerase	AMFR	autocrine motility factor receptor, E3 ubiquitin protein ligase	1.06703	-0.859056	Up/Down	GPI_AMFR
ADIPOQ_ADIPOR2	ADIPOQ	adiponectin, C1Q and collagen domain containing	ADIPOR2	adiponectin receptor 2	NS	-0.875587	NS/Down	ADIPOQ_ADIPOR2
AGRN_LRP4	AGRN	agrin	LRP4	low density lipoprotein receptor-related protein 4	1.06147	-0.879378	Up/Down	AGRN_LRP4
LRPAP1_SORT1	LRPAP1	low density lipoprotein receptor-related protein associated protein 1	SORT1	sortilin 1	NS	-0.879556	NS/Down	LRPAP1_SORT1
NGF_SORT1	NGF	nerve growth factor (beta polypeptide)	SORT1	sortilin 1	NS	-0.879556	NS/Down	NGF_SORT1
NTS_SORT1	NTS	neurotensin	SORT1	sortilin 1	NS	-0.879556	NS/Down	NTS_SORT1
PSAP_SORT1	PSAP	prosaposin	SORT1	sortilin 1	NS	-0.879556	NS/Down	PSAP_SORT1
BDNF_SORT1	BDNF	brain-derived neurotrophic factor	SORT1	sortilin 1	-2.57808	-0.879556	Down/Down	BDNF_SORT1
DHH_BOC	DHH	desert hedgehog	BOC	BOC cell adhesion associated, oncogene regulated	NS	-0.890037	NS/Down	DHH_BOC
IHH_BOC	IHH	indian hedgehog	BOC	BOC cell adhesion associated, oncogene regulated	NS	-0.890037	NS/Down	IHH_BOC
SHH_BOC	SHH	sonic hedgehog	BOC	BOC cell adhesion associated, oncogene regulated	NS	-0.890037	NS/Down	SHH_BOC
ASIP_F11R	ASIP	agouti signaling protein	F11R	F11 receptor	NS	-0.899161	NS/Down	ASIP_F11R
CGN_F11R	CGN	cingulin	F11R	F11 receptor	NS	-0.899161	NS/Down	CGN_F11R
MLLT4_F11R	MLLT4	myeloid/lymphoid or mixed-lineage leukemia (trithorax homolog, Drosophila); translocated to, 4	F11R	F11 receptor	NS	-0.899161	NS/Down	MLLT4_F11R
NDP_LGR4	NDP	Norrie disease (pseudoglioma)	LGR4	leucine-rich repeat containing G protein-coupled receptor 4	NS	-0.906559	NS/Down	NDP_LGR4
RSPO1_LGR4	RSPO1	R-spondin 1	LGR4	leucine-rich repeat containing G protein-coupled receptor 4	NS	-0.906559	NS/Down	RSPO1_LGR4
RSPO2_LGR4	RSPO2	R-spondin 2	LGR4	leucine-rich repeat containing G protein-coupled receptor 4	NS	-0.906559	NS/Down	RSPO2_LGR4
RSPO3_LGR4	RSPO3	R-spondin 3	LGR4	leucine-rich repeat containing G protein-coupled receptor 4	NS	-0.906559	NS/Down	RSPO3_LGR4
RSPO4_LGR4	RSPO4	R-spondin 4	LGR4	leucine-rich repeat containing G protein-coupled receptor 4	NS	-0.906559	NS/Down	RSPO4_LGR4
F2_THBD	F2	coagulation factor II (thrombin)	THBD	thrombomodulin	NS	-0.912401	NS/Down	F2_THBD
HMGB1_THBD	HMGB1	high mobility group box 1	THBD	thrombomodulin	NS	-0.912401	NS/Down	HMGB1_THBD
PF4_THBD	PF4	platelet factor 4	THBD	thrombomodulin	NS	-0.912401	NS/Down	PF4_THBD
PROC_THBD	PROC	protein C (inactivator of coagulation factors Va and VIIIa)	THBD	thrombomodulin	NS	-0.912401	NS/Down	PROC_THBD
LTF_GPR162	LTF	lactotransferrin	GPR162	G protein-coupled receptor 162	NS	-0.920317	NS/Down	LTF_GPR162
P4HB_GPR162	P4HB	prolyl 4-hydroxylase, beta polypeptide	GPR162	G protein-coupled receptor 162	NS	-0.920317	NS/Down	P4HB_GPR162
TF_GPR162	TF	transferrin	GPR162	G protein-coupled receptor 162	NS	-0.920317	NS/Down	TF_GPR162
LAMA5_BCAM	LAMA5	laminin, alpha 5	BCAM	basal cell adhesion molecule (Lutheran blood group)	NS	-0.934381	NS/Down	LAMA5_BCAM
HLA-A_APLP2	HLA-A	major histocompatibility complex, class I, A	APLP2	amyloid beta (A4) precursor-like protein 2	NS	-0.939733	NS/Down	HLA-A_APLP2
BMP10_ACVRL1	BMP10	bone morphogenetic protein 10	ACVRL1	activin A receptor type II-like 1	NS	-0.95577	NS/Down	BMP10_ACVRL1
GDF2_ACVRL1	GDF2	growth differentiation factor 2	ACVRL1	activin A receptor type II-like 1	NS	-0.95577	NS/Down	GDF2_ACVRL1
TGFB1_ACVRL1	TGFB1	transforming growth factor, beta 1	ACVRL1	activin A receptor type II-like 1	NS	-0.95577	NS/Down	TGFB1_ACVRL1
TGFB3_ACVRL1	TGFB3	transforming growth factor, beta 3	ACVRL1	activin A receptor type II-like 1	NS	-0.95577	NS/Down	TGFB3_ACVRL1
GZMB_IGF2R	GZMB	granzyme B (granzyme 2, cytotoxic T-lymphocyte-associated serine esterase 1)	IGF2R	insulin-like growth factor 2 receptor	NS	-0.978423	NS/Down	GZMB_IGF2R
IGF2_IGF2R	IGF2	insulin-like growth factor 2 (somatomedin A)	IGF2R	insulin-like growth factor 2 receptor	NS	-0.978423	NS/Down	IGF2_IGF2R
PLAU_IGF2R	PLAU	plasminogen activator, urokinase	IGF2R	insulin-like growth factor 2 receptor	1.97779	-0.978423	Up/Down	PLAU_IGF2R
FARP2_PLXNA2	FARP2	FERM, RhoGEF and pleckstrin domain protein 2	PLXNA2	plexin A2	NS	-1.0135	NS/Down	FARP2_PLXNA2
SEMA3A_PLXNA2	SEMA3A	sema domain, immunoglobulin domain (Ig), short basic domain, secreted, (semaphorin) 3A	PLXNA2	plexin A2	NS	-1.0135	NS/Down	SEMA3A_PLXNA2
SEMA6A_PLXNA2	SEMA6A	sema domain, transmembrane domain (TM), and cytoplasmic domain, (semaphorin) 6A	PLXNA2	plexin A2	-1.31258	-1.0135	Down/Down	SEMA6A_PLXNA2
APOC3_SDC2	APOC3	apolipoprotein C-III	SDC2	syndecan 2	NS	-1.04242	NS/Down	APOC3_SDC2
CSF2_SDC2	CSF2	colony stimulating factor 2 (granulocyte-macrophage)	SDC2	syndecan 2	NS	-1.04242	NS/Down	CSF2_SDC2
FGF2_SDC2	FGF2	fibroblast growth factor 2 (basic)	SDC2	syndecan 2	NS	-1.04242	NS/Down	FGF2_SDC2
FN1_SDC2	FN1	fibronectin 1	SDC2	syndecan 2	NS	-1.04242	NS/Down	FN1_SDC2
HGF_SDC2	HGF	hepatocyte growth factor (hepapoietin A; scatter factor)	SDC2	syndecan 2	NS	-1.04242	NS/Down	HGF_SDC2
HRAS_SDC2	HRAS	Harvey rat sarcoma viral oncogene homolog	SDC2	syndecan 2	NS	-1.04242	NS/Down	HRAS_SDC2
IL8_SDC2	IL8	interleukin 8	SDC2	syndecan 2	NS	-1.04242	NS/Down	IL8_SDC2
KAL1_SDC2	KAL1	Kallmann syndrome 1 sequence	SDC2	syndecan 2	NS	-1.04242	NS/Down	KAL1_SDC2
KNG1_SDC2	KNG1	kininogen 1	SDC2	syndecan 2	NS	-1.04242	NS/Down	KNG1_SDC2
LAMA3_SDC2	LAMA3	laminin, alpha 3	SDC2	syndecan 2	NS	-1.04242	NS/Down	LAMA3_SDC2
MMP2_SDC2	MMP2	matrix metallopeptidase 2 (gelatinase A, 72kDa gelatinase, 72kDa type IV collagenase)	SDC2	syndecan 2	NS	-1.04242	NS/Down	MMP2_SDC2
PF4_SDC2	PF4	platelet factor 4	SDC2	syndecan 2	NS	-1.04242	NS/Down	PF4_SDC2
SERPINC1_SDC2	SERPINC1	serpin peptidase inhibitor, clade C (antithrombin), member 1	SDC2	syndecan 2	NS	-1.04242	NS/Down	SERPINC1_SDC2
TGFB1_SDC2	TGFB1	transforming growth factor, beta 1	SDC2	syndecan 2	NS	-1.04242	NS/Down	TGFB1_SDC2
TNFSF13_SDC2	TNFSF13	tumor necrosis factor (ligand) superfamily, member 13	SDC2	syndecan 2	NS	-1.04242	NS/Down	TNFSF13_SDC2
LAMA1_SDC2	LAMA1	laminin, alpha 1	SDC2	syndecan 2	-3.23253	-1.04242	Down/Down	LAMA1_SDC2
PTH2_PTH1R	PTH2	parathyroid hormone 2	PTH1R	parathyroid hormone 1 receptor	NS	-1.04807	NS/Down	PTH2_PTH1R
PTH_PTH1R	PTH	parathyroid hormone	PTH1R	parathyroid hormone 1 receptor	NS	-1.04807	NS/Down	PTH_PTH1R
PTHLH_PTH1R	PTHLH	parathyroid hormone-like hormone	PTH1R	parathyroid hormone 1 receptor	5.71385	-1.04807	Up/Down	PTHLH_PTH1R
FGF10_FGFR3	FGF10	fibroblast growth factor 10	FGFR3	fibroblast growth factor receptor 3	NS	-1.06137	NS/Down	FGF10_FGFR3
FGF11_FGFR3	FGF11	fibroblast growth factor 11	FGFR3	fibroblast growth factor receptor 3	NS	-1.06137	NS/Down	FGF11_FGFR3
FGF12_FGFR3	FGF12	fibroblast growth factor 12	FGFR3	fibroblast growth factor receptor 3	NS	-1.06137	NS/Down	FGF12_FGFR3
FGF13_FGFR3	FGF13	fibroblast growth factor 13	FGFR3	fibroblast growth factor receptor 3	NS	-1.06137	NS/Down	FGF13_FGFR3
FGF14_FGFR3	FGF14	fibroblast growth factor 14	FGFR3	fibroblast growth factor receptor 3	NS	-1.06137	NS/Down	FGF14_FGFR3
FGF16_FGFR3	FGF16	fibroblast growth factor 16	FGFR3	fibroblast growth factor receptor 3	NS	-1.06137	NS/Down	FGF16_FGFR3
FGF17_FGFR3	FGF17	fibroblast growth factor 17	FGFR3	fibroblast growth factor receptor 3	NS	-1.06137	NS/Down	FGF17_FGFR3
FGF18_FGFR3	FGF18	fibroblast growth factor 18	FGFR3	fibroblast growth factor receptor 3	NS	-1.06137	NS/Down	FGF18_FGFR3
FGF19_FGFR3	FGF19	fibroblast growth factor 19	FGFR3	fibroblast growth factor receptor 3	NS	-1.06137	NS/Down	FGF19_FGFR3
FGF23_FGFR3	FGF23	fibroblast growth factor 23	FGFR3	fibroblast growth factor receptor 3	NS	-1.06137	NS/Down	FGF23_FGFR3
FGF2_FGFR3	FGF2	fibroblast growth factor 2 (basic)	FGFR3	fibroblast growth factor receptor 3	NS	-1.06137	NS/Down	FGF2_FGFR3
FGF3_FGFR3	FGF3	fibroblast growth factor 3	FGFR3	fibroblast growth factor receptor 3	NS	-1.06137	NS/Down	FGF3_FGFR3
FGF4_FGFR3	FGF4	fibroblast growth factor 4	FGFR3	fibroblast growth factor receptor 3	NS	-1.06137	NS/Down	FGF4_FGFR3
FGF5_FGFR3	FGF5	fibroblast growth factor 5	FGFR3	fibroblast growth factor receptor 3	NS	-1.06137	NS/Down	FGF5_FGFR3
FGF6_FGFR3	FGF6	fibroblast growth factor 6	FGFR3	fibroblast growth factor receptor 3	NS	-1.06137	NS/Down	FGF6_FGFR3
FGF8_FGFR3	FGF8	fibroblast growth factor 8 (androgen-induced)	FGFR3	fibroblast growth factor receptor 3	NS	-1.06137	NS/Down	FGF8_FGFR3
FGF9_FGFR3	FGF9	fibroblast growth factor 9	FGFR3	fibroblast growth factor receptor 3	NS	-1.06137	NS/Down	FGF9_FGFR3
HSP90AA1_FGFR3	HSP90AA1	heat shock protein 90kDa alpha (cytosolic), class A member 1	FGFR3	fibroblast growth factor receptor 3	NS	-1.06137	NS/Down	HSP90AA1_FGFR3
FGF7_FGFR3	FGF7	fibroblast growth factor 7	FGFR3	fibroblast growth factor receptor 3	2.40325	-1.06137	Up/Down	FGF7_FGFR3
FGF1_FGFR3	FGF1	fibroblast growth factor 1 (acidic)	FGFR3	fibroblast growth factor receptor 3	-1.47997	-1.06137	Down/Down	FGF1_FGFR3
GZMB_PGRMC1	GZMB	granzyme B (granzyme 2, cytotoxic T-lymphocyte-associated serine esterase 1)	PGRMC1	progesterone receptor membrane component 1	NS	-1.0621	NS/Down	GZMB_PGRMC1
CGN_OCLN	CGN	cingulin	OCLN	occludin	NS	-1.08916	NS/Down	CGN_OCLN
CALM1_MYLK	CALM1	calmodulin 1 (phosphorylase kinase, delta)	MYLK	myosin light chain kinase	NS	-1.09693	NS/Down	CALM1_MYLK
CALM3_MYLK	CALM3	calmodulin 3 (phosphorylase kinase, delta)	MYLK	myosin light chain kinase	NS	-1.09693	NS/Down	CALM3_MYLK
CALM2_MYLK	CALM2	calmodulin 2 (phosphorylase kinase, delta)	MYLK	myosin light chain kinase	1.45261	-1.09693	Up/Down	CALM2_MYLK
WNT3A_APCDD1	WNT3A	wingless-type MMTV integration site family, member 3A	APCDD1	adenomatosis polyposis coli down-regulated 1	NS	-1.10168	NS/Down	WNT3A_APCDD1
FIGF_FLT1	FIGF	c-fos induced growth factor (vascular endothelial growth factor D)	FLT1	fms-related tyrosine kinase 1	NS	-1.11776	NS/Down	FIGF_FLT1
PDGFC_FLT1	PDGFC	platelet derived growth factor C	FLT1	fms-related tyrosine kinase 1	NS	-1.11776	NS/Down	PDGFC_FLT1
PGF_FLT1	PGF	placental growth factor	FLT1	fms-related tyrosine kinase 1	NS	-1.11776	NS/Down	PGF_FLT1
PIGF_FLT1	PIGF	phosphatidylinositol glycan anchor biosynthesis, class F	FLT1	fms-related tyrosine kinase 1	NS	-1.11776	NS/Down	PIGF_FLT1
PLG_FLT1	PLG	plasminogen	FLT1	fms-related tyrosine kinase 1	NS	-1.11776	NS/Down	PLG_FLT1
VEGFB_FLT1	VEGFB	vascular endothelial growth factor B	FLT1	fms-related tyrosine kinase 1	NS	-1.11776	NS/Down	VEGFB_FLT1
VEGFC_FLT1	VEGFC	vascular endothelial growth factor C	FLT1	fms-related tyrosine kinase 1	NS	-1.11776	NS/Down	VEGFC_FLT1
VEGFA_FLT1	VEGFA	vascular endothelial growth factor A	FLT1	fms-related tyrosine kinase 1	-1.08037	-1.11776	Down/Down	VEGFA_FLT1
WNT5A_MCAM	WNT5A	wingless-type MMTV integration site family, member 5A	MCAM	melanoma cell adhesion molecule	NS	-1.12455	NS/Down	WNT5A_MCAM
COL18A1_GPC4	COL18A1	collagen, type XVIII, alpha 1	GPC4	glypican 4	NS	-1.12863	NS/Down	COL18A1_GPC4
FGF2_GPC4	FGF2	fibroblast growth factor 2 (basic)	GPC4	glypican 4	NS	-1.12863	NS/Down	FGF2_GPC4
BTC_ERBB2	BTC	betacellulin	ERBB2	v-erb-b2 avian erythroblastic leukemia viral oncogene homolog 2	NS	-1.12888	NS/Down	BTC_ERBB2
EFNB1_ERBB2	EFNB1	ephrin-B1	ERBB2	v-erb-b2 avian erythroblastic leukemia viral oncogene homolog 2	NS	-1.12888	NS/Down	EFNB1_ERBB2
EGF_ERBB2	EGF	epidermal growth factor	ERBB2	v-erb-b2 avian erythroblastic leukemia viral oncogene homolog 2	NS	-1.12888	NS/Down	EGF_ERBB2
HLA-A_ERBB2	HLA-A	major histocompatibility complex, class I, A	ERBB2	v-erb-b2 avian erythroblastic leukemia viral oncogene homolog 2	NS	-1.12888	NS/Down	HLA-A_ERBB2
HSP90B1_ERBB2	HSP90B1	heat shock protein 90kDa beta (Grp94), member 1	ERBB2	v-erb-b2 avian erythroblastic leukemia viral oncogene homolog 2	NS	-1.12888	NS/Down	HSP90B1_ERBB2
NRG2_ERBB2	NRG2	neuregulin 2	ERBB2	v-erb-b2 avian erythroblastic leukemia viral oncogene homolog 2	NS	-1.12888	NS/Down	NRG2_ERBB2
NRG4_ERBB2	NRG4	neuregulin 4	ERBB2	v-erb-b2 avian erythroblastic leukemia viral oncogene homolog 2	NS	-1.12888	NS/Down	NRG4_ERBB2
SEMA4D_ERBB2	SEMA4D	sema domain, immunoglobulin domain (Ig), transmembrane domain (TM) and short cytoplasmic domain, (semaphorin) 4D	ERBB2	v-erb-b2 avian erythroblastic leukemia viral oncogene homolog 2	NS	-1.12888	NS/Down	SEMA4D_ERBB2
UBA52_ERBB2	UBA52	ubiquitin A-52 residue ribosomal protein fusion product 1	ERBB2	v-erb-b2 avian erythroblastic leukemia viral oncogene homolog 2	NS	-1.12888	NS/Down	UBA52_ERBB2
L1CAM_ERBB2	L1CAM	L1 cell adhesion molecule	ERBB2	v-erb-b2 avian erythroblastic leukemia viral oncogene homolog 2	3.64771	-1.12888	Up/Down	L1CAM_ERBB2
EREG_ERBB2	EREG	epiregulin	ERBB2	v-erb-b2 avian erythroblastic leukemia viral oncogene homolog 2	3.22995	-1.12888	Up/Down	EREG_ERBB2
TGFA_ERBB2	TGFA	transforming growth factor, alpha	ERBB2	v-erb-b2 avian erythroblastic leukemia viral oncogene homolog 2	2.94067	-1.12888	Up/Down	TGFA_ERBB2
NRG1_ERBB2	NRG1	neuregulin 1	ERBB2	v-erb-b2 avian erythroblastic leukemia viral oncogene homolog 2	2.71249	-1.12888	Up/Down	NRG1_ERBB2
HBEGF_ERBB2	HBEGF	heparin-binding EGF-like growth factor	ERBB2	v-erb-b2 avian erythroblastic leukemia viral oncogene homolog 2	1.53684	-1.12888	Up/Down	HBEGF_ERBB2
CSHL1_GHR	CSHL1	chorionic somatomammotropin hormone-like 1	GHR	growth hormone receptor	NS	-1.15612	NS/Down	CSHL1_GHR
GH1_GHR	GH1	growth hormone 1	GHR	growth hormone receptor	NS	-1.15612	NS/Down	GH1_GHR
GH2_GHR	GH2	growth hormone 2	GHR	growth hormone receptor	NS	-1.15612	NS/Down	GH2_GHR
F2_F2R	F2	coagulation factor II (thrombin)	F2R	coagulation factor II (thrombin) receptor	NS	-1.16902	NS/Down	F2_F2R
GNAI2_F2R	GNAI2	guanine nucleotide binding protein (G protein), alpha inhibiting activity polypeptide 2	F2R	coagulation factor II (thrombin) receptor	NS	-1.16902	NS/Down	GNAI2_F2R
PLG_F2R	PLG	plasminogen	F2R	coagulation factor II (thrombin) receptor	NS	-1.16902	NS/Down	PLG_F2R
FARP2_PLXNA1	FARP2	FERM, RhoGEF and pleckstrin domain protein 2	PLXNA1	plexin A1	NS	-1.19904	NS/Down	FARP2_PLXNA1
SEMA3A_PLXNA1	SEMA3A	sema domain, immunoglobulin domain (Ig), short basic domain, secreted, (semaphorin) 3A	PLXNA1	plexin A1	NS	-1.19904	NS/Down	SEMA3A_PLXNA1
NOV_PLXNA1	NOV	nephroblastoma overexpressed	PLXNA1	plexin A1	2.7917	-1.19904	Up/Down	NOV_PLXNA1
SEMA3F_PLXNA1	SEMA3F	sema domain, immunoglobulin domain (Ig), short basic domain, secreted, (semaphorin) 3F	PLXNA1	plexin A1	-0.988765	-1.19904	Down/Down	SEMA3F_PLXNA1
SEMA6D_PLXNA1	SEMA6D	sema domain, transmembrane domain (TM), and cytoplasmic domain, (semaphorin) 6D	PLXNA1	plexin A1	-2.07718	-1.19904	Down/Down	SEMA6D_PLXNA1
TNFSF11_TNFRSF11A	TNFSF11	tumor necrosis factor (ligand) superfamily, member 11	TNFRSF11A	tumor necrosis factor receptor superfamily, member 11a, NFKB activator	NS	-1.22373	NS/Down	TNFSF11_TNFRSF11A
INHBA_BAMBI	INHBA	inhibin, beta A	BAMBI	BMP and activin membrane-bound inhibitor	3.01524	-1.22497	Up/Down	INHBA_BAMBI
DHH_PTCH1	DHH	desert hedgehog	PTCH1	patched 1	NS	-1.23599	NS/Down	DHH_PTCH1
IHH_PTCH1	IHH	indian hedgehog	PTCH1	patched 1	NS	-1.23599	NS/Down	IHH_PTCH1
SHH_PTCH1	SHH	sonic hedgehog	PTCH1	patched 1	NS	-1.23599	NS/Down	SHH_PTCH1
AGT_LRP2	AGT	angiotensinogen (serpin peptidase inhibitor, clade A, member 8)	LRP2	low density lipoprotein receptor-related protein 2	NS	-1.28031	NS/Down	AGT_LRP2
ALB_LRP2	ALB	albumin	LRP2	low density lipoprotein receptor-related protein 2	NS	-1.28031	NS/Down	ALB_LRP2
APOB_LRP2	APOB	apolipoprotein B	LRP2	low density lipoprotein receptor-related protein 2	NS	-1.28031	NS/Down	APOB_LRP2
CUBN_LRP2	CUBN	cubilin (intrinsic factor-cobalamin receptor)	LRP2	low density lipoprotein receptor-related protein 2	NS	-1.28031	NS/Down	CUBN_LRP2
INS_LRP2	INS	insulin	LRP2	low density lipoprotein receptor-related protein 2	NS	-1.28031	NS/Down	INS_LRP2
LCN2_LRP2	LCN2	lipocalin 2	LRP2	low density lipoprotein receptor-related protein 2	NS	-1.28031	NS/Down	LCN2_LRP2
LEP_LRP2	LEP	leptin	LRP2	low density lipoprotein receptor-related protein 2	NS	-1.28031	NS/Down	LEP_LRP2
LPA_LRP2	LPA	lipoprotein, Lp(a)	LRP2	low density lipoprotein receptor-related protein 2	NS	-1.28031	NS/Down	LPA_LRP2
LPL_LRP2	LPL	lipoprotein lipase	LRP2	low density lipoprotein receptor-related protein 2	NS	-1.28031	NS/Down	LPL_LRP2
LRPAP1_LRP2	LRPAP1	low density lipoprotein receptor-related protein associated protein 1	LRP2	low density lipoprotein receptor-related protein 2	NS	-1.28031	NS/Down	LRPAP1_LRP2
MDK_LRP2	MDK	midkine (neurite growth-promoting factor 2)	LRP2	low density lipoprotein receptor-related protein 2	NS	-1.28031	NS/Down	MDK_LRP2
SCGB1A1_LRP2	SCGB1A1	secretoglobin, family 1A, member 1 (uteroglobin)	LRP2	low density lipoprotein receptor-related protein 2	NS	-1.28031	NS/Down	SCGB1A1_LRP2
SHH_LRP2	SHH	sonic hedgehog	LRP2	low density lipoprotein receptor-related protein 2	NS	-1.28031	NS/Down	SHH_LRP2
TCN2_LRP2	TCN2	transcobalamin II	LRP2	low density lipoprotein receptor-related protein 2	NS	-1.28031	NS/Down	TCN2_LRP2
TG_LRP2	TG	thyroglobulin	LRP2	low density lipoprotein receptor-related protein 2	NS	-1.28031	NS/Down	TG_LRP2
SERPINE1_LRP2	SERPINE1	serpin peptidase inhibitor, clade E (nexin, plasminogen activator inhibitor type 1), member 1	LRP2	low density lipoprotein receptor-related protein 2	2.45661	-1.28031	Up/Down	SERPINE1_LRP2
PLAU_LRP2	PLAU	plasminogen activator, urokinase	LRP2	low density lipoprotein receptor-related protein 2	1.97779	-1.28031	Up/Down	PLAU_LRP2
APOE_LRP2	APOE	apolipoprotein E	LRP2	low density lipoprotein receptor-related protein 2	1.26539	-1.28031	Up/Down	APOE_LRP2
EFNB2_PECAM1	EFNB2	ephrin-B2	PECAM1	platelet/endothelial cell adhesion molecule 1	-0.831958	-1.28248	Down/Down	EFNB2_PECAM1
FN1_COL13A1	FN1	fibronectin 1	COL13A1	collagen, type XIII, alpha 1	NS	-1.28384	NS/Down	FN1_COL13A1
HSPG2_COL13A1	HSPG2	heparan sulfate proteoglycan 2	COL13A1	collagen, type XIII, alpha 1	NS	-1.28384	NS/Down	HSPG2_COL13A1
NID2_COL13A1	NID2	nidogen 2 (osteonidogen)	COL13A1	collagen, type XIII, alpha 1	NS	-1.28384	NS/Down	NID2_COL13A1
NID1_COL13A1	NID1	nidogen 1	COL13A1	collagen, type XIII, alpha 1	-1.76656	-1.28384	Down/Down	NID1_COL13A1
ANGPT1_TEK	ANGPT1	angiopoietin 1	TEK	TEK tyrosine kinase, endothelial	NS	-1.28472	NS/Down	ANGPT1_TEK
ANGPT4_TEK	ANGPT4	angiopoietin 4	TEK	TEK tyrosine kinase, endothelial	NS	-1.28472	NS/Down	ANGPT4_TEK
ANGPTL1_TEK	ANGPTL1	angiopoietin-like 1	TEK	TEK tyrosine kinase, endothelial	NS	-1.28472	NS/Down	ANGPTL1_TEK
ANGPT2_TEK	ANGPT2	angiopoietin 2	TEK	TEK tyrosine kinase, endothelial	-1.845	-1.28472	Down/Down	ANGPT2_TEK
GNAI2_S1PR1	GNAI2	guanine nucleotide binding protein (G protein), alpha inhibiting activity polypeptide 2	S1PR1	sphingosine-1-phosphate receptor 1	NS	-1.28808	NS/Down	GNAI2_S1PR1
PDGFB_S1PR1	PDGFB	platelet-derived growth factor beta polypeptide	S1PR1	sphingosine-1-phosphate receptor 1	NS	-1.28808	NS/Down	PDGFB_S1PR1
SPP1_S1PR1	SPP1	secreted phosphoprotein 1	S1PR1	sphingosine-1-phosphate receptor 1	NS	-1.28808	NS/Down	SPP1_S1PR1
COL2A1_ITGA10	COL2A1	collagen, type II, alpha 1	ITGA10	integrin, alpha 10	NS	-1.3107	NS/Down	COL2A1_ITGA10
DKK1_KREMEN1	DKK1	dickkopf WNT signaling pathway inhibitor 1	KREMEN1	kringle containing transmembrane protein 1	NS	-1.34627	NS/Down	DKK1_KREMEN1
ADM_RAMP2	ADM	adrenomedullin	RAMP2	receptor (G protein-coupled) activity modifying protein 2	NS	-1.36458	NS/Down	ADM_RAMP2
CALCA_RAMP2	CALCA	calcitonin-related polypeptide alpha	RAMP2	receptor (G protein-coupled) activity modifying protein 2	NS	-1.36458	NS/Down	CALCA_RAMP2
IAPP_RAMP2	IAPP	islet amyloid polypeptide	RAMP2	receptor (G protein-coupled) activity modifying protein 2	NS	-1.36458	NS/Down	IAPP_RAMP2
VEGFC_LYVE1	VEGFC	vascular endothelial growth factor C	LYVE1	lymphatic vessel endothelial hyaluronan receptor 1	NS	-1.38709	NS/Down	VEGFC_LYVE1
GCG_GCGR	GCG	glucagon	GCGR	glucagon receptor	NS	-1.41622	NS/Down	GCG_GCGR
GNAS_GCGR	GNAS	GNAS complex locus	GCGR	glucagon receptor	NS	-1.41622	NS/Down	GNAS_GCGR
AREGB_ERBB3	AREGB	amphiregulin B	ERBB3	v-erb-b2 avian erythroblastic leukemia viral oncogene homolog 3	NS	-1.45333	NS/Down	AREGB_ERBB3
BTC_ERBB3	BTC	betacellulin	ERBB3	v-erb-b2 avian erythroblastic leukemia viral oncogene homolog 3	NS	-1.45333	NS/Down	BTC_ERBB3
CDH1_ERBB3	CDH1	cadherin 1, type 1, E-cadherin (epithelial)	ERBB3	v-erb-b2 avian erythroblastic leukemia viral oncogene homolog 3	NS	-1.45333	NS/Down	CDH1_ERBB3
EGF_ERBB3	EGF	epidermal growth factor	ERBB3	v-erb-b2 avian erythroblastic leukemia viral oncogene homolog 3	NS	-1.45333	NS/Down	EGF_ERBB3
NRG2_ERBB3	NRG2	neuregulin 2	ERBB3	v-erb-b2 avian erythroblastic leukemia viral oncogene homolog 3	NS	-1.45333	NS/Down	NRG2_ERBB3
AREG_ERBB3	AREG	amphiregulin	ERBB3	v-erb-b2 avian erythroblastic leukemia viral oncogene homolog 3	3.736	-1.45333	Up/Down	AREG_ERBB3
L1CAM_ERBB3	L1CAM	L1 cell adhesion molecule	ERBB3	v-erb-b2 avian erythroblastic leukemia viral oncogene homolog 3	3.64771	-1.45333	Up/Down	L1CAM_ERBB3
EREG_ERBB3	EREG	epiregulin	ERBB3	v-erb-b2 avian erythroblastic leukemia viral oncogene homolog 3	3.22995	-1.45333	Up/Down	EREG_ERBB3
TGFA_ERBB3	TGFA	transforming growth factor, alpha	ERBB3	v-erb-b2 avian erythroblastic leukemia viral oncogene homolog 3	2.94067	-1.45333	Up/Down	TGFA_ERBB3
NRG1_ERBB3	NRG1	neuregulin 1	ERBB3	v-erb-b2 avian erythroblastic leukemia viral oncogene homolog 3	2.71249	-1.45333	Up/Down	NRG1_ERBB3
C1QA_CSPG4	C1QA	complement component 1, q subcomponent, A chain	CSPG4	chondroitin sulfate proteoglycan 4	NS	-1.45808	NS/Down	C1QA_CSPG4
REN_ATP6AP2	REN	renin	ATP6AP2	ATPase, H+ transporting, lysosomal accessory protein 2	NS	-1.49355	NS/Down	REN_ATP6AP2
WNT3A_ATP6AP2	WNT3A	wingless-type MMTV integration site family, member 3A	ATP6AP2	ATPase, H+ transporting, lysosomal accessory protein 2	NS	-1.49355	NS/Down	WNT3A_ATP6AP2
NTF3_NTRK3	NTF3	neurotrophin 3	NTRK3	neurotrophic tyrosine kinase, receptor, type 3	NS	-1.51274	NS/Down	NTF3_NTRK3
NTF4_NTRK3	NTF4	neurotrophin 4	NTRK3	neurotrophic tyrosine kinase, receptor, type 3	NS	-1.51274	NS/Down	NTF4_NTRK3
KRTAP4-12_PDGFRB	KRTAP4-12	keratin associated protein 4-12	PDGFRB	platelet-derived growth factor receptor, beta polypeptide	NS	-1.5231	NS/Down	KRTAP4-12_PDGFRB
MFGE8_PDGFRB	MFGE8	milk fat globule-EGF factor 8 protein	PDGFRB	platelet-derived growth factor receptor, beta polypeptide	NS	-1.5231	NS/Down	MFGE8_PDGFRB
PDAP1_PDGFRB	PDAP1	PDGFA associated protein 1	PDGFRB	platelet-derived growth factor receptor, beta polypeptide	NS	-1.5231	NS/Down	PDAP1_PDGFRB
PDGFA_PDGFRB	PDGFA	platelet-derived growth factor alpha polypeptide	PDGFRB	platelet-derived growth factor receptor, beta polypeptide	NS	-1.5231	NS/Down	PDGFA_PDGFRB
PDGFB_PDGFRB	PDGFB	platelet-derived growth factor beta polypeptide	PDGFRB	platelet-derived growth factor receptor, beta polypeptide	NS	-1.5231	NS/Down	PDGFB_PDGFRB
PDGFC_PDGFRB	PDGFC	platelet derived growth factor C	PDGFRB	platelet-derived growth factor receptor, beta polypeptide	NS	-1.5231	NS/Down	PDGFC_PDGFRB
PDGFD_PDGFRB	PDGFD	platelet derived growth factor D	PDGFRB	platelet-derived growth factor receptor, beta polypeptide	-1.72735	-1.5231	Down/Down	PDGFD_PDGFRB
FN1_ROBO4	FN1	fibronectin 1	ROBO4	roundabout, axon guidance receptor, homolog 4 (Drosophila)	NS	-1.64692	NS/Down	FN1_ROBO4
SLIT2_ROBO4	SLIT2	slit homolog 2 (Drosophila)	ROBO4	roundabout, axon guidance receptor, homolog 4 (Drosophila)	-1.21715	-1.64692	Down/Down	SLIT2_ROBO4
CDH1_PTPRM	CDH1	cadherin 1, type 1, E-cadherin (epithelial)	PTPRM	protein tyrosine phosphatase, receptor type, M	NS	-1.67164	NS/Down	CDH1_PTPRM
CSF2_CSF3R	CSF2	colony stimulating factor 2 (granulocyte-macrophage)	CSF3R	colony stimulating factor 3 receptor (granulocyte)	NS	-1.67671	NS/Down	CSF2_CSF3R
CSF3_CSF3R	CSF3	colony stimulating factor 3 (granulocyte)	CSF3R	colony stimulating factor 3 receptor (granulocyte)	NS	-1.67671	NS/Down	CSF3_CSF3R
C1QA_CD93	C1QA	complement component 1, q subcomponent, A chain	CD93	CD93 molecule	NS	-1.70161	NS/Down	C1QA_CD93
COL4A1_CD93	COL4A1	collagen, type IV, alpha 1	CD93	CD93 molecule	NS	-1.70161	NS/Down	COL4A1_CD93
COL4A2_CD93	COL4A2	collagen, type IV, alpha 2	CD93	CD93 molecule	NS	-1.70161	NS/Down	COL4A2_CD93
COL4A3_CD93	COL4A3	collagen, type IV, alpha 3 (Goodpasture antigen)	CD93	CD93 molecule	NS	-1.70161	NS/Down	COL4A3_CD93
COL4A4_CD93	COL4A4	collagen, type IV, alpha 4	CD93	CD93 molecule	NS	-1.70161	NS/Down	COL4A4_CD93
COL4A5_CD93	COL4A5	collagen, type IV, alpha 5	CD93	CD93 molecule	NS	-1.70161	NS/Down	COL4A5_CD93
COL4A6_CD93	COL4A6	collagen, type IV, alpha 6	CD93	CD93 molecule	NS	-1.70161	NS/Down	COL4A6_CD93
F12_CD93	F12	coagulation factor XII (Hageman factor)	CD93	CD93 molecule	NS	-1.70161	NS/Down	F12_CD93
KNG1_CD93	KNG1	kininogen 1	CD93	CD93 molecule	NS	-1.70161	NS/Down	KNG1_CD93
MBL2_CD93	MBL2	mannose-binding lectin (protein C) 2, soluble	CD93	CD93 molecule	NS	-1.70161	NS/Down	MBL2_CD93
SFTPA2_CD93	SFTPA2	surfactant protein A2	CD93	CD93 molecule	NS	-1.70161	NS/Down	SFTPA2_CD93
COL1A2_CD93	COL1A2	collagen, type I, alpha 2	CD93	CD93 molecule	1.57745	-1.70161	Up/Down	COL1A2_CD93
COL1A1_CD93	COL1A1	collagen, type I, alpha 1	CD93	CD93 molecule	1.54012	-1.70161	Up/Down	COL1A1_CD93
MYOC_FZD4	MYOC	myocilin, trabecular meshwork inducible glucocorticoid response	FZD4	frizzled class receptor 4	NS	-1.78847	NS/Down	MYOC_FZD4
NDP_FZD4	NDP	Norrie disease (pseudoglioma)	FZD4	frizzled class receptor 4	NS	-1.78847	NS/Down	NDP_FZD4
WNT5A_FZD4	WNT5A	wingless-type MMTV integration site family, member 5A	FZD4	frizzled class receptor 4	NS	-1.78847	NS/Down	WNT5A_FZD4
SELPLG_ESAM	SELPLG	selectin P ligand	ESAM	endothelial cell adhesion molecule	2.40562	-1.80432	Up/Down	SELPLG_ESAM
ECM1_CACHD1	ECM1	extracellular matrix protein 1	CACHD1	cache domain containing 1	NS	-1.80512	NS/Down	ECM1_CACHD1
HHIPL2_CACHD1	HHIPL2	HHIP-like 2	CACHD1	cache domain containing 1	NS	-1.80512	NS/Down	HHIPL2_CACHD1
LTA_CACHD1	LTA	lymphotoxin alpha	CACHD1	cache domain containing 1	NS	-1.80512	NS/Down	LTA_CACHD1
NPPA_NPR1	NPPA	natriuretic peptide A	NPR1	natriuretic peptide receptor 1	NS	-1.83187	NS/Down	NPPA_NPR1
NPPB_NPR1	NPPB	natriuretic peptide B	NPR1	natriuretic peptide receptor 1	NS	-1.83187	NS/Down	NPPB_NPR1
FGA_CDH5	FGA	fibrinogen alpha chain	CDH5	cadherin 5, type 2 (vascular endothelium)	NS	-1.85143	NS/Down	FGA_CDH5
FN1_NT5E	FN1	fibronectin 1	NT5E	5'-nucleotidase, ecto (CD73)	NS	-1.85187	NS/Down	FN1_NT5E
TNC_NT5E	TNC	tenascin C	NT5E	5'-nucleotidase, ecto (CD73)	3.19496	-1.85187	Up/Down	TNC_NT5E
LAMA1_NT5E	LAMA1	laminin, alpha 1	NT5E	5'-nucleotidase, ecto (CD73)	-3.23253	-1.85187	Down/Down	LAMA1_NT5E
IL16_KCNJ15	IL16	interleukin 16	KCNJ15	potassium inwardly-rectifying channel, subfamily J, member 15	2.88261	-1.85583	Up/Down	IL16_KCNJ15
ADM2_RAMP1	ADM2	adrenomedullin 2	RAMP1	receptor (G protein-coupled) activity modifying protein 1	NS	-1.88947	NS/Down	ADM2_RAMP1
CALCA_RAMP1	CALCA	calcitonin-related polypeptide alpha	RAMP1	receptor (G protein-coupled) activity modifying protein 1	NS	-1.88947	NS/Down	CALCA_RAMP1
CALCB_RAMP1	CALCB	calcitonin-related polypeptide beta	RAMP1	receptor (G protein-coupled) activity modifying protein 1	NS	-1.88947	NS/Down	CALCB_RAMP1
IAPP_RAMP1	IAPP	islet amyloid polypeptide	RAMP1	receptor (G protein-coupled) activity modifying protein 1	NS	-1.88947	NS/Down	IAPP_RAMP1
ASIP_ATRN	ASIP	agouti signaling protein	ATRN	attractin	NS	-1.91716	NS/Down	ASIP_ATRN
NTN1_ADORA2B	NTN1	netrin 1	ADORA2B	adenosine A2b receptor	NS	-1.99277	NS/Down	NTN1_ADORA2B
HSP90AA1_CFTR	HSP90AA1	heat shock protein 90kDa alpha (cytosolic), class A member 1	CFTR	cystic fibrosis transmembrane conductance regulator (ATP-binding cassette sub-family C, member 7)	NS	-2.01598	NS/Down	HSP90AA1_CFTR
GNAI2_S1PR3	GNAI2	guanine nucleotide binding protein (G protein), alpha inhibiting activity polypeptide 2	S1PR3	sphingosine-1-phosphate receptor 3	NS	-2.04825	NS/Down	GNAI2_S1PR3
LPL_VLDLR	LPL	lipoprotein lipase	VLDLR	very low density lipoprotein receptor	NS	-2.06466	NS/Down	LPL_VLDLR
LRPAP1_VLDLR	LRPAP1	low density lipoprotein receptor-related protein associated protein 1	VLDLR	very low density lipoprotein receptor	NS	-2.06466	NS/Down	LRPAP1_VLDLR
PCSK9_VLDLR	PCSK9	proprotein convertase subtilisin/kexin type 9	VLDLR	very low density lipoprotein receptor	NS	-2.06466	NS/Down	PCSK9_VLDLR
RELN_VLDLR	RELN	reelin	VLDLR	very low density lipoprotein receptor	NS	-2.06466	NS/Down	RELN_VLDLR
TFPI_VLDLR	TFPI	tissue factor pathway inhibitor (lipoprotein-associated coagulation inhibitor)	VLDLR	very low density lipoprotein receptor	NS	-2.06466	NS/Down	TFPI_VLDLR
PLAU_VLDLR	PLAU	plasminogen activator, urokinase	VLDLR	very low density lipoprotein receptor	1.97779	-2.06466	Up/Down	PLAU_VLDLR
APOE_VLDLR	APOE	apolipoprotein E	VLDLR	very low density lipoprotein receptor	1.26539	-2.06466	Up/Down	APOE_VLDLR
THBS1_CD36	THBS1	thrombospondin 1	CD36	CD36 molecule (thrombospondin receptor)	NS	-2.1548	NS/Down	THBS1_CD36
COL1A2_CD36	COL1A2	collagen, type I, alpha 2	CD36	CD36 molecule (thrombospondin receptor)	1.57745	-2.1548	Up/Down	COL1A2_CD36
COL1A1_CD36	COL1A1	collagen, type I, alpha 1	CD36	CD36 molecule (thrombospondin receptor)	1.54012	-2.1548	Up/Down	COL1A1_CD36
COL18A1_KDR	COL18A1	collagen, type XVIII, alpha 1	KDR	kinase insert domain receptor (a type III receptor tyrosine kinase)	NS	-2.17865	NS/Down	COL18A1_KDR
FIGF_KDR	FIGF	c-fos induced growth factor (vascular endothelial growth factor D)	KDR	kinase insert domain receptor (a type III receptor tyrosine kinase)	NS	-2.17865	NS/Down	FIGF_KDR
GREM1_KDR	GREM1	gremlin 1, DAN family BMP antagonist	KDR	kinase insert domain receptor (a type III receptor tyrosine kinase)	NS	-2.17865	NS/Down	GREM1_KDR
IL8_KDR	IL8	interleukin 8	KDR	kinase insert domain receptor (a type III receptor tyrosine kinase)	NS	-2.17865	NS/Down	IL8_KDR
PDGFC_KDR	PDGFC	platelet derived growth factor C	KDR	kinase insert domain receptor (a type III receptor tyrosine kinase)	NS	-2.17865	NS/Down	PDGFC_KDR
VEGFC_KDR	VEGFC	vascular endothelial growth factor C	KDR	kinase insert domain receptor (a type III receptor tyrosine kinase)	NS	-2.17865	NS/Down	VEGFC_KDR
VTN_KDR	VTN	vitronectin	KDR	kinase insert domain receptor (a type III receptor tyrosine kinase)	NS	-2.17865	NS/Down	VTN_KDR
TIMP3_KDR	TIMP3	TIMP metallopeptidase inhibitor 3	KDR	kinase insert domain receptor (a type III receptor tyrosine kinase)	1.91913	-2.17865	Up/Down	TIMP3_KDR
VEGFA_KDR	VEGFA	vascular endothelial growth factor A	KDR	kinase insert domain receptor (a type III receptor tyrosine kinase)	-1.08037	-2.17865	Down/Down	VEGFA_KDR
SEMA6D_KDR	SEMA6D	sema domain, transmembrane domain (TM), and cytoplasmic domain, (semaphorin) 6D	KDR	kinase insert domain receptor (a type III receptor tyrosine kinase)	-2.07718	-2.17865	Down/Down	SEMA6D_KDR
GAS6_TYRO3	GAS6	growth arrest-specific 6	TYRO3	TYRO3 protein tyrosine kinase	NS	-2.38419	NS/Down	GAS6_TYRO3
PROS1_TYRO3	PROS1	protein S (alpha)	TYRO3	TYRO3 protein tyrosine kinase	NS	-2.38419	NS/Down	PROS1_TYRO3
VEGFB_TYRO3	VEGFB	vascular endothelial growth factor B	TYRO3	TYRO3 protein tyrosine kinase	NS	-2.38419	NS/Down	VEGFB_TYRO3
VEGFA_TYRO3	VEGFA	vascular endothelial growth factor A	TYRO3	TYRO3 protein tyrosine kinase	-1.08037	-2.38419	Down/Down	VEGFA_TYRO3
AHSG_INSR	AHSG	alpha-2-HS-glycoprotein	INSR	insulin receptor	NS	-2.52824	NS/Down	AHSG_INSR
ARF1_INSR	ARF1	ADP-ribosylation factor 1	INSR	insulin receptor	NS	-2.52824	NS/Down	ARF1_INSR
CALM1_INSR	CALM1	calmodulin 1 (phosphorylase kinase, delta)	INSR	insulin receptor	NS	-2.52824	NS/Down	CALM1_INSR
CALM3_INSR	CALM3	calmodulin 3 (phosphorylase kinase, delta)	INSR	insulin receptor	NS	-2.52824	NS/Down	CALM3_INSR
GIP_INSR	GIP	gastric inhibitory polypeptide	INSR	insulin receptor	NS	-2.52824	NS/Down	GIP_INSR
HRAS_INSR	HRAS	Harvey rat sarcoma viral oncogene homolog	INSR	insulin receptor	NS	-2.52824	NS/Down	HRAS_INSR
IGF1_INSR	IGF1	insulin-like growth factor 1 (somatomedin C)	INSR	insulin receptor	NS	-2.52824	NS/Down	IGF1_INSR
IGF2_INSR	IGF2	insulin-like growth factor 2 (somatomedin A)	INSR	insulin receptor	NS	-2.52824	NS/Down	IGF2_INSR
INS_INSR	INS	insulin	INSR	insulin receptor	NS	-2.52824	NS/Down	INS_INSR
CALM2_INSR	CALM2	calmodulin 2 (phosphorylase kinase, delta)	INSR	insulin receptor	1.45261	-2.52824	Up/Down	CALM2_INSR
NAMPT_INSR	NAMPT	nicotinamide phosphoribosyltransferase	INSR	insulin receptor	-1.12216	-2.52824	Down/Down	NAMPT_INSR
SORBS1_INSR	SORBS1	sorbin and SH3 domain containing 1	INSR	insulin receptor	-1.62816	-2.52824	Down/Down	SORBS1_INSR
CALM1_GLP2R	CALM1	calmodulin 1 (phosphorylase kinase, delta)	GLP2R	glucagon-like peptide 2 receptor	NS	-2.69438	NS/Down	CALM1_GLP2R
GCG_GLP2R	GCG	glucagon	GLP2R	glucagon-like peptide 2 receptor	NS	-2.69438	NS/Down	GCG_GLP2R
